# Supplementary material for: 5-Amino-1H-benzimidazole-2(3H)-thione: mol­ecular, crystal structure and Hirshfeld surface analysis
Source: Acta Crystallogr E Crystallogr Commun. 2022 Jan 28;78(Pt 2):231–4. doi: 10.1107/S2056989022000792 (PMC8819443; doi:10.1107/S2056989022000792)
Supplement: Supplementary file 1 [file e-78-00231-sup1.cif]

##############################################################################
#                                                                            #
# This CIF contains the data in a paper accepted for publication in          #
# Acta Crystallographica Section E. It conforms to the requirements of       #
# Notes for Authors for Acta Crystallographica Section E, and has been       #
# peer reviewed under the auspices of the IUCr Commission on Journals.       #
#                                                                            #
# Full details of the Crystallographic Information File format               #
# are given in the paper "The Crystallographic Information File (CIF):       #
# a New Standard Archive File for Crystallography" by S. R. Hall, F. H.      #
# Allen and I. D. Brown [Acta Cryst. (1991), A47, 655-685].                  #
#                                                                            #
# The current version of the core CIF dictionary is obtainable from          #
# ftp://ftp.iucr.org/pub/cif_core.dic.                                       #
#                                                                            #
# Software is freely available for graphical display of the structure(s)     #
# in this CIF. For information consult the CIF software page                 #
# http://www.iucr.org/resources/cif/software.                                #
#                                                                            #
# This file may be used for bona fide research purposes within the           #
# scientific community so long as proper attribution is given to the journal # 
# article from which it was obtained.                                        #
#                                                                            #
##############################################################################
data_I
_audit_creation_method     'SHELXL-2016/6'
_journal_date_recd_electronic     2021-11-03
_journal_date_accepted     2022-01-23
_journal_name_full     'Acta Crystallographica, Section E'
_journal_year     2022
_journal_volume     78
_journal_issue      2
_journal_page_first     231
_journal_page_last     234
_journal_paper_category     GO
_journal_paper_doi     10.1107/S2056989022000792
_journal_coeditor_code     EX2051
_publ_contact_author_name     'Dilnoza Rakhmonova'
_publ_contact_author_address
;
National University of Uzbekistan named after Mirzo Ulugbek, 4 University St,
 Tashkent, 100174, Uzbekistan
;
_publ_contact_author_email     d.rakhmonova81@mail.ru
_publ_contact_author_fax     ?
_publ_contact_author_phone     ?
_publ_section_title
;
5-Amino-1<i>H</i>-benzimidazole-2(3<i>H</i>)-thione: molecular, crystal
structure and Hirshfeld surface analysis
;
loop_
    _publ_author_name
    _publ_author_footnote
    _publ_author_address
    'Rakhmonova, Dilnoza' .
;
National University of Uzbekistan named after Mirzo Ulugbek, 4 University St,
Tashkent, 100174,
Uzbekistan
;
    'Gapurova, Lobar' .
;
National University of Uzbekistan named after Mirzo Ulugbek, 4 University St,
Tashkent, 100174,
Uzbekistan
;
    'Razzoqova, Surayyo' .
;
National University of Uzbekistan named after Mirzo Ulugbek, 4 University St,
Tashkent, 100174,
Uzbekistan
;
    'Kadirova, Shakhnoza' .
;
National University of Uzbekistan named after Mirzo Ulugbek, 4 University St,
Tashkent, 100174,
Uzbekistan
;
    'Torambetov, Batirbay' .
;
National University of Uzbekistan named after Mirzo Ulugbek, 4 University St,
Tashkent, 100174,
Uzbekistan
;
    'Kadirova, Zukhra' .
;
National University of Uzbekistan named after Mirzo Ulugbek, 4 University St,
Tashkent, 100174,
Uzbekistan
Uzbekistan--Japan Innovation Center of Youth, University Street 2B, 100095
Tashkent,
Uzbekistan
;
    'Shishkina, Svitlana' .
;
State Scientific Institution "Institute for Single Crystals" of \
National Academy of Sciences of Ukraine, 60 Nauky ave., 61001 Kharkiv,
Ukraine
;
_publ_section_synopsis
;
The molecular and crystal structures of the anhydrous form of
5-amino-1<i>H</i>-benzimidazole-2(3<i>H</i>)-thione were determined. Hirshfeld
surfaces and fingerprint plots were studied.
;
_chemical_name_systematic
;
5-Amino-1<i>H</i>-benzimidazole-2(3<i>H</i>)-thione
;
_chemical_name_common     ?
_chemical_formula_moiety     'C7 H7 N3 S'
_chemical_formula_sum     'C7 H7 N3 S'
_chemical_formula_iupac     'C7 H7 N3 S'
_chemical_formula_weight     165.22
_chemical_melting_point     ?
_space_group_crystal_system     monoclinic
_space_group_name_H-M_alt     'C 2/c'
_space_group_name_Hall     '-C 2yc'
loop_
    _space_group_symop_operation_xyz
    'x, y, z'
    '-x, y, -z+1/2'
    'x+1/2, y+1/2, z'
    '-x+1/2, y+1/2, -z+1/2'
    '-x, -y, -z'
    'x, -y, z-1/2'
    '-x+1/2, -y+1/2, -z'
    'x+1/2, -y+1/2, z-1/2'
_cell_length_a     16.1179(14)
_cell_length_b     11.8796(11)
_cell_length_c     16.5649(15)
_cell_angle_alpha     90
_cell_angle_beta     91.974(8)
_cell_angle_gamma     90
_cell_volume     3169.9(5)
_cell_formula_units_Z     16
_cell_measurement_reflns_used     2937
_cell_measurement_theta_min     3.486
_cell_measurement_theta_max     26.875
_cell_measurement_temperature     293(2)
_exptl_crystal_description     plate
_exptl_crystal_colour     colorless
_exptl_crystal_size_max     0.800
_exptl_crystal_size_mid     0.260
_exptl_crystal_size_min     0.080
_exptl_crystal_density_diffrn     1.385
_exptl_crystal_density_meas     ?
_exptl_crystal_density_method     ?
_exptl_crystal_F_000     1376
_exptl_absorpt_coefficient_mu     0.341
_exptl_absorpt_correction_type     multi-scan
_exptl_absorpt_process_details
;
(CrysAlisPro; Rigaku OD, 2018)
;
_exptl_absorpt_correction_T_min     0.37036
_exptl_absorpt_correction_T_max     1.00000
_diffrn_ambient_temperature     293(2)
_diffrn_source     'Enhance (Mo) X-ray Source'
_diffrn_radiation_type     MoK\a
_diffrn_radiation_wavelength     0.71073
_diffrn_measurement_device_type     'Xcalibur, Sapphire3'
_diffrn_measurement_method     '\w scans'
_diffrn_detector_area_resol_mean     16.1827
_diffrn_reflns_number     12390
_diffrn_reflns_av_R_equivalents     0.0790
_diffrn_reflns_av_unetI/netI     0.0490
_diffrn_reflns_theta_min     3.222
_diffrn_reflns_theta_max     24.995
_diffrn_reflns_theta_full     24.995
_diffrn_measured_fraction_theta_max     0.998
_diffrn_measured_fraction_theta_full     0.998
_diffrn_reflns_limit_h_min     -19
_diffrn_reflns_limit_h_max     18
_diffrn_reflns_limit_k_min     -14
_diffrn_reflns_limit_k_max     14
_diffrn_reflns_limit_l_min     -19
_diffrn_reflns_limit_l_max     19
_refine_special_details     ?
_reflns_number_total     2787
_reflns_number_gt     2417
_reflns_threshold_expression     'I > 2\s(I)'
_refine_ls_structure_factor_coef     Fsqd
_refine_ls_matrix_type     full
_refine_ls_R_factor_all     0.0593
_refine_ls_R_factor_gt     0.0518
_refine_ls_wR_factor_gt     0.1305
_refine_ls_wR_factor_ref     0.1375
_refine_ls_goodness_of_fit_ref     1.054
_refine_ls_restrained_S_all     1.054
_refine_ls_number_reflns     2787
_refine_ls_number_parameters     255
_refine_ls_number_restraints     0
_refine_ls_hydrogen_treatment     refall
_refine_ls_weighting_scheme     calc
_refine_ls_weighting_details
              'w=1/[\s^2^(Fo^2^)+(0.0719P)^2^+1.8442P] where P=(Fo^2^+2Fc^2^)/3'
_atom_sites_solution_hydrogens     difmap
_atom_sites_solution_primary     ?
_atom_sites_solution_secondary     ?
_refine_ls_shift/su_max     0.001
_refine_ls_shift/su_mean     0.000
_refine_diff_density_max     0.334
_refine_diff_density_min     -0.271
_refine_ls_extinction_method     none
_refine_ls_extinction_coef     .
loop_
    _atom_type_symbol
    _atom_type_description
    _atom_type_scat_dispersion_real
    _atom_type_scat_dispersion_imag
    _atom_type_scat_source
    'C' 'C' 0.0033 0.0016
                         'International Tables Vol C Tables 4.2.6.8 and 6.1.1.4'
    'H' 'H' 0.0000 0.0000
                         'International Tables Vol C Tables 4.2.6.8 and 6.1.1.4'
    'N' 'N' 0.0061 0.0033
                         'International Tables Vol C Tables 4.2.6.8 and 6.1.1.4'
    'S' 'S' 0.1246 0.1234
                         'International Tables Vol C Tables 4.2.6.8 and 6.1.1.4'
_computing_data_collection
;
CrysAlisPro (Rigaku OD, 2018)
;
_computing_cell_refinement
;
CrysAlisPro (Rigaku OD, 2018)
;
_computing_data_reduction
;
CrysAlisPro (Rigaku OD, 2018)
;
_computing_structure_solution
;
<i>SHELXT2014/5</i> (Sheldrick, 2015a)
;
_computing_structure_refinement
;
<i>SHELXL2016/6</i> (Sheldrick, 2015b)
;
_computing_molecular_graphics
;
Mercury (Macrae <i>et al.</i>,  2020)
;
_computing_publication_material
;
<i>Olex2</i> (Dolomanov <i>et al.</i>,  2009)
;
loop_
    _atom_site_type_symbol
    _atom_site_label
    _atom_site_fract_x
    _atom_site_fract_y
    _atom_site_fract_z
    _atom_site_U_iso_or_equiv
    _atom_site_adp_type
    _atom_site_calc_flag
    _atom_site_occupancy
    _atom_site_disorder_assembly
    _atom_site_disorder_group
    S S1B 0.37352(5) 0.24474(6) 0.14471(5) 0.0546(3) Uani d 1 . .
    N N1B 0.44866(14) 0.44339(17) 0.11231(14) 0.0388(5) Uani d 1 . .
    H H1NB 0.402(2) 0.477(3) 0.098(2) 0.060(9) Uiso d 1 . .
    N N2B 0.53394(13) 0.31429(19) 0.15625(14) 0.0406(5) Uani d 1 . .
    H H2NB 0.5498(18) 0.248(2) 0.1694(18) 0.048(8) Uiso d 1 . .
    N N3B 0.66860(17) 0.7248(2) 0.07344(15) 0.0425(6) Uani d 1 . .
    H H3NC 0.6461(19) 0.754(2) 0.031(2) 0.047(9) Uiso d 1 . .
    H H3ND 0.721(2) 0.729(2) 0.0726(18) 0.049(9) Uiso d 1 . .
    C C1B 0.52713(14) 0.4917(2) 0.11265(14) 0.0345(6) Uani d 1 . .
    C C2B 0.55387(16) 0.5967(2) 0.08966(15) 0.0365(6) Uani d 1 . .
    H H2B 0.5159(17) 0.655(2) 0.0704(16) 0.049(8) Uiso d 1 . .
    C C3B 0.63884(15) 0.6175(2) 0.09525(14) 0.0360(6) Uani d 1 . .
    C C4B 0.69335(17) 0.5355(2) 0.12677(17) 0.0428(6) Uani d 1 . .
    H H4B 0.748(2) 0.556(2) 0.1314(18) 0.051(8) Uiso d 1 . .
    C C5B 0.66596(17) 0.4308(2) 0.15038(18) 0.0449(7) Uani d 1 . .
    H H5B 0.699(2) 0.378(3) 0.174(2) 0.063(9) Uiso d 1 . .
    C C6B 0.58190(15) 0.4093(2) 0.14187(15) 0.0365(6) Uani d 1 . .
    C C7B 0.45329(16) 0.3353(2) 0.13759(15) 0.0382(6) Uani d 1 . .
    S S1A 0.60205(5) 1.05022(6) 0.13822(4) 0.0479(3) Uani d 1 . .
    N N1A 0.63692(14) 0.85370(18) 0.21461(13) 0.0397(5) Uani d 1 . .
    H H1NA 0.6481(17) 0.819(3) 0.1755(18) 0.044(8) Uiso d 1 . .
    N N2A 0.59495(13) 0.9834(2) 0.29505(13) 0.0383(5) Uani d 1 . .
    H H2NA 0.5855(18) 1.049(3) 0.3087(18) 0.046(8) Uiso d 1 . .
    N N3A 0.69384(16) 0.57892(19) 0.43321(16) 0.0420(6) Uani d 1 . .
    H H3NA 0.737(2) 0.556(3) 0.411(2) 0.061(11) Uiso d 1 . .
    H H3NB 0.705(2) 0.580(3) 0.486(2) 0.067(10) Uiso d 1 . .
    C C1A 0.63986(15) 0.8070(2) 0.29109(14) 0.0343(6) Uani d 1 . .
    C C2A 0.66733(16) 0.7028(2) 0.31939(16) 0.0382(6) Uani d 1 . .
    H H2A 0.6856(16) 0.644(2) 0.2830(17) 0.044(7) Uiso d 1 . .
    C C3A 0.66781(15) 0.6855(2) 0.40200(15) 0.0354(6) Uani d 1 . .
    C C4A 0.63934(17) 0.7692(2) 0.45370(17) 0.0421(6) Uani d 1 . .
    H H4A 0.6398(18) 0.753(2) 0.5104(19) 0.050(8) Uiso d 1 . .
    C C5A 0.61082(18) 0.8722(2) 0.42509(16) 0.0432(6) Uani d 1 . .
    H H5A 0.5872(16) 0.927(2) 0.4604(16) 0.039(7) Uiso d 1 . .
    C C6A 0.61262(15) 0.8897(2) 0.34291(15) 0.0344(5) Uani d 1 . .
    C C7A 0.61113(15) 0.9613(2) 0.21741(15) 0.0373(6) Uani d 1 . .
loop_
    _atom_site_aniso_label
    _atom_site_aniso_U_11
    _atom_site_aniso_U_22
    _atom_site_aniso_U_33
    _atom_site_aniso_U_12
    _atom_site_aniso_U_13
    _atom_site_aniso_U_23
    S1B 0.0502(5) 0.0400(4) 0.0723(6) -0.0110(3) -0.0143(4) 0.0145(3)
    N1B 0.0347(12) 0.0318(11) 0.0493(13) 0.0011(9) -0.0089(10) 0.0041(10)
    N2B 0.0421(12) 0.0278(12) 0.0514(13) 0.0040(9) -0.0072(10) 0.0060(10)
    N3B 0.0432(14) 0.0435(14) 0.0408(13) -0.0074(11) 0.0015(11) 0.0010(11)
    C1B 0.0343(13) 0.0337(13) 0.0350(12) 0.0000(10) -0.0058(10) -0.0007(10)
    C2B 0.0388(14) 0.0304(13) 0.0399(13) 0.0032(11) -0.0035(11) 0.0005(11)
    C3B 0.0421(14) 0.0340(13) 0.0320(12) -0.0014(11) 0.0004(11) -0.0065(10)
    C4B 0.0343(14) 0.0460(16) 0.0477(15) 0.0009(12) -0.0031(12) -0.0043(12)
    C5B 0.0383(15) 0.0410(15) 0.0546(16) 0.0082(12) -0.0109(13) 0.0001(13)
    C6B 0.0379(13) 0.0321(13) 0.0391(13) 0.0036(11) -0.0056(11) 0.0005(11)
    C7B 0.0439(14) 0.0322(13) 0.0379(13) -0.0004(11) -0.0069(11) 0.0027(11)
    S1A 0.0595(5) 0.0385(4) 0.0459(4) 0.0055(3) 0.0033(3) 0.0090(3)
    N1A 0.0565(14) 0.0307(12) 0.0322(11) 0.0023(10) 0.0034(10) -0.0023(10)
    N2A 0.0462(13) 0.0302(12) 0.0384(12) 0.0063(10) 0.0006(10) -0.0047(10)
    N3A 0.0443(14) 0.0378(13) 0.0432(13) -0.0024(10) -0.0074(12) 0.0044(11)
    C1A 0.0376(13) 0.0309(13) 0.0342(12) -0.0024(10) -0.0023(10) -0.0008(10)
    C2A 0.0455(15) 0.0297(13) 0.0392(14) -0.0013(11) -0.0011(11) -0.0038(11)
    C3A 0.0358(13) 0.0318(13) 0.0383(13) -0.0060(10) -0.0054(10) 0.0000(11)
    C4A 0.0474(15) 0.0447(15) 0.0338(14) -0.0055(12) -0.0048(12) 0.0008(12)
    C5A 0.0542(16) 0.0397(15) 0.0354(14) 0.0016(12) -0.0008(12) -0.0068(12)
    C6A 0.0358(13) 0.0305(13) 0.0368(13) 0.0002(10) -0.0024(10) -0.0014(10)
    C7A 0.0355(13) 0.0330(13) 0.0430(15) -0.0003(10) -0.0017(11) -0.0011(11)
_geom_special_details
;
 All esds (except the esd in the dihedral angle between two l.s. planes)
 are estimated using the full covariance matrix.  The cell esds are taken
 into account individually in the estimation of esds in distances, angles
 and torsion angles; correlations between esds in cell parameters are only
 used when they are defined by crystal symmetry.  An approximate (isotropic)
 treatment of cell esds is used for estimating esds involving l.s. planes.
;
loop_
    _geom_bond_atom_site_label_1
    _geom_bond_atom_site_label_2
    _geom_bond_site_symmetry_2
    _geom_bond_distance
    _geom_bond_publ_flag
    S1B C7B . 1.684(3) ?
    N1B C7B . 1.351(3) ?
    N1B C1B . 1.389(3) ?
    N1B H1NB . 0.88(3) ?
    N2B C7B . 1.349(3) ?
    N2B C6B . 1.393(3) ?
    N2B H2NB . 0.85(3) ?
    N3B C3B . 1.413(3) ?
    N3B H3NC . 0.86(3) ?
    N3B H3ND . 0.85(3) ?
    C1B C2B . 1.378(4) ?
    C1B C6B . 1.394(3) ?
    C2B C3B . 1.391(4) ?
    C2B H2B . 0.97(3) ?
    C3B C4B . 1.401(4) ?
    C4B C5B . 1.380(4) ?
    C4B H4B . 0.92(3) ?
    C5B C6B . 1.381(4) ?
    C5B H5B . 0.90(3) ?
    S1A C7A . 1.686(3) ?
    N1A C7A . 1.346(3) ?
    N1A C1A . 1.382(3) ?
    N1A H1NA . 0.80(3) ?
    N2A C7A . 1.347(3) ?
    N2A C6A . 1.390(3) ?
    N2A H2NA . 0.82(3) ?
    N3A C3A . 1.426(3) ?
    N3A H3NA . 0.84(4) ?
    N3A H3NB . 0.89(4) ?
    C1A C6A . 1.386(3) ?
    C1A C2A . 1.390(4) ?
    C2A C3A . 1.384(3) ?
    C2A H2A . 0.98(3) ?
    C3A C4A . 1.400(4) ?
    C4A C5A . 1.385(4) ?
    C4A H4A . 0.96(3) ?
    C5A C6A . 1.378(4) ?
    C5A H5A . 0.96(3) ?
loop_
    _geom_angle_atom_site_label_1
    _geom_angle_atom_site_label_2
    _geom_angle_atom_site_label_3
    _geom_angle_site_symmetry_1
    _geom_angle_site_symmetry_3
    _geom_angle
    _geom_angle_publ_flag
    C7B N1B C1B . . 110.5(2) ?
    C7B N1B H1NB . . 124(2) ?
    C1B N1B H1NB . . 125(2) ?
    C7B N2B C6B . . 110.3(2) ?
    C7B N2B H2NB . . 121(2) ?
    C6B N2B H2NB . . 129(2) ?
    C3B N3B H3NC . . 116(2) ?
    C3B N3B H3ND . . 114(2) ?
    H3NC N3B H3ND . . 111(3) ?
    C2B C1B N1B . . 131.8(2) ?
    C2B C1B C6B . . 122.1(2) ?
    N1B C1B C6B . . 106.1(2) ?
    C1B C2B C3B . . 117.3(2) ?
    C1B C2B H2B . . 122.3(17) ?
    C3B C2B H2B . . 120.4(17) ?
    C2B C3B C4B . . 120.3(2) ?
    C2B C3B N3B . . 119.0(2) ?
    C4B C3B N3B . . 120.6(2) ?
    C5B C4B C3B . . 122.0(3) ?
    C5B C4B H4B . . 122.1(18) ?
    C3B C4B H4B . . 115.9(18) ?
    C4B C5B C6B . . 117.4(3) ?
    C4B C5B H5B . . 124(2) ?
    C6B C5B H5B . . 119(2) ?
    C5B C6B N2B . . 132.9(2) ?
    C5B C6B C1B . . 120.8(2) ?
    N2B C6B C1B . . 106.3(2) ?
    N2B C7B N1B . . 106.8(2) ?
    N2B C7B S1B . . 126.69(19) ?
    N1B C7B S1B . . 126.5(2) ?
    C7A N1A C1A . . 110.5(2) ?
    C7A N1A H1NA . . 127(2) ?
    C1A N1A H1NA . . 122(2) ?
    C7A N2A C6A . . 110.3(2) ?
    C7A N2A H2NA . . 119(2) ?
    C6A N2A H2NA . . 129(2) ?
    C3A N3A H3NA . . 111(2) ?
    C3A N3A H3NB . . 113(2) ?
    H3NA N3A H3NB . . 108(3) ?
    N1A C1A C6A . . 106.3(2) ?
    N1A C1A C2A . . 131.8(2) ?
    C6A C1A C2A . . 121.8(2) ?
    C3A C2A C1A . . 117.2(2) ?
    C3A C2A H2A . . 120.9(16) ?
    C1A C2A H2A . . 122.0(16) ?
    C2A C3A C4A . . 120.6(2) ?
    C2A C3A N3A . . 118.8(2) ?
    C4A C3A N3A . . 120.5(2) ?
    C5A C4A C3A . . 122.0(3) ?
    C5A C4A H4A . . 120.0(17) ?
    C3A C4A H4A . . 118.0(17) ?
    C6A C5A C4A . . 117.0(3) ?
    C6A C5A H5A . . 121.3(16) ?
    C4A C5A H5A . . 121.6(16) ?
    C5A C6A C1A . . 121.5(2) ?
    C5A C6A N2A . . 132.3(2) ?
    C1A C6A N2A . . 106.1(2) ?
    N1A C7A N2A . . 106.7(2) ?
    N1A C7A S1A . . 125.9(2) ?
    N2A C7A S1A . . 127.3(2) ?
loop_
    _geom_torsion_atom_site_label_1
    _geom_torsion_atom_site_label_2
    _geom_torsion_atom_site_label_3
    _geom_torsion_atom_site_label_4
    _geom_torsion_site_symmetry_1
    _geom_torsion_site_symmetry_2
    _geom_torsion_site_symmetry_3
    _geom_torsion_site_symmetry_4
    _geom_torsion
    _geom_torsion_publ_flag
    C7B N1B C1B C2B . . . . 177.4(3) ?
    C7B N1B C1B C6B . . . . -1.7(3) ?
    N1B C1B C2B C3B . . . . -177.8(2) ?
    C6B C1B C2B C3B . . . . 1.2(4) ?
    C1B C2B C3B C4B . . . . -2.9(4) ?
    C1B C2B C3B N3B . . . . -179.0(2) ?
    C2B C3B C4B C5B . . . . 2.4(4) ?
    N3B C3B C4B C5B . . . . 178.5(3) ?
    C3B C4B C5B C6B . . . . 0.0(4) ?
    C4B C5B C6B N2B . . . . 177.3(3) ?
    C4B C5B C6B C1B . . . . -1.8(4) ?
    C7B N2B C6B C5B . . . . -179.4(3) ?
    C7B N2B C6B C1B . . . . -0.3(3) ?
    C2B C1B C6B C5B . . . . 1.2(4) ?
    N1B C1B C6B C5B . . . . -179.6(2) ?
    C2B C1B C6B N2B . . . . -178.1(2) ?
    N1B C1B C6B N2B . . . . 1.2(3) ?
    C6B N2B C7B N1B . . . . -0.8(3) ?
    C6B N2B C7B S1B . . . . 179.5(2) ?
    C1B N1B C7B N2B . . . . 1.5(3) ?
    C1B N1B C7B S1B . . . . -178.68(19) ?
    C7A N1A C1A C6A . . . . 1.4(3) ?
    C7A N1A C1A C2A . . . . -175.1(3) ?
    N1A C1A C2A C3A . . . . 174.9(3) ?
    C6A C1A C2A C3A . . . . -1.1(4) ?
    C1A C2A C3A C4A . . . . 1.8(4) ?
    C1A C2A C3A N3A . . . . 178.6(2) ?
    C2A C3A C4A C5A . . . . -0.8(4) ?
    N3A C3A C4A C5A . . . . -177.6(2) ?
    C3A C4A C5A C6A . . . . -0.8(4) ?
    C4A C5A C6A C1A . . . . 1.5(4) ?
    C4A C5A C6A N2A . . . . -174.7(3) ?
    N1A C1A C6A C5A . . . . -177.5(2) ?
    C2A C1A C6A C5A . . . . -0.6(4) ?
    N1A C1A C6A N2A . . . . -0.4(3) ?
    C2A C1A C6A N2A . . . . 176.5(2) ?
    C7A N2A C6A C5A . . . . 176.0(3) ?
    C7A N2A C6A C1A . . . . -0.7(3) ?
    C1A N1A C7A N2A . . . . -1.8(3) ?
    C1A N1A C7A S1A . . . . 177.73(19) ?
    C6A N2A C7A N1A . . . . 1.6(3) ?
    C6A N2A C7A S1A . . . . -177.99(19) ?
loop_
    _geom_hbond_atom_site_label_D
    _geom_hbond_atom_site_label_H
    _geom_hbond_atom_site_label_A
    _geom_hbond_site_symmetry_A
    _geom_hbond_distance_DH
    _geom_hbond_distance_HA
    _geom_hbond_distance_DA
    _geom_hbond_angle_DHA
    N1A H1NA N3B . 0.80(3) 2.06(3) 2.856(3) 176(3)
    N2A H2NA S1B 2_665 0.82(3) 2.54(3) 3.295(2) 154(3)
    N3A H3NA S1A 4_645 0.84(4) 2.75(4) 3.551(3) 159(3)
    N3A H3NB C4B 6_566 0.89(4) 2.71(4) 3.483(4) 145(3)
    N3A H3NB C5B 6_566 0.89(4) 2.81(4) 3.643(4) 155(3)
    N1B H1NB N3A 2_655 0.88(3) 2.02(3) 2.884(3) 171(3)
    N2B H2NB S1A 1_545 0.85(3) 2.56(3) 3.340(2) 153(3)
    N3B H3NC S1B 5_665 0.86(3) 2.91(3) 3.672(3) 149(2)
    N3B H3ND S1B 3 0.85(3) 2.70(3) 3.477(3) 153(3)
    C5A H5A S1A 6_576 0.96(3) 2.96(3) 3.656(3) 130.2(19)
    C5B H5B C1A 4_645 0.90(3) 2.78(3) 3.562(4) 147(3)
_shelx_space_group_comment
;
The symmetry employed for this shelxl refinement is uniquely defined
by the following loop, which should always be used as a source of
symmetry information in preference to the above space-group names.
They are only intended as comments.
;
_shelx_estimated_absorpt_T_min     0.772
_shelx_estimated_absorpt_T_max     0.973
_shelx_hkl_file
;
   0   0  -3    0.31    0.55
   0   0  -3    0.62    0.52
   0   0  -4 9025.83   41.08
   0   0  -4 9999.00   43.23
   0   0  -5    0.55    0.27
   0   0  -5    0.79    0.61
   0   0  -6   25.55    2.76
   0   0  -6   27.23    2.77
   0   0  -7   -0.39    0.34
   0   0  -7   -0.64    0.74
   0   0  -8   53.64    4.36
   0   0  -9    0.03    0.44
   0   0 -10  104.27    6.68
   0   0 -11    0.41    0.21
   0   0 -12   92.66    7.03
   0   0 -12   86.25    6.81
   0   0 -13    1.22    1.22
   0   0 -13    1.49    1.40
   0   0 -14  447.55   16.60
   0   0 -14  444.65   16.84
   0   0 -15    1.63    1.58
   0   0 -15    3.33    2.21
   0   0 -16   32.49    5.04
   0   0 -16   38.62    5.58
   0   0  17    0.45    1.06
   0   0 -17    1.28    1.23
   0   0 -17    2.27    1.68
   0   0  18   24.51    4.96
   0   0 -18   24.46    4.72
   0   0 -18   24.47    4.61
   0   0  19    1.50    2.04
   0   0 -19    3.04    2.09
   0   0 -19    1.41    1.28
   0   0  20   10.21    3.61
   0   0 -20   11.58    3.59
   0   0  21    1.42    1.95
   0   0 -21    1.82    1.43
   0   0  22    2.84    2.13
   0   0 -22    1.05    1.28
   0   0 -23   -0.23    0.55
   0   0  23    1.33    1.40
   0   0 -24    0.63    1.02
   0   2   0   20.11    2.37
   0   2   0   17.79    1.64
   0   2  -1  642.57   11.29
   0   2  -1  484.90    8.61
   0  -2  -1  319.51    7.66
   0   2   1  379.97    9.13
   0   2  -1  421.58    9.47
   0  -2   1  495.15   10.07
   0   2   1  404.07    6.30
   0   2  -1  514.50    7.00
   0   2   1  523.17    9.17
   0   2  -1  571.76   12.02
   0   2   2   46.87    2.79
   0  -2   2   60.52    3.06
   0   2  -2   52.41    3.35
   0   2  -2   62.82    2.74
   0  -2  -2   53.55    3.24
   0   2  -2   62.65    3.45
   0  -2  -2   58.76    2.98
   0   2  -2   68.57    4.59
   0  -2   2   70.82    2.83
   0  -2   3  650.71   11.05
   0  -2  -3  766.69   12.65
   0  -2  -3  780.29   11.55
   0  -2   3  952.21   14.40
   0   2   3  718.09   10.71
   0   2  -3  897.74   14.81
   0   2  -3  766.80   10.28
   0  -2  -4  233.81    6.26
   0   2  -4  217.44    6.35
   0   2   4  205.88    6.83
   0   2  -4  208.51    7.51
   0  -2  -4  188.33    6.71
   0  -2  -4  218.09    6.86
   0  -2   4  227.93    7.59
   0  -2   5  201.99    7.63
   0   2  -5  212.33    6.80
   0   2  -5  174.52    7.40
   0  -2  -5  217.35    6.65
   0  -2  -5  162.33    6.52
   0  -2  -6  101.95    5.05
   0   2  -6  104.99    5.28
   0  -2   6  102.58    5.82
   0   2  -6   89.80    5.63
   0  -2  -6   87.97    5.07
   0   2  -7  215.81    8.48
   0   2  -7  182.70    8.29
   0  -2  -7  184.43    7.86
   0  -2   7  216.30    8.97
   0  -2  -7  213.96    7.88
   0   2  -8  374.21   11.80
   0  -2   8  333.37   11.80
   0   2  -8  314.95   11.37
   0  -2  -8  358.67   10.94
   0  -2  -8  319.42   11.01
   0  -2   9   75.29    5.99
   0   2  -9   81.87    5.90
   0  -2  -9   80.75    5.53
   0   2  -9   73.46    5.88
   0  -2  -9   69.74    5.50
   0   2 -10  103.18    7.18
   0  -2 -10   85.45    6.03
   0  -2  10   90.38    6.93
   0   2 -10   87.62    6.74
   0  -2 -10   83.49    6.30
   0   2 -11    1.65    1.28
   0  -2 -11   -0.01    0.70
   0  -2 -11    1.03    0.71
   0  -2  11    1.83    1.33
   0   2 -11    0.69    1.41
   0   2 -12   96.61    7.58
   0  -2  12  107.64    8.16
   0   2 -12  123.38    8.83
   0  -2 -12   94.10    7.29
   0  -2 -12   97.31    7.01
   0   2 -13   46.76    5.45
   0  -2 -13   52.12    5.33
   0   2 -13   54.31    6.01
   0  -2  13   51.65    6.00
   0  -2 -13   43.53    5.27
   0  -2 -14   -1.22    1.15
   0  -2  14    1.48    1.07
   0   2 -14   -0.34    0.48
   0  -2 -14    2.10    1.32
   0   2 -14    0.08    0.51
   0  -2 -15   19.27    3.83
   0  -2  15   21.88    4.14
   0   2 -15   20.09    3.85
   0  -2 -15   18.53    3.56
   0  -2 -16   10.61    3.05
   0  -2 -16    8.55    2.50
   0  -2  16   11.99    3.63
   0   2 -16   10.08    2.82
   0  -2 -17   17.89    3.96
   0   2 -17   24.70    4.64
   0  -2 -17   25.34    4.51
   0  -2  17   23.47    4.72
   0   2 -18    1.97    1.31
   0  -2  18    0.91    1.61
   0   2 -18    1.47    1.40
   0  -2 -18    0.08    0.47
   0  -2 -18   -0.17    0.95
   0   2 -19    4.51    2.33
   0  -2  19    5.70    2.75
   0   2 -19    2.18    1.44
   0  -2 -19    3.70    2.15
   0  -2 -19    3.06    1.77
   0  -2  20    4.93    2.79
   0  -2 -20    1.98    1.72
   0   2 -20    3.47    1.87
   0  -2  21    9.63    3.90
   0   2  21    8.10    3.33
   0  -2 -21    2.62    1.67
   0   2 -21    6.02    2.75
   0  -2 -22    0.49    0.87
   0   2  22    1.30    1.37
   0   2 -22    0.54    0.87
   0   2 -23    8.46    3.45
   0  -2 -23   11.64    4.97
   0   2  23    5.98    3.04
   0  -2 -23    5.58    2.72
   0  -4   0  497.74   14.42
   0   4   0  374.12    8.61
   0  -4  -1   79.73    6.03
   0  -4   1   76.40    4.76
   0   4  -1   81.00    2.97
   0  -4   1   81.19    5.68
   0   4   2    9.97    1.54
   0   4  -2   22.59    2.28
   0  -4  -2   23.09    3.31
   0   4  -2   19.54    2.55
   0  -4   2   24.30    3.29
   0  -4  -2   26.64    2.28
   0   4  -2   23.94    2.13
   0  -4  -2   24.12    2.74
   0  -4  -3   41.15    2.59
   0  -4  -3   34.67    3.69
   0   4  -3   33.57    2.99
   0  -4   3   39.87    1.78
   0  -4  -3   37.41    3.54
   0   4  -3   36.39    3.68
   0   4  -4   63.87    4.07
   0  -4  -4   64.20    3.04
   0  -4  -4   62.62    4.54
   0  -4  -4   61.77    4.96
   0   4  -4   66.02    5.06
   0   4  -5   28.63    2.70
   0   4  -5   30.40    3.94
   0  -4  -5   28.11    3.18
   0  -4  -5   26.75    3.36
   0  -4  -5   18.21    1.35
   0   4  -6  127.55    7.62
   0   4  -6  136.22    6.29
   0  -4   6  146.70    8.19
   0  -4  -6  118.83    7.42
   0  -4  -6  125.41    6.79
   0   4  -7    9.12    2.24
   0  -4  -7    8.49    2.19
   0  -4  -7    9.63    2.01
   0   4  -7   11.00    2.08
   0  -4   7    9.60    2.08
   0  -4   8   68.19    6.07
   0   4  -8   63.26    5.79
   0   4  -8   63.71    5.07
   0  -4  -8   56.93    5.62
   0  -4  -8   63.49    5.45
   0   4  -9  120.92    8.33
   0  -4  -9  126.66    8.15
   0  -4   9  134.94    8.80
   0  -4  -9  136.34    7.38
   0   4  -9  134.62    7.59
   0  -4  -9  111.22    7.97
   0  -4 -10   27.76    4.07
   0  -4 -10   23.55    3.78
   0  -4  10   26.82    3.91
   0   4 -10   22.42    3.87
   0  -4 -10   29.41    3.54
   0   4 -10   27.16    3.61
   0   4 -11   18.11    3.26
   0  -4 -11    5.71    0.93
   0  -4 -11   14.68    2.64
   0  -4  11   15.67    3.19
   0   4 -11   16.01    3.20
   0  -4 -11   17.68    3.64
   0  -4 -11   16.24    3.47
   0  -4 -12  128.54    8.26
   0  -4  12  150.68   10.35
   0   4 -12  137.12    9.37
   0  -4 -12  147.91   10.43
   0  -4 -12  127.60    9.59
   0   4 -12  131.99    9.42
   0   4 -13  122.06    9.48
   0  -4  13  128.50   10.17
   0  -4 -13  112.77    9.55
   0   4 -13  126.49    9.49
   0  -4 -13  131.16   10.31
   0  -4 -13  123.43    8.27
   0   4 -14    1.74    1.60
   0  -4 -14    1.62    1.70
   0   4 -14    1.26    1.39
   0  -4 -14    0.26    0.41
   0  -4 -14    3.35    2.46
   0  -4  14    0.13    0.54
   0  -4 -15   19.67    4.49
   0  -4 -15   15.84    3.23
   0  -4  15   17.56    3.87
   0   4 -15   18.53    4.11
   0   4 -15   15.88    3.67
   0  -4 -15   11.18    3.38
   0   4 -16   22.31    4.54
   0  -4 -16   27.83    5.57
   0  -4 -16   19.35    4.36
   0   4 -16   21.40    4.74
   0  -4 -16   19.13    3.70
   0  -4  16   22.26    4.59
   0  -4  17   18.88    4.53
   0   4 -17   12.95    3.68
   0  -4 -17   15.69    4.17
   0  -4 -17    9.67    2.68
   0   4 -17   15.61    3.82
   0  -4 -17   20.74    5.20
   0  -4 -18    0.16    0.60
   0  -4 -18    1.90    1.63
   0  -4 -18    3.07    2.65
   0  -4  18    0.34    1.23
   0   4 -18    2.16    1.88
   0  -4 -19    4.08    2.56
   0  -4 -19    1.68    1.36
   0   4 -19    6.75    3.11
   0  -4 -19    8.83    4.06
   0  -4  19    6.64    3.44
   0  -4 -20   -0.55    0.88
   0  -4 -20    0.26    1.31
   0  -4  20   -0.49    0.53
   0   4 -20   -0.23    0.47
   0  -4 -21    1.87    2.34
   0   4 -21    4.76    2.97
   0  -4  21    2.73    2.66
   0   4 -22    1.63    1.94
   0  -4 -22   -0.70    1.43
   0  -4  22    1.05    1.87
   0  -6   0  464.60   15.08
   0  -6   0  434.39   16.61
   0  -6  -1   96.77    8.01
   0  -6   1   91.93    7.62
   0  -6   1   89.44    6.29
   0   6  -1   88.01    5.32
   0   6  -2  252.88   10.62
   0   6  -2  262.42    5.18
   0  -6  -2  299.13   14.52
   0  -6   2  297.97   13.77
   0  -6   2  309.36   12.12
   0   6  -2  265.07    8.79
   0   6  -3  187.29    7.41
   0   6  -3  172.62    7.95
   0   6  -3  187.92    9.58
   0  -6  -3  183.99    9.37
   0   6  -4  342.45   13.24
   0   6  -4  324.47   10.95
   0  -6  -4  370.09   16.64
   0  -6  -4  350.60   13.69
   0  -6  -5  234.37   11.10
   0   6  -5  203.93    8.74
   0   6  -5  216.00   10.94
   0  -6  -5  211.16   12.02
   0  -6  -6   24.02    4.09
   0   6  -6   22.93    3.01
   0   6  -6   25.73    4.06
   0  -6   6   21.14    1.79
   0  -6  -6   23.35    3.55
   0  -6  -7   -0.69    0.75
   0   6  -7    0.77    0.73
   0  -6  -7    0.53    0.85
   0   6  -7   -0.10    0.55
   0   6  -8    7.67    1.87
   0  -6  -8    5.88    2.11
   0  -6  -8    8.99    2.37
   0   6  -8    6.80    2.17
   0   6  -9   81.77    6.31
   0   6  -9   70.89    6.94
   0  -6  -9   78.03    7.84
   0  -6  -9   74.77    6.93
   0   6 -10  284.07   14.45
   0   6 -10  311.14   12.87
   0  -6 -10  287.50   15.46
   0  -6 -10  300.79   14.62
   0   6 -11   72.55    6.55
   0  -6 -11   70.29    7.21
   0  -6 -11   68.10    7.79
   0   6 -11   69.10    7.07
   0   6 -12   32.81    5.10
   0  -6 -12   37.81    5.57
   0  -6 -12   34.80    5.68
   0   6 -12   37.27    4.93
   0  -6 -13   40.05    5.93
   0   6 -13   39.59    5.68
   0  -6 -13   32.96    5.78
   0   6 -13   36.86    5.31
   0   6 -14   34.92    5.30
   0  -6 -14   33.64    5.68
   0  -6 -14   27.34    5.62
   0   6 -14   35.94    5.53
   0  -6  14   39.93    6.27
   0  -6 -15    4.84    2.63
   0   6 -15    3.82    2.17
   0   6 -15    2.77    1.77
   0  -6  15    4.81    2.76
   0  -6 -15    2.82    1.97
   0  -6 -16    1.09    1.90
   0   6 -16    4.41    2.12
   0  -6 -16   -0.10    0.90
   0  -6  16    0.01    0.76
   0   6 -16    1.41    1.76
   0  -6 -17   92.93   10.81
   0  -6 -17   73.61    9.95
   0  -6  17   94.75   10.93
   0   6 -17   59.17    8.21
   0   6 -17   79.66    9.09
   0   6 -18   10.79    3.75
   0  -6 -18   15.72    4.91
   0  -6 -18   10.71    3.98
   0  -6  18   19.16    5.33
   0  -6 -19    0.53    1.01
   0  -6  19   -0.32    1.56
   0   6 -19    2.84    2.57
   0  -6 -19   -0.40    1.07
   0  -6 -20    2.16    1.74
   0  -6 -20   -0.95    0.45
   0  -6  20    1.91    2.14
   0   6 -20    4.56    2.78
   0   6 -21   14.52    4.52
   0  -6 -21    2.85    2.21
   0  -6 -22    1.66    1.60
   0  -8   0   22.81    4.52
   0  -8   0   26.78    4.30
   0   8  -1   70.05    6.23
   0  -8  -1   84.27    7.40
   0  -8  -1   81.98    8.63
   0  -8   1   87.43    8.68
   0   8  -1   69.04    5.56
   0  -8   1   74.36    6.66
   0  -8   2   16.17    3.34
   0  -8  -2   13.33    3.75
   0  -8   2   16.11    4.09
   0   8  -2   12.52    2.84
   0   8  -2   12.57    2.27
   0   8  -2    5.33    0.83
   0   8  -3    0.73    0.74
   0   8  -3    0.36    0.40
   0   8  -3    1.97    1.04
   0  -8  -3    1.16    1.51
   0   8  -4   35.49    4.87
   0  -8  -4   41.46    6.53
   0   8  -4   34.70    4.03
   0   8  -5  115.17    8.80
   0   8  -5  107.23    7.18
   0  -8  -5  116.31    8.99
   0   8  -6   16.19    3.57
   0  -8  -6   15.88    3.57
   0   8  -6   16.75    3.00
   0  -8  -6   23.78    5.33
   0  -8  -7    5.87    2.80
   0  -8  -7    9.98    3.56
   0   8  -7    4.83    1.80
   0   8  -7    4.25    1.56
   0   8  -8   19.72    3.94
   0  -8  -8   19.06    4.69
   0  -8  -8   19.73    4.33
   0   8  -8   14.35    2.68
   0  -8  -9  184.71   14.25
   0   8  -9  160.83    9.33
   0  -8  -9  182.71   12.63
   0   8  -9  179.09   11.97
   0  -8 -10    5.51    2.73
   0   8 -10    2.60    1.99
   0  -8 -10    3.34    2.14
   0   8 -10    3.22    1.66
   0   8 -11    5.27    1.96
   0   8 -11    6.83    2.70
   0  -8 -11    6.73    3.01
   0  -8 -11    4.74    2.42
   0   8 -12    5.57    1.97
   0  -8 -12    7.08    3.09
   0   8 -12    6.29    2.39
   0  -8 -12    4.53    2.52
   0   8 -13    2.30    1.40
   0  -8 -13    0.91    0.98
   0   8 -13    1.89    1.54
   0  -8 -13    1.55    1.49
   0  -8 -14   -0.72    1.55
   0  -8 -14   -1.03    0.10
   0   8 -14    1.53    1.29
   0   8 -14   -0.08    0.85
   0  -8 -15    2.51    1.79
   0  -8 -15    3.92    2.90
   0   8 -15    3.25    1.81
   0   8 -15    5.90    2.64
   0   8 -16    2.03    1.67
   0  -8 -16    2.40    1.86
   0  -8 -16    2.64    2.22
   0  -8 -17   -1.23    2.00
   0  -8 -17    0.35    0.66
   0   8 -17    1.76    1.93
   0  -8 -18    1.72    1.93
   0  -8 -18    1.42    1.69
   0   8 -18    0.11    1.19
   0   8 -19    7.89    3.29
   0  -8 -19    5.41    3.23
   0  -8 -19    2.99    2.26
   0   8 -20   -0.73    0.93
   0  -8 -20   -1.36    1.65
   0  -8 -20   -0.86    1.74
   0  -8 -21    0.71    1.42
   0  10   0   85.55    7.81
   0 -10   0   95.73    8.58
   0  10   0   93.40    7.59
   0 -10   0  104.12   11.23
   0 -10   1   10.75    3.81
   0 -10   1    9.62    2.99
   0  10  -1    6.19    2.07
   0 -10  -1    8.59    3.26
   0 -10  -1    7.26    2.41
   0  10  -1    7.34    2.56
   0 -10  -2    6.94    3.16
   0 -10  -2    6.76    2.52
   0  10  -2    7.52    2.38
   0 -10   2    7.12    3.54
   0  10  -2    7.10    2.12
   0  10  -2    5.60    1.76
   0 -10  -3   13.51    4.62
   0  10  -3    9.69    2.34
   0  10  -3   11.01    2.75
   0  10  -3   13.06    3.18
   0  10  -4   56.28    6.10
   0  10  -4   61.73    7.21
   0 -10  -4   71.94    9.64
   0 -10  -5  136.29   13.43
   0  10  -5  116.10   10.08
   0  10  -6   26.99    4.23
   0  10  -6   34.99    5.79
   0 -10  -6   38.35    7.82
   0  10  -7    9.17    3.05
   0 -10  -7    8.97    3.81
   0  10  -7    7.20    2.06
   0 -10  -8  111.54   10.63
   0  10  -8   87.45    7.48
   0  10  -8  111.89   10.14
   0 -10  -9   44.05    6.97
   0  10  -9   41.80    6.55
   0 -10  -9   46.72    8.76
   0  10  -9   33.13    4.66
   0 -10 -10  102.96   11.22
   0  10 -10   86.39    9.30
   0 -10 -10  120.28   14.39
   0  10 -10   73.10    7.18
   0  10 -11    0.84    1.29
   0  10 -11    7.26    3.30
   0 -10 -11    2.20    3.15
   0 -10 -11    0.41    1.26
   0 -10 -12   55.21   10.29
   0 -10 -12   50.47    8.18
   0  10 -12   43.71    6.86
   0  10 -12   42.87    5.99
   0 -10 -13    2.78    2.53
   0  10 -13    4.73    2.65
   0 -10 -13    0.10    1.62
   0  10 -13    1.74    1.18
   0 -10 -14   60.89   11.35
   0 -10 -14   34.14    7.07
   0  10 -14   53.07    7.92
   0 -10 -15   -0.30    0.52
   0 -10 -15    0.99    1.15
   0  10 -15    2.57    2.63
   0 -10 -16    0.56    0.79
   0  10 -16   -0.51    0.96
   0 -10 -17    1.38    1.55
   0 -10 -17    5.33    3.68
   0  10 -17    2.02    1.62
   0 -10 -18    0.90    1.13
   0  10 -18    2.44    2.21
   0 -10 -18    4.63    3.49
   0 -10 -19    0.18    0.15
   0 -10 -19    0.08    1.35
   0 -10 -20    1.72    2.31
   0 -12   0    0.82    2.17
   0  12   0    1.32    1.28
   0  12   0    0.37    0.28
   0 -12   0    1.25    1.76
   0  12  -1   28.58    5.26
   0 -12   1   30.45    5.90
   0 -12   1   40.79    7.82
   0  12  -1   29.46    4.62
   0 -12  -1   24.81    5.04
   0  12   1   30.87    5.12
   0 -12  -1   36.99    7.70
   0  12   1   29.87    4.88
   0 -12  -2    2.41    1.71
   0  12  -2    2.36    1.65
   0  12  -2    1.69    1.57
   0 -12  -2    2.53    1.41
   0  12  -2    0.35    0.79
   0  12   2    1.48    1.38
   0  12  -3    1.72    1.26
   0 -12  -3    2.34    2.48
   0  12  -3   -1.00    1.10
   0 -12  -3    0.79    1.32
   0  12  -3    1.40    1.47
   0  12  -4    2.62    1.63
   0 -12  -4    2.82    2.22
   0 -12  -4    2.39    2.70
   0  12  -4    3.65    2.18
   0  12  -5   44.18    6.96
   0  12  -5   40.00    5.77
   0 -12  -5   58.55   10.02
   0 -12  -6    7.94    4.42
   0  12  -6    5.74    2.32
   0  12  -6    5.22    2.12
   0  12  -7    4.50    2.07
   0 -12  -7    8.37    4.01
   0  12  -7    8.79    3.03
   0  12  -8    0.81    0.66
   0 -12  -8    3.22    3.56
   0  12  -8   -0.34    1.07
   0  12  -9   15.02    3.50
   0  12  -9   18.29    4.64
   0 -12  -9   27.98    7.53
   0  12 -10   19.54    5.06
   0  12 -10   11.48    3.12
   0 -12 -11    2.72    2.18
   0  12 -11    3.81    1.97
   0  12 -11    7.10    3.28
   0 -12 -12    4.45    3.87
   0  12 -12    2.07    2.29
   0 -12 -12    0.15    0.88
   0 -12 -13   34.55    9.16
   0 -12 -13    8.36    3.88
   0  12 -13   26.52    6.03
   0 -12 -14    3.95    3.80
   0  12 -14    3.01    2.61
   0 -12 -14    1.74    1.86
   0  12 -15    8.27    3.54
   0 -12 -15    4.92    3.06
   0 -12 -16    2.18    2.69
   0  12 -16    1.34    1.52
   0 -12 -16    1.44    2.33
   0 -12 -17    2.85    3.13
   0 -12 -17    3.83    2.95
   0  14   0   29.54    5.25
   0  14   0   39.57    6.75
   0  14  -1    2.12    1.53
   0  14   1    7.38    2.72
   0 -14  -1    3.21    2.23
   0 -14  -1   12.91    5.25
   0  14  -1    8.99    3.23
   0  14  -1    4.97    2.16
   0  14  -2    0.12    0.34
   0 -14  -2    5.03    3.30
   0 -14  -2    0.62    1.01
   0  14  -2    5.05    2.37
   0  14   2    1.83    1.55
   0 -14  -3   -0.48    0.84
   0 -14  -3   -0.08    0.99
   0  14  -3    0.33    1.26
   0  14  -3   -0.09    0.66
   0  14   3    0.08    0.88
   0  14  -4   33.01    5.86
   0  14  -4   21.21    5.34
   0 -14  -4   16.08    4.86
   0  14  -5   17.69    4.38
   0 -14  -5    5.26    2.81
   0  14  -5   16.96    4.85
   0 -14  -5   20.16    6.65
   0  14  -6    8.02    3.21
   0 -14  -6    2.10    1.84
   0  14  -6    7.37    2.88
   0  14  -7    1.56    1.36
   0  14  -7    2.18    2.08
   0 -14  -7    2.57    2.49
   0  14  -8   16.17    4.82
   0 -14  -8   20.61    6.94
   0  14  -8    6.42    2.46
   0 -14  -9   10.56    5.37
   0  14  -9   10.00    3.97
   0 -14 -10    6.96    4.52
   0  14 -10    5.50    3.24
   0 -14 -11    1.90    2.16
   0  14 -11    4.93    3.08
   0  14 -12    4.48    2.82
   0 -14 -12    0.71    1.79
   0 -14 -13    1.93    2.39
   0  14 -13    2.03    2.18
   0  16   0   12.53    4.28
   0  16   1    9.89    3.78
   0  16  -1    9.70    3.69
   0  16  -2   -0.05    0.08
   0 -16  -2    1.71    2.72
   0 -16  -3    2.88    2.89
   0  16  -3    0.95    1.10
   0  16   3    1.90    1.66
   0  16  -4    7.81    3.23
   0  16   4    6.02    2.97
   0 -16  -5    5.16    3.95
   0  16   5    2.10    1.49
   0  16  -5    2.57    1.89
   0  16   6    0.86    1.12
   0 -16  -6    4.46    3.53
   0  16  -9    0.55    1.62
   0  16 -10    1.05    1.36
   1   1 -24    3.93    2.54
  -1  -1  23    4.23    2.87
  -1   1  23    2.89    2.32
   1  -1 -23    0.80    0.70
   1   1 -23    1.59    1.62
   1   1 -22    1.67    1.59
  -1  -1  22    1.04    0.84
  -1   1  22   -0.03    0.53
   1  -1 -22   -0.02    0.55
  -1  -1  21    0.49    1.24
  -1   1  21    1.40    1.40
   1  -1 -21   -0.18    0.24
   1   1 -21    1.88    1.69
  -1  -1  20    3.23    2.34
   1   1 -20    2.93    1.75
   1  -1 -20    1.82    1.43
   1  -1 -19    4.87    2.10
  -1  -1  19   10.66    3.49
   1  -1 -19    6.19    2.43
   1   1 -19   10.51    3.27
   1  -1 -18    0.93    1.03
   1   1 -18    1.88    1.54
  -1  -1  18    0.29    1.16
   1  -1 -18    0.86    0.76
   1   1 -18   -1.77    1.31
  -1  -1  17    1.93    1.49
   1  -1 -17    1.46    1.48
   1   1 -17    0.99    1.10
   1   1 -17    3.33    1.76
   1  -1 -17    1.32    1.08
   1  -1 -16    1.42    1.44
   1   1 -16    1.95    1.49
   1   1 -16    1.10    1.20
  -1  -1  16    0.84    1.13
   1  -1 -16   -0.46    0.78
   1  -1 -15   12.50    3.12
   1   1 -15   10.08    2.58
   1   1 -15   10.87    2.71
   1  -1 -15    8.21    2.35
   1   1 -14   62.05    6.32
   1   1 -14   63.56    6.17
   1  -1 -14   59.59    5.96
   1  -1 -14   66.66    6.30
   1  -1 -13    1.88    1.17
   1  -1 -13    0.61    0.73
   1   1 -13    0.95    1.14
   1   1 -12  116.92    8.10
   1  -1 -12  104.08    7.22
   1  -1 -12  116.96    7.71
   1   1 -11   69.85    6.15
   1  -1 -11   81.73    6.07
   1  -1 -11   71.59    5.68
   1  -1 -10    1.12    0.83
   1   1 -10   -0.14    0.22
   1   1  -9 1280.50   22.71
   1   1  -9 1194.84   22.54
   1  -1  -9 1241.76   21.60
   1  -1  -9 1154.38   20.25
   1  -1  -8  129.28    6.31
   1   1  -8  130.31    7.04
   1   1  -8  147.55    7.25
   1  -1  -8  142.80    6.81
   1   1  -7    6.27    1.58
   1  -1  -7    7.75    1.41
   1  -1  -7    8.18    1.54
   1   1  -7    7.93    1.73
   1   1  -6  365.14   10.02
   1  -1  -6  340.80    9.08
   1   1  -6  368.45   10.94
   1  -1  -5 3495.12   25.90
   1   1  -5 3627.67   30.79
   1  -1  -4  998.75   12.40
   1   1  -4 1183.26   16.66
   1   1  -4 1083.03   12.60
  -1  -1   4 1122.62   12.80
   1  -1  -4 1159.75   13.02
  -1   1   4  913.83   13.18
   1   1  -3    1.50    0.39
   1   1  -3    0.80    0.50
  -1  -1   3    2.05    0.51
  -1  -1   3    0.85    0.35
   1  -1  -3    1.20    0.43
  -1   1   3    0.61    0.26
   1  -1  -3    0.92    0.40
  -1   1   3    1.43    0.51
   1   1  -3    0.86    0.50
   1  -1  -2  873.44    9.92
  -1  -1   2 1069.95   12.22
  -1   1  -2  333.13    6.60
  -1   1  -2  314.04    5.99
  -1  -1  -3   12.49    1.48
   1   1   3    9.10    1.38
   1  -1   3   12.90    1.58
   1  -1   3   11.61    1.41
  -1   1  -3    9.15    1.27
  -1  -1  -3   10.68    1.37
  -1   1  -3   12.26    1.34
  -1  -1  -4  807.78   12.79
  -1   1  -4  727.95   12.77
   1  -1   4  788.72   13.22
  -1  -1  -4  736.29   12.31
  -1   1  -4  800.79   12.56
  -1   1  -5 1379.44   19.29
  -1  -1  -5 1593.54   19.67
  -1   1  -5 1559.27   20.29
  -1  -1  -5 1410.92   18.72
   1  -1   5 1470.45   19.69
   1  -1   6   63.02    4.37
  -1  -1  -6   59.00    4.16
  -1   1  -6   56.31    4.28
  -1  -1  -6   68.35    4.41
  -1   1  -6   59.29    4.29
  -1  -1  -7   23.31    2.74
  -1  -1  -7   26.34    2.98
  -1   1  -7   23.23    2.97
   1  -1   7   20.69    2.73
  -1   1  -7   27.25    3.10
  -1  -1  -8   31.13    3.35
  -1   1  -8   24.35    3.12
  -1  -1  -8   30.83    3.52
   1  -1   8   36.10    3.79
  -1   1  -8   34.98    3.88
   1  -1   9  520.86   15.22
  -1  -1  -9  491.74   14.44
  -1   1  -9  490.91   14.45
  -1   1  -9  538.65   16.39
  -1  -1  -9  520.22   14.65
  -1   1 -10   75.77    6.60
  -1   1 -10   66.25    5.73
  -1  -1 -10   73.24    5.91
   1  -1  10   79.14    6.33
  -1  -1 -10   76.01    5.96
  -1   1 -11    5.28    1.86
  -1  -1 -11    7.18    1.93
   1  -1  11    7.10    2.35
  -1  -1 -11    6.02    1.95
  -1   1 -11    8.55    2.42
   1  -1  12   15.34    3.15
  -1  -1 -12   14.54    2.97
  -1   1 -12   15.82    3.09
  -1   1 -12   15.14    3.25
  -1  -1 -12   15.67    3.03
  -1  -1 -13   82.87    6.94
   1  -1  13   80.83    7.34
  -1   1 -13   84.44    7.30
  -1  -1 -13   90.78    7.64
  -1   1 -13   89.90    8.03
  -1  -1 -14  158.36    9.98
   1  -1  14  144.18   10.38
  -1  -1 -14  148.77   10.12
  -1   1 -14  149.87    9.98
   1  -1  15    3.81    1.88
  -1  -1 -15    1.19    1.33
  -1   1 -15    0.43    0.36
  -1  -1 -15    1.85    1.53
  -1   1 -16    2.82    1.91
  -1  -1 -16    1.41    1.32
  -1  -1 -16    1.02    1.24
   1  -1  16    0.15    0.46
  -1   1 -16    3.89    2.14
   1  -1  17   23.61    4.60
  -1  -1 -17   23.89    4.35
  -1   1 -17   20.14    4.38
  -1  -1 -17   13.92    3.53
  -1   1 -17   20.61    4.28
  -1  -1 -18   23.85    4.35
  -1  -1 -18   12.51    3.57
  -1   1 -18   19.19    4.18
   1   1  18   19.07    4.17
  -1   1 -18   21.92    4.61
   1  -1  18   22.59    4.70
   1  -1  19    2.76    1.90
  -1   1 -19    4.23    2.39
  -1  -1 -19    1.19    1.37
  -1  -1 -19    5.03    2.11
  -1   1 -19    3.61    2.24
   1   1  19    2.78    1.96
  -1   1 -20    2.49    2.18
   1   1  20    2.09    1.98
  -1  -1 -20   -0.35    0.86
   1  -1  20    2.30    1.53
  -1   1 -20    0.24    0.88
  -1  -1 -20    1.33    1.31
   1  -1  21    2.20    1.89
   1   1  21    3.20    2.19
  -1  -1 -21    0.90    0.86
  -1   1 -21    3.81    2.34
  -1  -1 -22    0.30    0.58
   1   1  22    1.53    1.43
  -1   1 -22    0.91    1.13
   1  -1  22    0.71    0.88
  -1   1 -23    0.57    0.64
  -1  -1 -23    0.31    0.37
   1   1  23   -0.15    0.42
  -1  -1 -24    0.93    1.08
  -1   1 -24    0.61    1.12
   1   3 -23   12.23    4.34
  -1   3  23    5.75    3.02
  -1  -3  23   10.86    4.33
  -1  -3  22   10.78    4.31
   1   3 -22    4.31    2.52
   1  -3 -22    7.92    4.01
   1  -3 -21    3.64    2.68
   1   3 -21    0.45    0.94
  -1  -3  21    0.67    1.37
   1  -3 -20    0.15    0.35
  -1  -3  20    1.16    1.41
   1  -3 -20    1.27    2.24
   1   3 -20   -0.47    1.14
   1  -3 -19    1.77    1.83
  -1  -3  19    5.63    3.10
   1   3 -19    4.95    2.45
   1  -3 -19    5.55    3.04
   1  -3 -19    0.92    1.15
  -1  -3  18   24.17    5.25
   1  -3 -18   10.14    2.86
   1   3 -18   18.08    4.40
   1  -3 -18   18.46    4.46
  -1  -3  17   41.87    6.59
   1  -3 -17   29.95    5.67
   1   3 -17   35.32    5.75
   1  -3 -17   28.91    4.72
  -1  -3  16    4.48    2.36
   1  -3 -16    3.60    1.84
   1   3 -16    4.33    2.49
   1  -3 -16    2.61    1.82
   1  -3 -15  149.69    9.69
   1  -3 -15  149.96   11.13
   1   3 -15  174.18   11.63
   1   3 -14   29.24    4.68
  -1  -3  14   31.91    5.10
   1  -3 -14   28.84    4.11
   1   3 -14   35.36    5.12
   1  -3 -14   28.93    4.85
  -1  -3  13  304.49   14.65
   1   3 -13  270.79   13.71
   1  -3 -13  279.08   12.00
   1  -3 -13  268.25   13.70
  -1  -3  12   22.38    4.09
   1  -3 -12   17.77    3.65
   1   3 -12   22.46    3.61
   1  -3 -12   16.39    2.92
   1   3 -12   21.60    3.84
  -1  -3  11  203.66   11.15
   1   3 -11  177.54    9.91
   1   3 -11  181.23   10.48
   1  -3 -11  177.57    8.78
   1  -3 -11  180.74   10.16
   1   3 -10   61.41    5.27
   1  -3 -10   55.28    4.58
  -1  -3  10   59.78    5.75
   1  -3 -10   50.80    5.29
   1   3 -10   50.44    5.47
   1  -3  -9  601.56   14.16
   1   3  -9  640.94   15.76
   1  -3  -9  587.67   17.52
  -1  -3   9  599.52   17.07
   1   3  -9  596.04   17.92
   1   3  -8   11.59    2.86
   1   3  -8   13.19    2.32
   1  -3  -8   14.16    2.65
   1  -3  -8   12.50    1.97
  -1  -3   8   12.57    2.45
   1  -3  -8    8.65    1.94
  -1  -3   7  372.39   12.17
   1   3  -7  351.42   12.50
   1  -3  -7  359.46   11.90
   1   3  -7  381.13   10.56
   1  -3  -7  382.10    9.94
   1   3  -6   82.80    4.57
  -1  -3   6   78.71    5.32
   1  -3  -6   70.75    4.91
   1   3  -6   73.34    5.64
   1  -3  -6   66.26    4.96
   1  -3  -6   81.10    4.21
   1  -3  -5   12.28    2.00
   1  -3  -5   12.71    2.10
   1   3  -5   13.16    1.78
  -1  -3   5   16.30    2.27
   1   3  -5   15.08    2.51
   1   3  -4   11.12    1.48
   1  -3  -4   11.41    2.00
   1  -3  -4   12.00    1.96
   1   3  -4   12.29    2.14
  -1  -3   4   14.20    1.99
  -1   3   4    6.14    1.05
   1  -3  -3  444.32   11.04
   1  -3  -3  427.15   11.61
  -1  -3   3  452.41   11.70
   1   3  -3  418.14   11.40
  -1  -3   3  336.36    6.64
  -1   3   3  343.17    5.07
  -1   3   3  375.84    7.25
   1   3  -3  446.69    8.39
  -1  -3   2   22.78    2.58
   1  -3  -2   22.79    2.49
  -1   3   2   18.57    1.62
  -1  -3   2   25.02    1.71
   1   3  -2   24.16    1.59
   1  -3  -2   25.43    3.15
  -1  -3   2   22.69    2.54
  -1  -3   1  775.75   13.60
  -1  -3   1  768.08    9.99
   1   3  -1  549.09    9.01
   1  -3  -1  773.26   15.88
  -1  -3   1  802.90   15.46
  -1  -3   1  856.11   13.22
  -1  -3   0  341.91   10.33
  -1  -3   0  341.29    7.31
  -1  -3   0  318.08    8.00
   1  -3   0  328.73   10.32
  -1  -3  -1  385.59    8.44
  -1  -3  -1  313.34    9.06
   1   3   1  273.88    8.65
   1  -3   1  424.70   12.01
  -1   3  -1  346.99    8.45
   1  -3   1  378.25    9.82
  -1   3  -1  350.54    7.79
  -1  -3  -1  349.70    8.05
  -1  -3  -2  160.66    6.66
  -1   3  -2  176.35    5.97
  -1  -3  -2  173.39    5.81
  -1  -3  -2  196.88    5.64
  -1   3  -2  186.61    6.75
  -1  -3  -3  146.24    5.45
  -1   3  -3  156.39    5.77
  -1   3  -3  157.46    6.62
  -1  -3  -3  150.38    6.75
  -1  -3  -4  462.57   10.34
  -1   3  -4  456.05    9.86
  -1   3  -4  459.80   11.78
  -1  -3  -4  432.25   12.05
   1  -3   5  311.20   10.90
  -1   3  -5  280.77    8.47
  -1  -3  -5  268.56    9.82
  -1   3  -5  269.08    9.70
  -1  -3  -5  284.04    8.92
   1  -3   6  178.92    8.66
  -1  -3  -6  151.96    7.70
  -1   3  -6  175.76    7.37
  -1   3  -6  149.62    7.54
  -1   3  -7  240.17    9.96
  -1  -3  -7  236.83    9.88
  -1   3  -7  287.29   10.02
  -1  -3  -7  291.95   10.18
   1  -3   7  292.84   11.73
  -1  -3  -8    8.47    1.72
  -1   3  -8    8.78    1.91
  -1  -3  -8    5.69    1.37
   1  -3   8    6.96    1.89
  -1   3  -8    6.74    1.78
   1  -3   9   60.26    5.64
  -1   3  -9   50.14    4.93
  -1   3  -9   64.91    5.44
  -1  -3  -9   50.73    5.03
  -1  -3  -9   59.88    5.07
   1  -3  10    6.83    2.00
  -1  -3 -10    7.73    2.00
  -1   3 -10    7.12    2.06
  -1   3 -10    7.33    2.22
  -1  -3 -10    8.50    2.06
   1  -3  11   29.90    4.43
  -1  -3 -11   27.12    4.08
  -1   3 -11   31.82    4.44
  -1   3 -11   24.15    3.79
  -1  -3 -11   26.93    3.70
  -1  -3 -12   64.66    5.79
   1  -3  12   64.51    6.79
  -1  -3 -12   56.95    6.03
  -1   3 -12   57.93    6.07
  -1   3 -12   66.13    6.62
   1  -3  13   84.28    7.95
  -1   3 -13   81.98    8.14
  -1   3 -13   78.69    7.24
  -1  -3 -13   78.59    6.77
  -1  -3 -13   76.54    7.39
  -1   3 -14   12.79    3.47
  -1   3 -14   12.50    3.05
  -1  -3 -14   12.39    2.86
  -1  -3 -14    9.98    2.91
   1  -3  14   13.62    3.62
  -1  -3 -15    4.24    1.94
  -1  -3 -15    5.20    1.91
  -1   3 -15    6.57    2.58
   1  -3  15   10.60    3.68
  -1   3 -15    6.96    2.76
   1  -3  16   15.77    3.93
  -1   3 -16   18.64    4.28
  -1  -3 -16   15.09    3.78
  -1  -3 -16   17.66    3.71
  -1   3 -16   16.84    3.70
  -1   3 -17    1.82    1.55
  -1  -3 -17    0.60    1.05
  -1  -3 -17    3.45    1.71
   1  -3  17    1.29    2.02
  -1   3 -17   -0.27    0.97
  -1  -3 -18   10.98    3.60
  -1   3 -18   23.22    4.70
   1  -3  18   26.35    5.44
  -1  -3 -18   19.99    4.29
  -1  -3 -19    4.90    2.42
  -1  -3 -19    6.13    2.50
  -1   3 -19    9.51    3.15
   1  -3  19   13.11    3.80
  -1   3 -20    2.89    2.13
   1  -3  20    3.00    2.29
  -1  -3 -20    1.04    1.18
  -1  -3 -20    2.73    2.09
   1   3  21    2.63    1.95
   1  -3  21    2.22    2.09
  -1  -3 -21    0.27    0.87
  -1   3 -21    2.07    2.07
  -1  -3 -21    0.90    1.45
  -1  -3 -22    4.06    2.48
   1   3  22   10.77    3.85
  -1   3 -22    8.28    3.39
   1  -3  22   14.72    4.89
  -1  -3 -22    7.25    3.76
  -1   3 -23    2.18    2.20
   1   3  23    1.48    1.53
   1   5 -22    3.26    2.26
   1  -5 -22    6.38    3.53
  -1  -5  22    5.41    3.14
   1  -5 -21    2.52    2.21
   1   5 -21    5.32    3.04
  -1  -5  21    3.96    2.66
   1   5 -20    3.00    2.47
  -1  -5  20    3.12    2.73
   1  -5 -20    0.09    1.28
   1  -5 -20    0.18    1.00
   1   5 -19    6.49    2.80
   1  -5 -19    2.93    2.17
   1  -5 -19    4.88    3.09
  -1  -5  19    6.48    3.23
  -1  -5  18    9.75    3.54
   1  -5 -18    5.52    3.02
   1   5 -18   10.81    3.42
   1  -5 -18   11.37    4.05
   1  -5 -17   10.27    3.57
   1   5 -17    7.85    2.92
   1   5 -17    7.03    2.78
   1  -5 -17    4.65    2.37
   1  -5 -17    4.87    1.93
  -1  -5  17   10.12    3.02
   1  -5 -16   12.51    3.95
   1   5 -16    9.35    2.77
  -1  -5  16   12.23    3.50
   1   5 -16   12.36    3.40
   1  -5 -16    8.94    3.29
   1  -5 -16    5.59    2.06
   1  -5 -15    7.68    2.90
   1   5 -15    5.17    2.67
  -1  -5  15    7.73    2.89
   1  -5 -15    8.67    3.05
   1   5 -15    4.27    2.22
   1   5 -14   80.69    7.99
  -1  -5  14   90.15    8.91
   1   5 -14   77.27    7.81
   1  -5 -14   85.58    8.80
   1  -5 -13    4.13    2.11
   1   5 -13    7.04    2.67
   1   5 -13    4.80    2.01
  -1  -5  13    5.78    2.16
   1  -5 -13    4.75    2.17
   1  -5 -12    1.24    0.64
   1  -5 -12   -0.75    0.98
  -1  -5  12    0.36    0.83
   1   5 -12    1.18    1.04
   1   5 -12    0.04    0.39
   1   5 -11    6.03    1.97
   1  -5 -11    5.23    2.04
   1   5 -11    7.40    2.35
   1  -5 -11    5.58    2.01
  -1  -5  11    5.72    1.90
   1  -5 -10    2.71    1.62
   1   5 -10    0.87    0.88
   1   5 -10    2.25    1.13
  -1  -5  10    2.29    1.31
   1  -5 -10    2.24    1.56
   1  -5  -9  113.34    8.66
  -1  -5   9  133.84    9.19
   1  -5  -9  121.24    8.37
   1   5  -9  116.09    8.51
   1   5  -9  134.79    7.54
  -1  -5   8    2.57    1.35
   1   5  -8    3.73    1.86
   1   5  -8    2.66    1.20
   1  -5  -8   -0.79    0.69
   1  -5  -8    2.21    1.10
   1  -5  -7   54.62    5.26
   1   5  -7   57.41    6.07
   1   5  -7   60.66    4.44
   1  -5  -7   54.89    5.71
   1  -5  -6  321.07   12.65
   1   5  -6  316.78   13.22
   1  -5  -6  291.21   12.83
   1   5  -6  302.83    9.25
   1  -5  -5  815.20   19.51
   1  -5  -5  760.31   20.74
  -1  -5   5  785.42   12.53
   1   5  -5  783.30   15.02
   1   5  -5  749.12   19.47
   1   5  -4   11.36    1.89
   1   5  -4   11.77    2.56
   1  -5  -4   15.01    3.43
   1  -5  -4   13.13    2.61
  -1  -5   4   14.83    1.55
   1   5  -3  121.15    5.10
   1  -5  -3  127.58    7.57
  -1  -5   3  150.23    8.81
   1   5  -3  124.04    5.89
   1  -5  -3  144.24    9.26
  -1  -5   3  131.94    4.50
   1   5  -3  116.44    7.21
  -1  -5   2   12.39    1.43
  -1  -5   2   12.00    2.25
   1  -5  -2   14.94    3.19
   1   5  -2    3.71    0.81
   1   5  -2   10.21    1.54
  -1  -5   2   11.74    2.48
  -1  -5   1  522.82   16.41
  -1  -5   1  519.38   13.45
  -1  -5   1  538.00   14.24
   1  -5  -1  556.16   17.62
  -1  -5   0    6.15    1.23
   1  -5   0    4.95    1.47
  -1  -5   0    7.52    2.25
  -1  -5   0    6.73    1.74
   1  -5   0    6.38    2.02
  -1   5  -1  452.76    6.86
   1  -5   1  461.70   15.61
  -1   5  -1  411.92   10.86
  -1  -5  -1  458.22   12.42
   1  -5   1  440.23   13.65
  -1  -5  -1  463.73   16.19
  -1  -5  -2   63.28    4.76
  -1  -5  -2   66.77    4.42
   1  -5   2   68.64    5.53
  -1   5  -2   56.57    4.57
  -1   5  -2   57.19    4.23
  -1   5  -2   61.53    4.12
  -1  -5  -2   62.29    5.85
  -1   5  -3  350.10   11.73
  -1   5  -3  332.90   10.44
  -1  -5  -3  378.02    9.95
  -1  -5  -3  362.35   11.89
  -1  -5  -3  308.32   12.37
  -1  -5  -4  178.16    8.25
  -1   5  -4  188.92    9.28
  -1  -5  -4  183.67    6.50
  -1   5  -4  176.74    7.73
  -1  -5  -4  159.68    9.05
  -1   5  -5  213.27    8.39
  -1  -5  -5  236.15    9.87
  -1   5  -5  225.27   10.09
  -1  -5  -5  212.22   10.66
  -1  -5  -5  229.15    6.91
  -1  -5  -6   22.33    3.65
  -1  -5  -6   20.68    2.99
  -1   5  -6   21.03    2.67
  -1   5  -6   21.99    3.44
  -1  -5  -6   14.08    1.64
  -1   5  -7   94.14    7.06
  -1   5  -7   98.02    6.15
  -1  -5  -7   90.65    7.52
  -1  -5  -7   90.35    6.39
  -1  -5  -8   14.40    3.16
  -1   5  -8   17.97    2.96
  -1   5  -8   15.23    3.07
  -1  -5  -8   15.66    2.77
  -1  -5  -9   84.91    6.78
  -1  -5  -9   78.47    7.33
  -1   5  -9   78.10    6.83
  -1   5  -9   94.93    6.82
  -1   5 -10   73.89    6.67
  -1  -5 -10   80.79    6.93
  -1  -5 -10   80.66    7.70
  -1   5 -10   80.79    6.50
   1  -5  11   15.11    3.43
  -1  -5 -11   14.13    3.48
  -1   5 -11   17.12    3.06
  -1   5 -11   12.61    3.08
  -1  -5 -11   14.56    3.11
   1  -5  12  110.04    9.69
  -1   5 -12   97.72    8.24
  -1   5 -12  114.89    8.61
  -1  -5 -12  110.03    9.02
  -1  -5 -12  101.73    9.24
   1  -5  13   34.65    5.57
  -1   5 -13   29.15    4.57
  -1  -5 -13   34.32    5.40
  -1  -5 -13   31.64    5.40
  -1   5 -13   32.72    4.89
  -1   5 -14   11.44    3.05
  -1  -5 -14   15.17    3.96
  -1   5 -14    7.76    2.54
  -1  -5 -14    9.46    3.14
   1  -5  14   10.96    3.30
  -1  -5 -15   30.85    5.71
  -1   5 -15   30.81    5.57
  -1  -5 -15   31.47    5.80
   1  -5  15   35.80    5.99
  -1   5 -15   27.27    4.85
  -1   5 -16    0.17    0.93
   1  -5  16    1.47    0.85
  -1   5 -16    2.35    1.92
  -1  -5 -16    1.34    1.49
  -1  -5 -16    1.50    1.66
  -1   5 -17    0.19    1.26
  -1  -5 -17   -1.15    0.55
  -1   5 -17    0.13    0.59
  -1  -5 -17    2.58    1.77
   1  -5  17   -0.63    1.22
  -1  -5 -18    0.74    0.94
  -1   5 -18    1.41    1.66
   1  -5  18    1.57    1.53
  -1  -5 -18    1.09    0.64
  -1   5 -18    0.98    0.99
   1  -5  19    5.51    2.86
  -1  -5 -19    4.51    2.34
  -1  -5 -19    4.30    2.84
  -1   5 -19    5.48    2.68
  -1   5 -19    1.99    1.50
   1  -5  20   12.79    4.55
  -1  -5 -20   10.40    4.04
  -1  -5 -20    9.65    3.93
  -1   5 -20   13.79    4.16
  -1  -5 -21    1.50    1.80
  -1  -5 -21    2.57    2.23
  -1   5 -21    8.42    3.90
   1  -5  21    6.40    3.58
  -1  -5 -22    0.80    1.16
   1  -5  22    0.87    1.20
  -1   5 -22    1.36    1.98
   1   5  23    2.40    1.99
   1   7 -21    8.75    3.68
   1  -7 -21    3.98    2.89
   1  -7 -20   -1.35    1.97
   1  -7 -20    0.01    0.51
   1   7 -19   -1.18    1.28
   1  -7 -19   -0.31    1.12
   1  -7 -19    0.23    0.49
   1  -7 -18    0.68    1.50
   1  -7 -18   -0.77    1.53
   1   7 -18    2.94    2.03
   1  -7 -17   28.30    6.49
   1  -7 -17   17.61    5.06
   1   7 -17   23.76    5.30
   1  -7 -16    0.29    0.38
   1   7 -16    0.40    1.15
   1  -7 -16    0.18    1.22
   1   7 -15    3.56    2.05
   1  -7 -15    4.12    2.49
   1  -7 -15    2.56    1.98
   1   7 -15    3.74    1.74
   1  -7 -14   -0.83    1.31
   1  -7 -14   -0.41    0.83
   1   7 -14    1.17    1.12
   1   7 -14    2.35    1.62
   1   7 -13    0.08    0.62
   1  -7 -13   -0.71    0.87
   1   7 -13    0.91    1.70
   1  -7 -13    0.99    0.66
   1   7 -12    5.13    1.85
   1  -7 -12    5.35    2.27
   1   7 -12    4.32    1.80
   1  -7 -12    2.59    1.90
   1  -7 -11   17.15    4.04
   1  -7 -11   20.42    4.36
   1   7 -11   19.55    4.05
   1   7 -11   17.75    3.27
   1   7 -10   68.35    7.32
   1  -7 -10   66.18    7.98
   1  -7 -10   70.19    7.72
   1   7 -10   65.15    5.97
   1  -7  -9    3.45    2.43
   1   7  -9    1.63    0.98
   1   7  -9    2.68    1.23
  -1  -7   9    0.72    0.80
   1  -7  -9    3.36    1.95
   1   7  -8   68.75    7.29
   1  -7  -8   61.08    7.66
   1   7  -8   56.08    5.00
   1  -7  -8   65.93    6.94
   1  -7  -7   84.49    9.05
   1   7  -7   70.91    5.33
   1   7  -7   72.69    7.45
   1  -7  -7   79.44    7.46
  -1  -7   6    1.58    0.58
   1   7  -6    3.25    1.71
   1   7  -6    3.68    1.28
   1  -7  -6    3.45    1.91
   1  -7  -6    4.46    1.95
  -1  -7   5    0.15    0.27
   1  -7  -5   -0.19    1.09
   1   7  -5    0.91    0.91
   1   7  -5    0.21    1.16
   1  -7  -5    0.54    1.14
   1   7  -4    2.29    1.42
  -1  -7   4    1.22    0.44
   1   7  -4    2.17    1.21
   1  -7  -4    3.60    1.79
   1  -7  -4    2.63    1.92
   1   7  -3  796.63   21.53
   1   7  -3  809.01   16.28
   1   7  -3  767.53   18.03
  -1  -7   3  940.08   26.48
   1  -7  -3  960.69   28.15
   1  -7  -2   18.94    4.00
   1   7  -2   18.32    2.45
  -1  -7   2   21.96    4.06
   1   7  -2    8.41    1.37
   1  -7  -1   24.25    4.52
  -1  -7   1   23.11    3.41
  -1  -7   1   24.40    4.22
  -1   7   0   27.95    3.43
  -1  -7   0   34.38    4.34
  -1  -7   0   38.40    5.50
   1  -7   0   36.16    5.30
   1  -7   0   34.09    4.61
  -1   7  -1   99.87    6.81
   1  -7   1  106.61    7.58
  -1  -7  -1  108.80    9.40
   1  -7   1  118.40    9.53
  -1   7  -1   98.05    6.24
  -1   7  -2    0.27    0.28
  -1  -7  -2    0.18    0.63
   1  -7   2    0.10    0.86
   1  -7   2    0.77    1.87
  -1   7  -2   -0.44    0.61
  -1   7  -2   -0.26    0.69
  -1  -7  -3   46.80    4.49
  -1  -7  -3   53.12    6.90
  -1   7  -3   44.87    4.13
  -1   7  -3   40.54    4.31
  -1   7  -3   40.94    4.64
  -1   7  -4   34.10    4.40
  -1  -7  -4   34.74    5.63
  -1   7  -4   29.65    3.70
  -1  -7  -4   33.28    4.46
  -1  -7  -4   30.45    3.47
  -1  -7  -5   62.54    4.67
  -1   7  -5   60.62    5.31
  -1  -7  -5   69.22    6.52
  -1  -7  -5   67.48    7.44
  -1   7  -5   66.46    6.19
  -1   7  -6   40.16    4.96
  -1   7  -6   37.66    4.17
  -1  -7  -6   45.53    5.39
  -1  -7  -6   43.08    5.99
  -1   7  -7    0.18    0.53
  -1   7  -7    0.41    0.56
  -1  -7  -7   -0.61    0.50
  -1   7  -8   62.99    5.50
  -1   7  -8   68.24    6.76
  -1  -7  -8   76.21    7.20
  -1  -7  -8   65.24    7.52
  -1  -7  -9   17.00    3.51
  -1   7  -9   16.73    3.65
  -1   7  -9   16.21    2.98
  -1  -7  -9   16.23    3.84
  -1   7 -10   -0.09    1.43
  -1  -7 -10   -0.53    0.94
  -1   7 -10    1.91    1.49
  -1  -7 -10    0.72    1.59
  -1  -7 -11    5.57    2.32
  -1   7 -11    6.19    2.42
  -1  -7 -11    6.51    2.91
  -1   7 -11    6.00    2.09
  -1  -7 -12   39.16    6.47
  -1  -7 -12   53.72    7.00
  -1   7 -12   44.49    6.10
  -1   7 -12   45.43    5.65
  -1  -7 -13   15.29    3.89
  -1  -7 -13   12.85    4.04
  -1   7 -13   13.79    3.43
  -1   7 -13   14.75    3.49
  -1   7 -14    0.81    1.19
  -1   7 -14    1.54    1.62
  -1  -7 -14    1.63    1.97
  -1  -7 -14    0.76    1.32
  -1   7 -15    0.12    0.63
  -1  -7 -15    1.34    2.03
  -1   7 -15    0.51    1.65
  -1  -7 -15    0.01    0.74
  -1  -7 -16    2.66    1.91
  -1  -7 -16    2.40    2.02
  -1   7 -16    0.29    0.65
  -1   7 -16    1.49    1.46
  -1  -7 -17    7.24    3.45
  -1  -7 -17    7.40    3.23
  -1   7 -17    4.06    2.31
  -1   7 -17    9.41    3.43
  -1  -7 -18    7.56    3.62
  -1   7 -18   10.24    3.63
  -1  -7 -18    6.04    2.84
  -1  -7 -19    0.84    1.29
  -1  -7 -19    0.47    0.99
  -1   7 -19    2.88    2.16
  -1  -7 -20    0.52    0.55
  -1  -7 -20    1.72    1.98
  -1   7 -21    0.99    1.31
  -1  -7 -21   -0.27    0.84
  -1  -7 -21    1.10    1.54
   1  -9 -20    1.08    1.54
   1  -9 -20   -0.35    1.23
   1  -9 -19   -0.09    1.47
   1   9 -19    3.64    2.81
   1  -9 -19    1.46    2.30
   1  -9 -18    6.75    3.63
   1   9 -18   14.84    4.62
   1  -9 -18   10.31    4.88
   1  -9 -17   -0.09    0.50
   1   9 -17    1.16    0.89
   1  -9 -17    1.10    1.79
   1   9 -16   14.34    4.37
   1  -9 -16   13.40    5.03
   1  -9 -16    8.26    3.72
   1   9 -15    5.34    3.24
   1  -9 -15    4.02    2.95
   1  -9 -15    5.90    3.51
   1  -9 -14    2.52    2.64
   1   9 -14    4.23    2.59
   1  -9 -14    3.97    3.09
   1  -9 -13   27.20    6.71
   1   9 -13   19.99    4.03
   1  -9 -13   23.17    5.56
   1   9 -13   24.56    5.19
   1   9 -12   17.67    4.36
   1  -9 -12   26.89    5.69
   1  -9 -12   21.83    6.05
   1   9 -12   16.84    3.55
   1   9 -11    6.74    2.27
   1  -9 -11   11.64    4.72
   1   9 -11    9.04    3.08
   1  -9 -11    6.88    2.97
   1   9 -10   14.13    3.12
   1   9 -10   16.65    4.08
   1  -9 -10   26.28    6.46
   1  -9 -10   16.44    4.18
   1   9  -9    4.89    2.18
   1  -9  -9    5.35    2.73
   1  -9  -9    5.86    3.48
   1   9  -9    3.08    1.39
   1  -9  -8    1.57    1.29
   1   9  -8    1.64    1.07
   1  -9  -8   -0.94    0.10
   1   9  -8   -0.56    0.53
   1   9  -7    1.45    0.99
   1   9  -7    2.58    1.84
   1  -9  -7    2.05    1.46
   1  -9  -7   -0.10    0.27
   1   9  -6   32.62    4.35
   1   9  -6   34.71    5.51
   1  -9  -6   40.85    7.44
   1  -9  -5   22.24    5.16
   1   9  -5   15.61    2.97
   1   9  -5   15.41    3.66
   1  -9  -4    8.36    3.42
   1   9  -4    6.31    2.13
   1   9  -4    6.53    1.66
   1   9  -4    6.65    2.08
   1   9  -3   37.88    5.39
   1   9  -3   34.23    3.89
   1  -9  -3   41.16    6.80
  -1  -9   3   42.19    6.62
   1   9  -3   33.48    4.45
   1  -9  -2  277.25   16.91
  -1  -9   2  274.12   16.24
   1   9  -2  212.75    9.84
   1   9  -2  227.79   12.58
   1   9  -1   98.80    6.97
  -1   9   1   98.59    7.48
  -1  -9   1  121.11    9.22
   1  -9  -1  115.60    9.71
   1  -9  -1  115.02   10.94
  -1  -9   1  128.28   11.38
   1  -9   0    1.11    1.52
  -1  -9   0   -0.80    1.18
  -1   9   0    0.74    0.69
  -1   9   0    0.57    0.91
  -1  -9   0    0.91    1.77
   1  -9   0    1.50    0.70
  -1  -9  -1  104.08   10.46
  -1  -9  -1   89.53    8.00
   1  -9   1   92.01    9.88
  -1   9  -1   76.81    6.87
  -1   9  -1   81.59    6.49
   1  -9   1   93.84    8.25
  -1   9  -2  265.61   11.67
   1  -9   2  276.93   14.65
  -1   9  -2  235.44   11.91
  -1  -9  -2  288.09   14.41
  -1  -9  -2  313.93   18.59
  -1   9  -2  269.01   13.24
   1  -9   2  341.99   18.79
  -1   9  -3  293.00   13.14
  -1   9  -3  329.79   14.68
  -1   9  -3  317.21   12.51
  -1   9  -4   12.89    2.76
  -1   9  -4   18.33    3.65
  -1  -9  -4   20.91    5.34
  -1  -9  -5   49.57    7.87
  -1   9  -5   35.67    4.62
  -1   9  -5   42.53    5.61
  -1  -9  -6    0.23    0.37
  -1   9  -6    0.53    0.65
  -1  -9  -6    1.94    2.00
  -1   9  -6    0.22    0.72
  -1  -9  -7   18.63    4.03
  -1   9  -7   16.17    3.16
  -1   9  -7   20.81    4.03
  -1  -9  -7   26.15    6.12
  -1  -9  -8   14.18    3.69
  -1  -9  -8   11.55    3.90
  -1   9  -8   12.02    2.73
  -1   9  -8   12.51    3.21
  -1   9  -9    5.06    1.74
  -1   9  -9    7.54    2.52
  -1  -9  -9   10.02    3.15
  -1  -9  -9    8.55    3.58
  -1  -9 -10    0.25    1.35
  -1   9 -10    3.48    2.06
  -1   9 -10    1.82    1.44
  -1  -9 -10    4.98    2.82
  -1  -9 -11    6.56    2.76
  -1   9 -11    5.63    2.22
  -1   9 -11    9.44    2.93
  -1  -9 -11    7.37    3.45
  -1  -9 -12   17.56    4.45
  -1   9 -12   12.76    3.27
  -1   9 -12   17.52    4.06
  -1  -9 -12   15.17    5.01
  -1   9 -13    5.18    2.19
  -1  -9 -13    5.86    2.96
  -1  -9 -13    6.61    3.16
  -1   9 -13    3.95    1.92
  -1  -9 -14    2.48    1.52
  -1   9 -14    3.96    2.46
  -1   9 -14    1.23    1.22
  -1  -9 -14    1.95    1.32
  -1  -9 -15    1.61    1.27
  -1   9 -15    2.95    1.18
  -1  -9 -15    4.42    2.80
  -1   9 -15    3.79    1.87
  -1  -9 -16    3.35    2.21
  -1   9 -16    9.81    3.63
  -1  -9 -16    9.62    4.18
  -1  -9 -17   12.00    4.71
  -1  -9 -17    3.11    2.28
  -1   9 -17   10.24    3.68
  -1  -9 -18    1.10    1.10
  -1   9 -18    0.83    1.49
  -1  -9 -18    0.21    0.38
  -1  -9 -19    0.04    0.60
  -1  -9 -19    3.44    2.93
  -1  -9 -20   -0.82    1.60
  -1  -9 -20   -0.31    0.84
  -1  -9 -21   -1.04    1.58
   1 -11 -19    0.32    1.50
   1 -11 -18    4.81    4.08
   1 -11 -18   11.63    5.11
   1 -11 -17   -0.06    0.46
   1  11 -17    0.88    1.46
   1 -11 -17   -0.82    0.45
   1 -11 -16   -0.65    1.37
   1  11 -16    1.88    1.83
   1 -11 -16    3.85    3.43
   1  11 -15   15.18    4.89
   1 -11 -15    6.13    3.43
   1 -11 -15   17.24    6.54
   1  11 -14   26.60    6.13
   1 -11 -14   21.99    7.07
   1 -11 -14    7.07    3.65
   1 -11 -13    3.66    2.94
   1 -11 -13    1.16    1.32
   1  11 -13    4.68    2.75
   1 -11 -12   13.58    5.76
   1  11 -12   12.87    4.18
   1 -11 -12   10.17    3.99
   1  11 -11    3.31    1.64
   1 -11 -11    4.57    2.66
   1  11 -11    5.19    2.76
   1 -11 -11   10.88    4.77
   1 -11 -10    0.30    1.33
   1  11 -10    1.78    1.90
   1 -11 -10    2.03    2.15
   1  11 -10   -0.34    0.49
   1  11  -9    3.02    1.39
   1 -11  -9    5.90    3.82
   1  11  -9    3.28    2.09
   1  11  -8   19.82    3.59
   1 -11  -8   35.54    7.43
   1  11  -8   26.48    5.54
   1  11  -7    2.88    1.57
   1  11  -7    3.52    1.84
   1 -11  -7    2.54    1.65
   1 -11  -6    4.66    3.38
   1  11  -6    2.14    1.39
   1  11  -6    6.55    2.78
   1 -11  -5   17.67    5.55
   1  11  -5   15.27    3.84
   1  11  -5   12.83    3.10
   1  11  -4  351.64   18.59
   1 -11  -4  384.61   23.23
   1 -11  -3    6.33    2.81
   1  11  -3    6.03    2.24
   1 -11  -3    9.72    3.93
   1  11  -3    7.08    3.06
   1  11  -3    7.04    2.22
  -1  11   3    4.85    1.91
   1  11  -2   -1.50    1.64
   1 -11  -2   -0.26    0.93
  -1 -11   2    2.16    1.99
   1  11  -2    1.30    0.95
   1 -11  -2    2.29    1.83
  -1  11   2    1.52    0.88
   1 -11  -1  173.74   13.13
  -1  11   1  136.51   10.00
   1 -11  -1  195.07   15.98
   1  11  -1  149.81   11.48
  -1 -11   1  191.80   15.70
   1  11  -1  144.34    9.64
  -1  11   1  134.64    9.96
  -1 -11   1  139.82   11.41
   1 -11   0  232.71   14.81
  -1  11   0  216.96   12.88
   1  11   0  203.29   13.20
  -1 -11   0  207.22   13.80
   1 -11   0  265.67   18.63
  -1  11   0  162.99   10.82
   1  11   0  205.98   11.78
  -1 -11   0  259.93   18.55
  -1  11  -1   99.50    8.08
  -1  11  -1  110.77    9.33
  -1 -11  -1  135.96   13.46
  -1 -11  -1  101.77    9.48
   1 -11   1  128.07   12.96
   1 -11   1  124.42   10.98
  -1  11  -2    0.56    0.43
   1 -11   2    0.47    1.33
  -1 -11  -2    3.02    2.44
  -1  11  -2    1.11    1.23
  -1  11  -2   -0.35    1.34
  -1 -11  -2   -0.95    1.84
  -1  11  -3  100.75    8.75
  -1  11  -3   99.14    7.92
  -1 -11  -3  119.60   11.23
  -1  11  -3  105.37    9.40
  -1 -11  -3  133.87   14.10
  -1  11  -4    3.10    1.97
  -1  11  -4    3.55    2.25
  -1 -11  -4    4.24    3.26
  -1  11  -5  182.54   12.97
  -1 -11  -5  203.98   17.35
  -1 -11  -6   11.30    4.05
  -1  11  -6    6.78    2.80
  -1  11  -6    7.71    2.54
  -1  11  -7    1.45    1.31
  -1 -11  -7    2.60    3.23
  -1  11  -7    0.84    1.86
  -1  11  -8   18.68    3.72
  -1 -11  -8   30.64    7.34
  -1  11  -8   23.31    4.74
  -1  11  -9    9.63    3.32
  -1  11  -9    4.43    1.92
  -1 -11  -9    3.44    2.43
  -1 -11  -9   10.92    4.78
  -1 -11 -10  112.65   14.58
  -1 -11 -10   36.37    6.83
  -1  11 -10   96.13   10.44
  -1  11 -10   57.06    6.78
  -1 -11 -11    0.33    0.98
  -1  11 -11    5.22    2.94
  -1  11 -11    2.53    1.62
  -1 -11 -11    2.91    3.01
  -1 -11 -12    0.27    0.91
  -1 -11 -12    0.41    0.87
  -1  11 -12    0.90    1.11
  -1  11 -12    1.37    1.15
  -1  11 -13    1.83    1.38
  -1 -11 -13    0.83    1.64
  -1  11 -13    5.02    2.74
  -1 -11 -13    2.17    3.23
  -1 -11 -14    4.29    2.75
  -1 -11 -14   19.88    6.93
  -1  11 -14   17.32    4.99
  -1 -11 -15    9.48    5.13
  -1 -11 -15    2.51    2.03
  -1  11 -15   15.42    4.55
  -1 -11 -16    3.51    3.25
  -1  11 -16    8.32    3.45
  -1 -11 -16    6.61    4.51
  -1  11 -17    1.27    1.52
  -1 -11 -17    0.05    0.60
  -1 -11 -17    0.46    1.31
  -1 -11 -18   -0.25    1.26
  -1 -11 -18   -2.17    2.54
  -1 -11 -19    5.78    4.41
   1 -13 -16   -2.44    2.73
   1 -13 -16    2.06    2.23
   1  13 -15    1.46    1.69
   1 -13 -15    1.97    2.33
   1 -13 -15    2.89    2.68
   1 -13 -14    0.68    2.16
   1  13 -14    1.84    1.82
   1 -13 -14    0.85    2.11
   1  13 -13    5.14    3.19
   1 -13 -13    6.15    4.35
   1  13 -12    4.14    3.16
   1 -13 -12    4.70    4.11
   1  13 -11   18.31    5.34
   1 -13 -11   20.53    7.44
   1  13 -10    0.27    1.38
   1 -13 -10    0.71    0.73
   1  13  -9    2.89    2.47
   1 -13  -9    3.57    1.78
   1  13  -8    4.54    1.94
   1  13  -8    9.94    3.66
   1 -13  -8   15.21    5.49
   1  13  -7   41.87    6.14
   1 -13  -7   66.46   11.47
   1  13  -7   55.43    8.43
   1 -13  -6    8.39    4.03
   1  13  -6    4.43    2.23
   1  13  -6    7.94    3.53
   1 -13  -5    9.12    4.45
   1  13  -5    5.25    2.32
   1 -13  -5    1.86    1.83
   1  13  -5    6.34    3.30
   1 -13  -4    0.48    0.49
   1  13  -4    2.97    1.77
   1 -13  -4    4.72    3.53
   1  13  -4    4.24    2.13
   1 -13  -3    7.90    3.47
  -1  13   3   18.54    4.41
   1 -13  -3   27.81    7.04
   1  13  -3   22.52    5.07
   1  13  -3   17.35    4.13
   1 -13  -2    3.38    2.90
  -1 -13   2    4.57    3.10
  -1  13   2    3.45    1.74
   1 -13  -2    0.77    0.08
   1  13  -2    1.51    1.16
   1  13  -2    2.42    1.71
   1  13  -2    0.72    0.55
  -1  13   1    6.66    2.57
   1 -13  -1   15.56    5.50
  -1 -13   1   13.91    5.16
   1 -13  -1    5.47    2.80
   1  13  -1   10.58    3.49
   1  13  -1    8.17    2.59
   1  13   0    3.66    1.71
  -1 -13   0    4.30    3.35
   1 -13   0    5.55    3.33
  -1  13   0    1.37    0.98
  -1 -13   0    1.43    1.39
  -1  13   0    6.02    2.49
   1  13   0    5.86    2.73
   1 -13   0    1.31    1.52
  -1  13  -1    3.47    1.88
  -1  13  -1    3.45    1.77
  -1 -13  -1    7.64    3.93
   1 -13   1    3.04    2.14
  -1 -13  -1    1.35    1.26
   1  13   1    5.04    2.55
  -1  13  -1    4.52    2.49
   1  13   1    3.03    1.68
  -1  13  -2    7.68    2.84
  -1 -13  -2    1.58    1.37
   1  13   2    5.43    2.64
   1  13   2    5.07    2.13
  -1  13  -2    6.57    2.47
  -1  13  -2    6.91    2.53
  -1 -13  -2   10.49    4.54
  -1 -13  -3   21.76    6.37
  -1  13  -3   14.00    3.44
  -1  13  -3   16.70    3.97
  -1 -13  -3    4.47    2.43
  -1  13  -3   15.36    3.96
  -1 -13  -4    1.83    2.30
  -1 -13  -4    0.43    0.26
  -1  13  -4    1.67    1.31
  -1  13  -4    3.06    2.29
  -1 -13  -5    0.74    1.09
  -1  13  -5   -0.65    0.79
  -1  13  -5    0.64    1.56
  -1  13  -6    4.64    2.33
  -1 -13  -6    5.62    3.31
  -1  13  -6    3.47    2.08
  -1  13  -7    9.71    3.16
  -1 -13  -7   15.47    5.40
  -1  13  -7   12.98    3.92
  -1  13  -8   -0.10    1.11
  -1  13  -8    2.42    2.44
  -1 -13  -8    2.76    2.95
  -1  13  -9    9.39    2.85
  -1  13  -9   13.13    4.09
  -1 -13  -9   21.30    6.98
  -1  13 -10    3.20    2.10
  -1 -13 -10    8.38    4.29
  -1  13 -10    2.73    1.71
  -1 -13 -11    1.94    2.17
  -1  13 -11    1.66    1.95
  -1  13 -11   -0.36    0.57
  -1  13 -12    3.07    2.50
  -1 -13 -12    2.23    2.78
  -1  13 -13    5.43    2.69
  -1 -13 -13    9.13    5.37
  -1 -13 -14    5.45    3.39
  -1 -13 -14   14.08    6.62
  -1  13 -14    6.23    3.17
  -1  13 -15   -0.09    0.49
  -1 -13 -15   -0.02    0.72
   1  15 -11    1.86    1.59
   1 -15 -11    1.11    1.90
   1 -15 -10   -0.30    1.24
   1  15 -10    2.70    2.06
   1  15  -9    0.83    1.72
   1 -15  -9   -0.07    1.70
   1 -15  -8    0.21    2.52
   1 -15  -8    0.17    1.24
   1  15  -8    0.64    1.12
   1 -15  -7    2.02    1.84
   1 -15  -7   -0.06    0.04
   1  15  -6    4.81    2.86
  -1  15   6    4.23    2.32
   1 -15  -6    0.80    1.76
   1  15  -6    3.09    1.89
   1 -15  -6    6.49    3.99
  -1  15   5   10.35    3.85
   1  15  -5    5.93    2.60
   1 -15  -5    1.58    2.00
   1 -15  -5    8.96    4.98
   1  15  -5    2.91    1.80
  -1  15   4    1.23    1.29
   1  15  -4    1.44    1.53
   1  15  -4    2.73    1.78
   1 -15  -4    0.64    1.09
   1  15  -3   -0.05    0.54
   1 -15  -3   -0.19    1.03
   1 -15  -3    1.38    2.16
   1  15  -3    0.66    1.37
  -1  15   3    0.13    0.72
   1 -15  -2    2.25    2.18
  -1  15   2    8.07    3.13
   1  15  -2   10.42    3.45
   1 -15  -2   14.33    5.51
   1  15  -1   14.45    4.24
  -1  15   1   12.86    3.85
  -1  15   1   20.23    5.30
   1 -15  -1    5.01    2.92
  -1  15   0    2.31    2.20
  -1 -15   0    4.88    4.13
  -1  15   0    1.66    1.65
   1  15   0    1.46    1.42
  -1 -15  -1   17.08    6.48
  -1  15  -1   11.09    3.82
  -1 -15  -2    8.96    4.70
   1  15   2    2.20    1.64
  -1  15  -2    4.19    2.61
   1  15   3   -0.58    1.30
  -1 -15  -3    2.21    3.38
  -1  15  -3    0.23    0.57
  -1  15  -4    0.22    1.03
   1  15   4   -0.41    0.31
  -1 -15  -4    2.68    2.69
  -1 -15  -5   11.02    5.14
  -1  15  -5    9.27    3.39
  -1 -15  -6    0.32    0.38
  -1  15  -6    1.72    1.78
  -1  15  -6   -0.14    0.89
  -1  15  -7   -0.37    1.03
  -1  15  -7    2.23    2.23
  -1 -15  -7    1.31    2.20
  -1  15  -8    1.47    1.24
  -1  15  -8    5.18    2.89
  -1 -15  -8    5.77    4.09
  -1  15  -9    9.07    3.91
  -1 -15  -9   13.49    5.97
  -1 -15 -10    2.65    2.79
  -1  15 -10    0.40    1.38
  -1  15 -11    1.74    1.71
  -1  15 -12    0.22    1.02
  -1  17   6   -0.75    2.09
  -1  17   5   -0.95    1.57
  -1  17   4   -0.04    0.80
   1  17  -3   -1.15    1.71
  -1  17   2    0.23    0.90
   1  17  -2   -0.09    0.63
  -1  17   1    0.45    0.35
   1  17  -1    0.40    1.18
   1  17   0    0.04    0.36
  -1  17   0    0.23    0.41
  -1  17  -1    0.43    1.08
   1  17   1   -0.14    1.11
   1  17   2    1.01    1.13
  -1  17  -2    0.20    0.15
  -1  17  -3    1.27    1.41
  -1  17  -4    1.67    1.76
  -1  17  -5    0.54    1.01
   1  17   7    8.80    4.13
   2   0 -24    4.23    2.49
   2   0 -23    0.58    1.06
  -2   0  23    0.65    0.86
  -2   0  22    1.60    1.75
   2   0 -22    0.31    0.15
   2   0 -21    0.55    1.11
  -2   0  21    1.39    1.82
  -2   0  20    1.93    1.51
   2   0 -20    2.67    1.55
   2   0 -19    2.64    1.76
   2   0 -18    1.79    1.40
   2   0 -17    1.72    1.75
   2   0 -17    0.02    0.46
   2   0 -16    2.03    1.08
   2   0 -16    3.49    1.81
   2   0 -15    0.62    1.06
   2   0 -15    0.69    1.42
   2   0 -14   13.02    2.71
   2   0 -14   12.55    2.85
   2   0 -13    4.54    1.60
   2   0 -13    1.02    0.98
   2   0 -12   68.43    5.55
   2   0 -12   76.18    6.35
   2   0 -11    0.19    0.34
   2   0 -11   -0.22    0.18
   2   0 -10   88.30    6.34
   2   0 -10   88.41    5.46
   2   0  -9   -1.50    1.56
   2   0  -9    0.57    0.74
   2   0  -8  113.58    6.43
   2   0  -8  107.69    5.27
   2   0  -7    0.64    0.64
   2   0  -7    0.47    0.65
   2   0  -6   91.71    3.97
   2   0  -6  103.25    5.37
   2   0  -5    0.06    0.26
   2   0  -5    0.55    0.48
  -2   0   4  544.29    9.30
   2   0  -4  572.77    6.97
  -2   0   3    0.00    0.19
   2   0  -3    0.97    0.38
   2   0  -2  181.35    4.41
  -2   0  -2   65.68    3.15
   2   0   2   66.94    4.16
   2   0   2   75.51    3.50
   2   0   2   65.19    2.96
  -2   0  -2   73.83    3.62
  -2   0  -3    1.20    0.93
   2   0   3    0.70    0.31
  -2   0  -3    1.56    0.70
  -2   0  -4  511.54   11.07
   2   0   4  544.74   10.60
  -2   0  -4  563.88   11.51
  -2   0  -5   -1.25    0.67
  -2   0  -5   -0.16    0.69
  -2   0  -6  815.85   16.29
  -2   0  -6  893.44   17.87
  -2   0  -7    1.60    1.07
  -2   0  -7    1.59    1.22
  -2   0  -8  458.57   13.50
  -2   0  -8  475.18   15.05
  -2   0  -9    0.21    0.76
  -2   0  -9   -0.62    0.38
  -2   0 -10  152.74    8.72
  -2   0 -10  166.09    9.63
  -2   0 -11   -0.15    0.45
  -2   0 -11    1.49    0.92
   2   0  11   -0.04    0.72
   2   0  12    2.10    1.53
  -2   0 -12    2.21    1.32
   2   0  13    0.42    0.55
  -2   0 -13    0.65    1.41
  -2   0 -14    9.78    3.16
  -2   0 -14    9.23    2.74
   2   0  14   10.42    3.14
  -2   0 -15    2.48    1.52
   2   0  15    2.54    1.63
  -2   0 -15    1.21    1.49
   2   0  16   35.59    5.31
  -2   0 -16   40.79    5.62
  -2   0 -16   36.42    5.60
  -2   0 -17    0.35    0.88
   2   0  17   -0.62    0.30
  -2   0 -17    0.77    1.34
  -2   0 -18    3.51    2.02
  -2   0 -18    7.71    2.76
   2   0  18    3.63    2.26
  -2   0 -19    0.46    1.08
  -2   0 -19    0.64    1.79
   2   0  19    1.36    1.33
  -2   0 -20   11.20    3.61
   2   0  20   16.45    4.43
  -2   0 -20   17.30    4.20
   2   0  21    1.88    1.90
  -2   0 -21   -0.34    1.03
  -2   0 -21    0.23    0.90
   2   0  22    4.45    2.56
  -2   0 -22    0.54    0.98
  -2   0 -23    0.11    0.61
   2   0  23   -0.07    0.50
  -2   0 -24    2.94    2.09
   2   2 -24    7.19    3.37
   2  -2 -23    2.38    2.78
  -2  -2  23    1.04    1.76
  -2   2  23    2.44    2.31
   2   2 -23    0.19    0.28
   2   2 -22    0.88    0.81
   2  -2 -22    1.32    1.86
  -2  -2  22    2.35    2.06
   2  -2 -21    4.61    2.89
  -2  -2  21    1.32    1.24
   2  -2 -21    1.58    1.28
   2   2 -21    2.67    1.86
   2  -2 -20   27.23    6.64
   2   2 -20   25.15    5.13
  -2  -2  20   20.99    5.07
   2  -2 -20    6.85    2.51
   2   2 -19    2.92    2.16
   2  -2 -19    0.51    0.68
  -2  -2  19    2.20    1.63
   2  -2 -18    5.34    2.39
   2  -2 -18    3.58    1.75
  -2  -2  18    7.25    3.01
   2   2 -18   10.38    3.19
   2   2 -17    4.33    1.97
   2  -2 -17    3.70    1.69
   2  -2 -17    6.02    2.42
  -2  -2  17    4.38    2.22
   2   2 -17    6.47    2.47
   2  -2 -16   17.34    3.60
   2   2 -16   14.74    3.20
   2  -2 -16   14.48    3.34
  -2  -2  16   21.29    4.44
   2   2 -16   16.27    3.88
   2  -2 -15    1.35    1.24
  -2  -2  15    2.11    1.37
   2   2 -15    3.80    2.25
   2  -2 -15    1.38    1.16
   2  -2 -14   17.41    3.37
   2  -2 -14   19.53    3.32
  -2  -2  14   26.57    4.48
   2   2 -14   20.95    3.75
   2  -2 -13    1.77    1.18
   2   2 -13   -0.13    0.42
   2  -2 -13    2.16    1.67
   2   2 -12  192.33   10.61
   2  -2 -12  174.38    9.19
   2  -2 -11    1.29    1.09
   2   2 -11    0.71    0.98
   2  -2 -11    0.86    0.99
   2  -2 -10  504.03   14.88
   2   2 -10  555.52   16.60
   2  -2 -10  568.48   14.78
   2   2 -10  621.02   16.09
   2  -2  -9    2.06    1.04
   2  -2  -9    2.48    1.08
   2   2  -9    1.79    0.62
   2   2  -9    2.02    1.37
   2   2  -8  317.99   11.91
   2   2  -8  353.76   10.64
   2  -2  -8  319.26    9.66
   2  -2  -7    8.83    2.11
   2   2  -7   12.83    1.83
   2  -2  -7    7.23    1.56
   2   2  -7    7.79    1.90
   2  -2  -7    8.07    1.52
   2   2  -6 1420.79   16.99
  -2  -2   6 1232.52   20.92
   2  -2  -6 1367.90   16.60
   2  -2  -6 1112.34   17.79
   2  -2  -6 1215.51   20.08
   2   2  -6 1443.45   24.12
  -2  -2   5  681.48   10.11
   2   2  -5  942.77   12.24
   2  -2  -5  690.06   13.27
   2   2  -5  818.04   16.61
   2  -2  -5  808.55   15.04
   2  -2  -5  906.60   11.79
  -2  -2   5  775.75   15.85
   2   2  -4  341.20    9.39
  -2   2   4  506.60    8.54
   2  -2  -4  564.56   11.68
   2  -2  -4  651.04    8.42
   2  -2  -4  501.15   10.76
  -2  -2   4  613.87   13.27
  -2  -2   4  461.05    7.47
   2   2  -4  598.54   13.39
   2   2  -4  689.38    8.90
  -2  -2   3  257.19    6.57
  -2  -2   3  222.85    7.36
   2   2  -3  245.56    4.23
   2  -2  -3  243.46    7.99
   2  -2  -3  239.92    7.50
  -2  -2   2 2419.54   23.32
  -2  -2   2 2476.76   19.58
   2  -2  -2 2587.15   25.24
  -2  -2   2 2558.28   18.19
   2  -2  -2 2427.13   23.02
  -2  -2   2 2568.17   21.38
   2  -2  -1 1475.74   18.96
   2   2  -1 1315.35   11.07
  -2  -2   1 1555.34   12.09
  -2  -2   1 1552.35   17.80
   2   2  -1 1170.21   14.06
   2   2  -1 1623.00   17.31
  -2  -2   1 1317.87   14.76
  -2  -2   1 1675.00   16.28
   2  -2  -1 1374.73   17.17
  -2  -2   0  357.52    7.75
  -2   2   0  374.66    7.69
   2   2   0  318.85    7.56
   2  -2   0  250.14    5.28
  -2  -2   0  450.13    8.68
   2   2   0  455.14    9.96
  -2   2   0  391.89    5.96
   2  -2   1    0.33    0.48
  -2  -2  -1    1.25    0.70
  -2   2  -1    0.69    0.44
   2   2   1    0.50    0.45
   2  -2   1    0.53    0.23
   2  -2   1    0.47    0.31
  -2  -2  -1    0.80    0.45
  -2  -2  -1    0.17    0.13
  -2   2  -1    0.14    0.24
  -2   2  -1    0.24    0.34
  -2   2  -1    0.85    0.34
  -2   2  -2 2243.32   19.90
  -2   2  -2 2285.48   20.17
   2  -2   2 2548.44   17.26
  -2  -2  -2 2513.77   24.72
  -2  -2  -2 2193.60   20.95
  -2   2  -3  319.66    7.87
  -2   2  -3  331.61    8.49
  -2  -2  -3  324.93    8.68
   2  -2   3  308.06    7.40
  -2   2  -4  280.26    8.64
  -2  -2  -4  267.24    8.33
  -2   2  -4  290.64    8.38
  -2   2  -5  241.31    8.61
  -2  -2  -5  244.59    8.68
  -2   2  -5  266.66    8.71
   2  -2   5  272.55    9.88
  -2  -2  -5  281.35    9.32
   2  -2   6  315.39   11.10
  -2   2  -6  324.07   10.25
  -2  -2  -6  296.60   10.18
  -2   2  -6  284.52    9.91
  -2  -2  -6  330.11   10.46
  -2  -2  -7   37.07    3.82
  -2   2  -7   39.99    3.87
   2  -2   7   36.66    3.97
  -2   2  -7   34.08    3.76
  -2  -2  -7   41.90    3.91
   2  -2   8  363.34   13.14
  -2  -2  -8  365.77   12.17
  -2  -2  -8  333.83   12.15
  -2   2  -8  323.21   11.81
  -2   2  -8  375.69   12.87
  -2   2  -9    5.85    1.56
  -2  -2  -9    6.83    1.89
  -2  -2  -9    6.01    1.80
  -2   2  -9    6.51    1.93
   2  -2   9    6.65    1.82
  -2   2 -10   29.41    3.90
   2  -2  10   31.97    4.27
  -2   2 -10   33.85    4.37
  -2  -2 -10   34.33    4.07
  -2  -2 -10   33.38    4.27
   2  -2  11    6.21    2.09
  -2  -2 -11    6.42    1.76
  -2   2 -11    8.73    2.46
  -2   2 -11    6.28    2.03
  -2  -2 -11    7.88    2.40
  -2  -2 -12   71.04    6.71
  -2   2 -12   67.73    6.48
  -2   2 -12   74.55    7.52
  -2  -2 -12   74.32    6.34
   2  -2  12   77.53    7.22
   2  -2  13    3.64    1.68
  -2  -2 -13    5.08    1.81
  -2  -2 -13    5.87    1.85
  -2   2 -13    3.90    1.68
  -2   2 -13    3.95    2.06
  -2   2 -14    1.41    1.42
  -2  -2 -14    0.36    0.86
  -2   2 -14    1.36    0.96
  -2  -2 -14    1.72    1.32
   2  -2  14    0.44    0.26
  -2   2 -15   10.68    2.88
  -2  -2 -15    7.31    2.49
   2  -2  15    8.12    2.64
  -2  -2 -15    7.94    2.39
  -2   2 -15    9.09    3.07
  -2   2 -16   11.20    3.44
   2  -2  16   16.60    4.20
  -2  -2 -16   17.21    3.73
  -2   2 -16   15.72    3.50
  -2  -2 -16   11.32    3.20
  -2  -2 -17   11.64    3.18
  -2   2 -17   13.65    3.69
  -2  -2 -17    9.09    2.97
   2  -2  17   10.35    3.44
  -2   2 -18   11.03    3.12
  -2  -2 -18    9.11    3.03
  -2  -2 -18   14.86    3.73
   2   2  18   12.38    3.49
   2  -2  18   15.05    4.09
   2  -2  19   10.12    3.66
  -2  -2 -19    4.69    2.27
  -2   2 -19    8.82    3.13
  -2   2 -19    9.91    3.32
   2   2  19    9.85    3.26
  -2  -2 -19   12.61    3.61
  -2   2 -20   17.71    4.62
  -2   2 -20   32.03    6.05
   2   2  20   34.20    6.21
  -2  -2 -20   20.91    5.23
   2  -2  20   27.74    5.96
  -2  -2 -20   25.51    5.23
   2  -2  21   -0.27    0.93
  -2   2 -21    1.75    1.85
   2   2  21   -0.42    0.70
  -2  -2 -21    1.39    1.55
  -2  -2 -21   -0.07    0.49
   2   2  22    1.67    1.87
  -2  -2 -22    0.13    0.53
   2  -2  22    2.75    2.40
  -2   2 -22    0.41    1.12
   2   2  23    0.42    0.84
  -2   2 -23    1.04    1.62
   2  -2  23    1.50    1.75
  -2  -2 -23   -0.11    0.60
  -2  -2 -24    5.67    2.99
   2   4 -23    1.31    1.54
   2   4 -22    4.78    2.59
  -2  -4  22   10.87    4.24
   2  -4 -22    8.89    4.04
   2   4 -21    9.58    3.68
   2  -4 -21   19.40    5.60
  -2  -4  21   21.53    5.81
  -2  -4  20    9.88    3.89
   2   4 -20    3.80    2.33
   2  -4 -20    7.17    3.67
   2   4 -19    1.92    1.66
   2  -4 -19    2.72    2.37
  -2  -4  19    0.55    1.61
  -2  -4  18   92.61   10.29
   2   4 -18   74.49    8.68
   2  -4 -18   49.24    6.33
   2  -4 -18   61.44    8.58
   2  -4 -18   92.91   10.90
   2  -4 -17    3.38    2.39
   2  -4 -17    1.94    1.31
   2   4 -17    4.17    2.40
  -2  -4  17    2.30    1.73
   2  -4 -17    1.46    1.13
   2   4 -16    0.54    1.34
   2  -4 -16    0.44    0.68
   2  -4 -16    0.37    0.50
  -2  -4  16    1.74    1.93
   2  -4 -16    0.26    1.14
   2   4 -15   12.62    3.10
  -2  -4  15   17.51    3.86
   2  -4 -15    5.40    1.78
   2  -4 -15   17.44    4.30
   2   4 -15   12.99    3.48
   2  -4 -15   13.00    3.40
  -2  -4  14    5.49    1.98
   2   4 -14    6.56    2.60
   2  -4 -14    4.42    1.42
   2  -4 -14    6.03    2.70
   2   4 -14    4.49    2.06
   2  -4 -14    4.68    2.01
  -2  -4  13   22.87    4.03
   2  -4 -13   17.93    2.98
   2   4 -13   24.04    3.89
   2  -4 -13   22.15    4.31
   2  -4 -13   20.49    4.07
   2   4 -13   20.52    4.17
   2  -4 -12   21.66    4.00
   2   4 -12   19.38    3.72
  -2  -4  12   25.96    4.30
   2  -4 -12   18.53    3.63
   2  -4 -12   18.97    2.89
   2   4 -12   18.66    3.49
   2  -4 -11   39.34    4.98
   2  -4 -11   36.11    4.82
   2  -4 -11   36.42    3.76
   2   4 -11   39.14    4.41
   2   4 -11   46.15    5.63
  -2  -4  11   45.48    5.36
   2  -4 -10    0.52    0.55
   2  -4 -10   -0.59    0.46
   2   4 -10    2.25    1.15
  -2  -4  10    1.84    1.48
   2   4 -10    1.32    1.23
   2  -4 -10    0.68    1.24
   2  -4  -9   10.86    2.70
   2   4  -9    9.05    2.49
   2  -4  -9    8.01    2.08
  -2  -4   9   12.50    2.60
   2  -4  -9    9.91    1.78
   2   4  -9    9.83    2.04
   2   4  -8    2.62    1.18
  -2  -4   8    3.26    1.29
   2   4  -8    2.91    0.97
   2  -4  -8    1.53    0.87
   2  -4  -8    2.80    1.02
   2  -4  -8    1.19    0.54
   2   4  -7  128.87    8.37
   2  -4  -7  110.94    7.44
   2   4  -7  138.35    6.37
  -2  -4   7  142.02    7.86
   2  -4  -7  126.88    7.66
   2  -4  -6    8.85    2.01
   2  -4  -6    6.75    1.65
  -2  -4   6    5.47    1.02
   2   4  -6    8.44    2.18
   2   4  -6   11.08    1.70
  -2  -4   6   10.82    2.09
   2  -4  -5    0.64    0.97
  -2   4   5    0.80    0.51
  -2  -4   5    1.54    1.17
   2   4  -5    1.44    0.35
   2  -4  -5   -0.23    0.65
   2   4  -5    1.81    1.46
  -2  -4   5    0.25    0.21
  -2  -4   5    0.33    0.48
   2  -4  -4  449.72   15.21
  -2   4   4  388.71    7.47
   2   4  -4  373.76   12.71
  -2  -4   4  419.48    9.42
   2  -4  -4  389.17   12.32
   2   4  -4  400.51    8.87
  -2  -4   4  408.24   13.26
  -2   4   4  323.41    5.89
   2   4  -3  448.67    9.49
   2   4  -3  496.54    7.57
  -2  -4   3  498.50   13.78
   2  -4  -3  485.99   14.09
   2  -4  -3  517.36   16.04
  -2  -4   3  519.49   14.36
  -2  -4   3  482.03    9.70
   2  -4  -2  329.69   10.97
  -2  -4   2  348.26    8.13
  -2  -4   2  352.93   11.74
  -2  -4   2  363.74   11.51
   2  -4  -2  368.51   13.15
  -2  -4   1   55.05    3.62
  -2  -4   1   47.97    3.93
   2  -4  -1   47.50    4.55
  -2   4   1   41.85    2.65
  -2  -4   1   47.64    4.48
  -2  -4   1   46.28    3.13
  -2  -4   0    7.83    1.58
  -2   4   0    7.05    1.27
  -2  -4   0    7.31    1.75
  -2  -4   0    6.91    2.04
  -2  -4   0    8.63    1.45
   2  -4   0    6.40    1.78
   2   4   0    2.04    0.72
  -2   4   0    6.39    1.17
  -2   4  -1  327.47    9.18
  -2  -4  -1  272.15    9.89
   2  -4   1  343.91   11.61
  -2   4  -1  285.53    9.03
  -2  -4  -1  351.23    9.83
  -2  -4  -1  336.20    9.61
  -2   4  -1  306.26    8.78
  -2   4  -2   52.21    3.83
  -2  -4  -2   46.96    4.27
  -2   4  -2   55.22    3.92
  -2  -4  -2   64.84    4.13
   2  -4   2   59.83    5.01
  -2  -4  -2   58.77    3.90
  -2   4  -2   54.03    3.69
  -2   4  -3  507.78   12.57
  -2  -4  -3  509.38   11.57
  -2   4  -3  502.74   12.21
  -2  -4  -3  485.51   13.92
  -2   4  -4  144.12    6.47
  -2   4  -4  145.30    7.26
  -2  -4  -4  146.80    7.85
  -2  -4  -4  147.62    6.34
  -2  -4  -5  486.77   12.07
  -2   4  -5  467.00   11.93
  -2   4  -5  494.79   13.63
  -2  -4  -5  488.14   14.69
  -2  -4  -6    4.63    1.34
  -2  -4  -6    4.97    1.65
  -2   4  -6    5.20    1.72
  -2   4  -6    4.33    1.26
  -2  -4  -7  452.87   13.46
  -2   4  -7  473.36   13.78
  -2  -4  -7  433.32   14.98
  -2   4  -7  412.96   13.56
  -2   4  -8    7.47    1.92
  -2  -4  -8    8.26    2.19
  -2   4  -8    7.07    2.11
  -2  -4  -8    6.31    2.16
   2  -4   9   84.30    7.50
  -2   4  -9   74.15    6.05
  -2  -4  -9   69.62    6.52
  -2   4  -9   69.82    6.24
  -2   4 -10   86.89    7.08
  -2  -4 -10   85.39    7.30
  -2   4 -10   94.58    7.11
   2  -4  10  107.68    8.59
  -2   4 -11   32.79    4.53
   2  -4  11   38.94    5.35
  -2  -4 -11   32.45    4.73
  -2   4 -11   36.43    4.79
   2  -4  12    7.05    2.26
  -2  -4 -12    5.68    2.21
  -2   4 -12    7.02    2.38
  -2   4 -12    6.32    2.36
  -2  -4 -12    5.82    1.94
   2  -4  13    0.67    1.15
  -2  -4 -13    2.21    1.41
  -2   4 -13    1.99    1.46
  -2  -4 -13    1.07    1.26
  -2   4 -13    0.27    1.40
   2  -4  14    5.61    2.29
  -2  -4 -14    1.91    1.63
  -2  -4 -14    3.86    1.71
  -2   4 -14    3.67    1.87
  -2   4 -14    3.42    2.07
   2  -4  15    9.85    3.09
  -2  -4 -15    9.85    2.79
  -2   4 -15    9.68    2.77
  -2  -4 -15    9.73    3.26
  -2   4 -15    7.72    2.80
  -2  -4 -16    1.02    1.25
   2  -4  16   -0.48    1.46
  -2   4 -16    1.13    1.49
  -2  -4 -16    0.67    0.40
  -2   4 -16    1.57    1.55
  -2   4 -17    0.78    1.24
   2  -4  17    0.12    0.53
  -2   4 -17    0.01    0.51
  -2  -4 -17    2.60    1.96
  -2  -4 -17    1.37    1.61
  -2   4 -18   19.99    4.46
   2  -4  18   25.02    5.55
  -2  -4 -18   15.48    4.01
  -2  -4 -18   18.08    4.88
  -2   4 -18   16.95    4.84
  -2  -4 -19   16.81    4.23
  -2   4 -19   23.29    5.11
  -2  -4 -19   29.51    6.37
  -2  -4 -19   22.00    5.58
  -2   4 -19   16.32    4.67
   2  -4  19   30.51    6.46
   2  -4  20    3.58    2.34
  -2  -4 -20    0.48    0.53
  -2   4 -20    3.20    1.78
  -2  -4 -20   -0.31    0.66
  -2  -4 -20    1.45    1.91
   2  -4  21    1.91    2.21
  -2   4 -21    2.72    1.81
  -2  -4 -21    0.20    0.39
  -2  -4 -21    1.70    1.92
   2   4  21    4.07    2.38
  -2  -4 -22    0.10    0.90
   2   4  22    0.58    0.99
   2  -4  22    2.06    2.58
  -2   4 -22    2.25    1.67
  -2  -4 -22    0.37    0.49
   2   4  23    1.55    1.38
   2  -6 -21   -0.01    0.82
   2   6 -21   -0.08    0.90
  -2  -6  21    1.40    2.14
   2  -6 -20    0.94    1.19
  -2  -6  20    2.69    2.36
   2   6 -20    3.49    2.45
  -2  -6  19    1.32    0.64
   2  -6 -19    0.52    1.64
   2   6 -19    3.23    2.08
   2  -6 -19    0.05    0.92
   2  -6 -18    1.55    1.89
   2  -6 -18    1.31    1.38
  -2  -6  18    1.53    1.80
   2   6 -18    1.82    1.77
   2  -6 -17    6.36    3.25
   2  -6 -17    2.36    1.78
   2   6 -17    3.67    2.06
  -2  -6  17    7.90    3.13
   2   6 -16    4.70    2.68
  -2  -6  16    3.98    1.87
   2  -6 -16    4.61    2.26
   2  -6 -16    1.98    1.39
  -2  -6  15   49.50    7.10
   2  -6 -15   38.83    6.68
   2   6 -15   45.95    6.21
   2  -6 -15   48.44    7.19
   2   6 -15   44.36    6.35
  -2  -6  14    3.93    1.56
   2   6 -14    2.80    1.45
   2  -6 -14    2.81    1.96
   2  -6 -14    2.48    1.84
   2   6 -14    3.71    2.48
   2  -6 -13    0.63    0.99
  -2  -6  13    0.60    1.38
   2  -6 -13    0.66    0.26
   2   6 -13    3.52    2.22
   2   6 -13    2.18    1.08
  -2  -6  12   21.66    4.07
   2   6 -12   16.92    3.24
   2  -6 -12   19.54    4.11
   2  -6 -12   15.08    3.74
   2   6 -12   18.44    3.86
   2   6 -11  114.00    7.69
  -2  -6  11  122.55    9.78
   2  -6 -11  123.36   10.04
   2   6 -11  102.02    8.96
   2  -6 -11   97.68    9.30
   2  -6 -10    5.17    2.40
   2  -6 -10    5.31    2.12
   2   6 -10    7.87    2.01
  -2  -6  10    9.12    2.48
   2   6 -10    4.78    1.96
   2  -6  -9    2.05    1.36
   2   6  -9   -0.27    0.62
   2   6  -9    0.23    0.71
   2  -6  -9   -0.59    0.80
   2  -6  -8   38.40    5.75
   2  -6  -8   40.19    5.24
   2   6  -8   38.42    5.35
   2   6  -8   34.76    3.66
   2  -6  -7    1.51    1.21
   2   6  -7    0.07    0.41
   2   6  -7   -0.50    0.79
  -2  -6   7    0.62    0.62
   2  -6  -7    0.85    1.28
  -2  -6   6    2.47    0.91
   2  -6  -6    2.90    1.95
   2   6  -6    2.36    1.40
   2  -6  -6    3.56    1.75
   2   6  -6    2.49    0.81
   2   6  -5   10.08    1.75
   2  -6  -5   10.87    2.87
   2  -6  -5   11.99    2.86
   2   6  -5   11.94    2.67
  -2  -6   5   10.30    1.64
   2  -6  -4   10.56    2.62
   2  -6  -4   13.60    3.37
   2   6  -4    8.27    2.43
   2   6  -4    9.76    1.77
  -2  -6   4   11.49    2.96
  -2  -6   4   10.78    1.65
  -2  -6   3   20.42    3.37
  -2  -6   3   20.86    3.54
  -2  -6   3   22.05    2.30
   2   6  -3   17.82    2.05
   2  -6  -3   20.63    3.85
  -2  -6   2    7.92    2.01
  -2  -6   2    7.68    2.14
   2  -6  -2    8.12    2.41
  -2  -6   2    9.28    1.52
  -2   6   1  137.57    6.40
  -2  -6   1  162.03   10.25
  -2  -6   1  142.09    6.10
  -2  -6   1  166.39    9.17
   2  -6  -1  158.99   10.25
  -2  -6   1  176.83    8.44
  -2   6   0   91.98    5.67
  -2  -6   0  112.92    7.14
  -2  -6   0  114.41    8.81
  -2   6   0   91.64    5.92
   2  -6   0  111.05    7.90
  -2  -6   0  114.11    6.85
   2  -6   0  114.58    8.63
   2  -6   1   66.25    5.95
   2  -6   1   71.63    7.05
  -2   6  -1   56.89    4.52
  -2   6  -1   54.46    4.53
  -2  -6  -1   67.50    5.36
  -2  -6  -1   66.37    6.77
  -2   6  -1   65.57    2.81
  -2   6  -2    1.59    0.98
  -2   6  -2    1.21    0.48
  -2  -6  -2    1.61    1.49
  -2  -6  -2    2.20    1.04
  -2   6  -2   -0.37    0.59
   2  -6   2    1.49    1.16
  -2  -6  -3  100.03    7.92
  -2   6  -3  110.06    7.04
  -2  -6  -3  118.08    6.50
  -2  -6  -3  105.63    6.72
  -2   6  -3  101.26    6.43
  -2  -6  -4    2.17    1.17
  -2  -6  -4    3.08    1.40
  -2   6  -4    3.53    1.47
  -2   6  -4    2.79    1.35
  -2  -6  -4    3.58    1.14
  -2  -6  -5    7.73    2.34
  -2   6  -5    6.81    1.70
  -2  -6  -5    6.55    1.92
  -2  -6  -5    9.13    1.78
  -2   6  -5    8.17    2.14
  -2  -6  -6    3.43    1.54
  -2  -6  -6    2.48    1.00
  -2   6  -6    4.16    1.48
  -2  -6  -6    3.37    1.13
  -2   6  -6    5.69    1.76
  -2   6  -7   46.31    4.58
  -2   6  -7   49.38    5.37
   2  -6   7   28.23    2.37
  -2  -6  -7   54.15    5.36
  -2  -6  -7   53.92    6.34
  -2  -6  -7   18.88    2.33
  -2  -6  -8   99.62    8.69
  -2  -6  -8   98.24    7.45
  -2   6  -8   98.85    6.83
  -2   6  -8   90.82    7.23
  -2  -6  -9   84.73    8.30
  -2   6  -9   74.49    6.85
  -2  -6  -9   85.66    7.05
  -2   6  -9   89.36    6.96
  -2   6 -10   31.25    4.68
  -2  -6 -10   30.94    4.41
  -2  -6 -10   34.47    5.55
  -2   6 -10   32.82    4.57
  -2  -6 -11  216.27   13.97
  -2  -6 -11  213.12   12.33
  -2   6 -11  216.28   11.74
  -2   6 -11  194.00   11.68
  -2  -6 -12    8.15    3.09
  -2   6 -12    8.34    2.20
  -2  -6 -12    9.94    2.97
  -2   6 -12   10.28    2.85
  -2   6 -13   41.94    5.80
  -2  -6 -13   42.59    6.77
  -2  -6 -13   41.44    5.91
  -2   6 -13   30.90    4.94
  -2  -6 -14    7.84    3.17
  -2   6 -14    6.96    2.56
  -2   6 -14    8.41    2.81
  -2  -6 -14    7.97    3.06
  -2  -6 -15   93.92   10.71
  -2   6 -15   84.87    8.77
  -2  -6 -15   99.82   10.15
  -2   6 -15   88.08    8.98
  -2   6 -16   15.18    4.08
  -2  -6 -16   29.30    5.75
  -2  -6 -16   24.83    5.80
  -2   6 -16   24.11    5.11
  -2   6 -17    1.32    1.49
  -2   6 -17    0.22    1.73
  -2  -6 -17    3.15    2.29
  -2  -6 -17    0.16    1.22
  -2   6 -18    1.19    1.48
  -2  -6 -18    3.17    2.49
  -2  -6 -18    0.78    1.25
  -2   6 -18    1.86    1.93
  -2   6 -19    4.59    2.69
  -2  -6 -19    4.16    2.62
  -2  -6 -19    2.18    2.17
  -2   6 -19    2.70    1.93
  -2  -6 -20    4.91    2.84
  -2  -6 -20    3.97    2.78
  -2   6 -20    7.93    3.49
  -2   6 -21    1.08    1.12
  -2  -6 -21    0.09    0.62
  -2  -6 -21    0.79    1.51
  -2  -6 -22    0.61    0.96
  -2  -6 -22    1.16    1.77
   2   8 -20    3.14    2.56
   2  -8 -20    0.16    0.18
   2  -8 -19   17.09    5.92
   2  -8 -19    9.58    4.21
   2   8 -19   26.51    6.09
   2   8 -18    3.40    2.49
   2  -8 -18    3.99    2.90
   2  -8 -18    1.54    1.08
   2   8 -17    0.48    1.49
   2  -8 -17   -1.19    1.51
   2  -8 -17    1.00    1.70
   2   8 -16   27.60    5.81
   2  -8 -16   26.21    6.70
   2  -8 -16   34.11    7.03
   2  -8 -15   38.69    7.81
   2   8 -15   43.66    6.92
   2  -8 -15   54.54    8.66
   2  -8 -14    5.16    2.69
   2  -8 -14    4.06    2.27
   2   8 -14    2.82    2.00
   2  -8 -13    3.83    2.89
   2  -8 -13    2.42    1.27
   2   8 -13    2.20    1.39
   2   8 -13    4.46    2.24
   2   8 -12  226.38   14.81
   2   8 -12  200.40   11.35
   2  -8 -12  259.12   19.39
   2  -8 -12  243.65   16.56
   2   8 -11    4.25    2.72
   2  -8 -11    5.47    2.94
   2   8 -11    2.79    1.38
   2  -8 -11    3.62    2.64
   2  -8 -10    3.26    2.70
   2  -8 -10    4.81    2.98
   2   8 -10    0.79    0.98
   2   8 -10    1.28    1.26
   2  -8  -9    1.34    1.92
   2   8  -9    2.11    1.44
   2  -8  -9    2.79    2.72
   2   8  -9    1.16    1.04
   2   8  -8  518.77   21.16
   2  -8  -8  593.42   26.55
   2  -8  -8  546.14   22.39
   2   8  -7  112.01    7.19
   2  -8  -7  137.28   10.91
   2   8  -7  126.77   10.36
   2  -8  -7  147.74   13.00
   2   8  -6   39.21    4.25
   2   8  -6   42.31    5.99
   2  -8  -6   48.89    7.35
   2  -8  -6   44.67    6.05
   2   8  -5   61.92    5.39
   2  -8  -5   72.97    8.78
   2   8  -5   67.28    7.23
   2  -8  -4  200.12   14.14
   2   8  -4  169.39    7.63
  -2  -8   4  199.44   13.21
   2   8  -4  168.56    8.80
   2   8  -4  181.56   11.34
   2   8  -3   78.42    7.15
  -2  -8   3   85.04    8.59
   2   8  -3   76.53    5.15
   2  -8  -3   92.87    9.45
  -2   8   2  120.51    7.05
   2   8  -2  129.11    6.98
   2  -8  -2  161.26   12.14
  -2  -8   2  150.81   11.37
   2  -8  -1   43.71    6.54
  -2   8   1   38.17    4.17
  -2  -8   1   40.31    4.96
   2  -8  -1   43.99    5.62
  -2  -8   1   46.24    6.35
  -2  -8   0    1.16    1.29
  -2  -8   0    1.58    1.30
   2  -8   0    1.47    1.68
  -2   8   0    0.98    0.53
  -2   8   0    0.32    0.41
  -2   8   0    0.21    0.54
   2  -8   0    0.76    1.18
  -2  -8   0   -0.09    0.44
  -2  -8  -1    4.01    2.14
  -2  -8  -1    2.06    1.36
   2  -8   1    1.74    1.53
  -2   8  -1    0.71    0.32
   2  -8   1    2.23    1.85
  -2   8  -1    1.59    1.16
  -2   8  -1    1.03    0.94
  -2  -8  -1    1.70    1.34
  -2   8  -2  215.40   10.14
  -2   8  -2  221.73   10.91
  -2  -8  -2  241.44   11.36
  -2   8  -2  204.46   10.44
   2  -8   2  234.80   12.84
  -2   8  -3   99.88    6.77
  -2  -8  -3  119.71    7.90
  -2   8  -3  115.57    8.25
  -2   8  -3   99.37    7.23
  -2  -8  -3  130.98   11.60
  -2  -8  -4   82.04    9.38
  -2   8  -4   67.15    6.01
  -2   8  -4   72.63    6.51
  -2  -8  -4   72.86    6.11
  -2   8  -5    5.59    1.68
  -2  -8  -5    5.46    1.84
  -2  -8  -5    7.08    3.10
  -2  -8  -5    3.49    1.39
  -2   8  -5    6.19    1.82
  -2  -8  -6  226.66   14.92
  -2  -8  -6  229.28   12.77
  -2   8  -6  222.80   11.98
  -2   8  -6  208.25   10.57
  -2  -8  -7  374.08   16.68
  -2   8  -7  317.29   12.98
  -2   8  -7  377.69   15.99
  -2  -8  -7  359.48   18.84
  -2   8  -8  206.57   10.67
  -2  -8  -8  250.42   13.70
  -2   8  -8  237.04   13.31
  -2  -8  -8  236.14   15.24
  -2   8  -9    4.56    2.13
  -2   8  -9    1.81    1.11
  -2  -8  -9    3.88    2.33
  -2  -8  -9    5.24    2.47
  -2  -8 -10   55.43    8.21
  -2   8 -10   59.96    6.88
  -2   8 -10   41.97    5.40
  -2  -8 -10   63.66    7.60
  -2  -8 -11   93.14   10.58
  -2   8 -11   66.15    7.01
  -2  -8 -11  100.73    9.79
  -2   8 -11   87.67    8.64
  -2   8 -12  172.14   12.28
  -2  -8 -12  195.83   15.57
  -2  -8 -12  204.79   14.37
  -2   8 -12  182.02   11.97
  -2  -8 -13    8.19    3.49
  -2   8 -13    9.11    3.34
  -2  -8 -13    9.20    3.47
  -2   8 -13    6.16    2.11
  -2   8 -14    2.59    1.04
  -2  -8 -14   -0.26    0.66
  -2  -8 -14    2.51    2.08
  -2   8 -14    1.31    1.05
  -2   8 -15   38.59    6.33
  -2  -8 -15   50.23    7.87
  -2  -8 -15   42.13    7.90
  -2   8 -15   49.68    7.30
  -2  -8 -16   49.38    8.81
  -2   8 -16   43.55    6.87
  -2  -8 -16   33.17    6.76
  -2   8 -16   51.27    7.48
  -2  -8 -17    0.96    1.45
  -2  -8 -17    6.27    3.65
  -2   8 -17    2.13    1.53
  -2   8 -17    5.44    2.66
  -2   8 -18    2.47    2.10
  -2  -8 -18    0.10    0.69
  -2  -8 -18    0.82    0.65
  -2   8 -19   15.22    4.62
  -2  -8 -19   11.90    4.82
  -2  -8 -19    3.88    2.76
  -2  -8 -20    2.10    1.70
  -2  -8 -20    1.45    1.50
  -2  -8 -21    4.21    3.01
  -2  -8 -21    1.60    1.75
  -2  -8 -22   -0.45    1.03
   2 -10 -19   -0.02    1.01
   2 -10 -19   -0.42    1.01
   2  10 -18   -0.84    1.15
   2 -10 -18   -0.27    0.26
   2 -10 -18   -0.92    2.12
   2  10 -17    1.31    0.70
   2 -10 -17   -1.23    2.46
   2 -10 -17    0.17    0.82
   2  10 -16   16.78    4.93
   2 -10 -16    7.65    3.55
   2 -10 -16   10.42    4.88
   2 -10 -15   -0.12    0.69
   2 -10 -15    0.46    0.92
   2  10 -15    3.07    2.57
   2 -10 -14    9.33    4.48
   2 -10 -14    3.42    2.50
   2  10 -14    3.83    2.40
   2  10 -13    4.57    2.63
   2 -10 -13    4.06    2.63
   2 -10 -13    5.59    3.17
   2 -10 -12    7.83    4.02
   2  10 -12    7.85    3.21
   2 -10 -12    3.74    2.38
   2 -10 -11   21.01    5.55
   2 -10 -11   23.29    6.62
   2  10 -11   15.27    3.40
   2  10 -11   17.57    4.51
   2  10 -10    8.56    2.35
   2  10 -10   12.50    3.68
   2 -10 -10   16.13    5.48
   2 -10 -10   10.19    3.66
   2  10  -9   26.44    4.02
   2  10  -9   40.86    6.81
   2 -10  -9   38.05    6.62
   2 -10  -9   44.74    8.36
   2  10  -8   17.17    4.46
   2 -10  -8   24.18    6.21
   2  10  -8   13.26    2.74
   2 -10  -8   16.67    4.30
   2  10  -7   19.10    3.41
   2  10  -7   24.70    5.05
   2 -10  -7   26.14    6.23
   2  10  -6   43.75    5.22
   2 -10  -6   62.32    9.47
   2  10  -6   52.05    7.01
   2  10  -5   12.72    3.37
   2  10  -5    8.70    2.34
   2 -10  -5   14.66    4.72
   2  10  -4   50.93    6.94
   2  10  -4   45.36    4.57
   2 -10  -4   62.21    8.72
   2  10  -4   46.94    5.40
   2  10  -3    2.99    1.59
   2 -10  -3    1.28    2.00
  -2 -10   3    1.65    1.48
  -2  10   3    2.12    1.13
   2  10  -3    1.95    1.25
   2  10  -3    2.61    1.51
   2 -10  -2    3.67    2.17
   2  10  -2    1.75    1.36
   2 -10  -2    4.95    2.90
  -2 -10   2    0.84    0.41
  -2  10   2    2.26    1.37
   2  10  -2    3.12    1.43
   2 -10  -1   64.42    7.81
  -2 -10   1   68.04    8.96
   2  10  -1   59.27    5.70
  -2  10   1   59.88    6.27
  -2 -10   1   56.68    6.75
   2 -10  -1   72.86    9.35
  -2  10   1   51.67    5.69
   2 -10   0    1.79    2.18
  -2  10   0    0.72    1.18
  -2 -10   0    0.87    1.12
  -2  10   0    0.08    0.34
  -2 -10   0   -0.29    0.35
   2 -10   0    0.44    1.31
  -2 -10  -1   75.64    7.75
  -2 -10  -1  102.05   11.22
  -2  10  -1   76.99    7.48
   2 -10   1   90.18    8.82
  -2  10  -1   79.59    6.98
  -2  10  -1   79.16    7.11
  -2 -10  -2    4.01    1.94
  -2 -10  -2    4.08    2.57
  -2  10  -2    5.97    2.19
   2 -10   2    3.19    1.92
  -2  10  -2    3.39    1.88
  -2  10  -2    3.94    1.93
  -2  10  -3    4.80    1.81
  -2  10  -3    6.70    2.34
  -2 -10  -3    5.94    2.77
  -2  10  -3    5.43    2.00
  -2  10  -4   60.00    6.53
  -2 -10  -4   64.28    9.45
  -2  10  -4   53.85    6.06
  -2  10  -5   34.62    5.17
  -2 -10  -5   43.20    7.94
  -2  10  -5   32.63    4.89
  -2 -10  -6   42.87    8.04
  -2  10  -6   36.74    5.27
  -2  10  -6   34.70    4.85
  -2 -10  -7    8.27    3.56
  -2  10  -7    6.77    2.26
  -2  10  -7   10.03    3.02
  -2  10  -8   16.95    3.95
  -2  10  -8   10.27    2.57
  -2 -10  -8   22.85    5.89
  -2 -10  -8   16.26    3.99
  -2  10  -9    3.71    1.51
  -2 -10  -9    8.50    3.81
  -2  10  -9    8.03    2.76
  -2 -10  -9    6.59    2.70
  -2 -10 -10    6.62    3.03
  -2 -10 -10   14.24    4.98
  -2  10 -10    6.85    2.34
  -2  10 -10   10.24    3.08
  -2 -10 -11    3.29    2.38
  -2  10 -11    3.34    1.66
  -2 -10 -11    1.34    1.54
  -2  10 -11    2.85    2.15
  -2 -10 -12   -0.61    1.06
  -2 -10 -12   -0.38    1.03
  -2  10 -12    1.37    1.58
  -2  10 -12    0.62    0.65
  -2 -10 -13    5.57    3.15
  -2 -10 -13    0.56    1.24
  -2  10 -13    1.93    1.23
  -2  10 -13    4.25    2.48
  -2  10 -14    6.72    3.06
  -2 -10 -14    1.07    1.12
  -2  10 -14    2.58    1.71
  -2 -10 -14    5.42    3.29
  -2  10 -15   -0.02    0.27
  -2 -10 -15    0.29    0.24
  -2 -10 -15    1.21    2.21
  -2  10 -15    0.49    1.46
  -2 -10 -16    0.33    0.81
  -2 -10 -16   -0.25    1.02
  -2  10 -16   -0.37    0.81
  -2  10 -17    2.15    1.75
  -2 -10 -17   -0.63    1.35
  -2 -10 -17    0.29    0.43
  -2  10 -18   -0.68    0.67
  -2 -10 -18    0.19    0.38
  -2 -10 -18   -1.20    0.82
  -2 -10 -19   -0.22    0.98
  -2 -10 -19    0.94    1.78
  -2 -10 -20   -0.10    0.52
   2 -12 -18    0.80    1.53
   2 -12 -17    4.67    3.46
   2 -12 -17    0.94    1.26
   2 -12 -16    2.06    2.33
   2 -12 -16    6.49    4.44
   2  12 -16    8.83    4.27
   2 -12 -15    0.02    0.21
   2 -12 -15   -0.44    0.38
   2 -12 -14    0.78    1.13
   2  12 -14    2.20    2.61
   2 -12 -14   -0.50    1.36
   2 -12 -13   -0.57    1.32
   2 -12 -13    0.03    0.56
   2  12 -13    1.84    2.06
   2  12 -12   25.54    6.06
   2 -12 -12    5.85    3.10
   2 -12 -12   28.37    7.95
   2  12 -11    2.07    1.53
   2 -12 -11    0.64    1.75
   2  12 -10   17.58    4.89
   2 -12 -10   19.17    6.17
   2  12  -9   39.74    7.23
   2 -12  -9   52.33   10.11
   2  12  -8    1.00    0.79
   2  12  -8    4.40    2.64
   2 -12  -8    3.74    2.67
   2  12  -7    2.81    1.61
   2  12  -7    2.01    0.51
   2 -12  -7    3.51    2.92
   2  12  -6   32.24    6.32
   2  12  -6   28.23    4.81
   2 -12  -6   43.27    8.43
   2  12  -5    1.39    1.52
   2  12  -5   -0.16    0.21
   2 -12  -5    2.90    2.84
   2  12  -4    0.92    1.07
   2 -12  -4    0.39    1.87
   2  12  -4    1.28    1.48
   2 -12  -4    0.54    1.17
   2  12  -3   10.30    3.70
   2 -12  -3   12.96    4.24
  -2  12   3    8.73    2.92
   2 -12  -3   10.64    3.79
   2  12  -3    8.15    2.28
  -2 -12   3   14.45    5.08
   2  12  -3    8.27    2.72
  -2 -12   2   89.27   11.68
   2 -12  -2   89.26   11.36
   2  12  -2   64.90    6.50
   2  12  -2   65.53    8.46
  -2  12   2   68.33    7.73
   2 -12  -2   78.87    9.71
   2  12  -1    1.90    1.13
   2  12  -1    4.51    2.67
  -2  12   1    2.94    1.64
  -2 -12   1    2.27    2.66
  -2  12   1    2.76    1.78
   2 -12  -1    2.68    2.12
   2 -12  -1    7.14    3.91
  -2  12   0    3.87    1.82
   2  12   0    2.68    1.06
   2  12   0    2.97    1.32
  -2  12   0    4.10    1.82
   2 -12   0    3.46    2.28
  -2 -12   0    2.68    2.23
   2 -12   0    3.65    2.60
  -2 -12   0    1.70    1.42
  -2 -12  -1   35.32    7.22
  -2  12  -1   26.84    4.80
  -2 -12  -1   15.46    3.93
   2 -12   1   31.65    6.07
  -2  12  -1   28.29    5.13
  -2  12  -1   28.01    4.71
  -2  12  -2   38.35    5.93
  -2 -12  -2   27.64    5.29
  -2 -12  -2   51.89    9.21
  -2  12  -2   32.92    5.00
  -2  12  -2   36.35    5.62
  -2 -12  -3    6.70    3.96
  -2  12  -3    3.20    1.94
  -2  12  -3    4.57    2.14
  -2 -12  -3    2.43    1.49
  -2  12  -3    4.30    2.19
  -2 -12  -4   17.41    5.75
  -2  12  -4   10.75    3.28
  -2  12  -4   12.13    3.29
  -2 -12  -4    8.07    3.14
  -2  12  -5   63.00    7.37
  -2  12  -5   76.18    8.49
  -2  12  -6   19.53    4.25
  -2 -12  -6   26.40    7.11
  -2  12  -6   19.24    4.32
  -2  12  -7   21.77    4.74
  -2  12  -7   13.64    3.49
  -2 -12  -8   13.52    5.29
  -2  12  -8   10.45    3.04
  -2  12  -8   11.34    3.45
  -2 -12  -9   -0.38    1.48
  -2  12  -9    0.50    1.32
  -2  12  -9    0.06    0.29
  -2  12 -10   31.80    5.95
  -2  12 -10   26.66    4.93
  -2 -12 -10   45.76   10.00
  -2 -12 -11    0.30    0.91
  -2 -12 -11    3.31    2.97
  -2  12 -11    2.44    2.43
  -2  12 -11   -0.37    0.85
  -2  12 -12   15.81    4.19
  -2  12 -12   14.40    4.47
  -2 -12 -12    6.80    3.36
  -2 -12 -13    0.91    2.39
  -2  12 -13    0.07    0.47
  -2 -12 -13    0.59    1.35
  -2  12 -13    2.68    2.22
  -2  12 -14    7.19    3.35
  -2 -12 -14    4.65    3.74
  -2 -12 -14    0.97    0.78
  -2  12 -15   -0.66    0.21
  -2 -12 -15   -1.07    1.41
  -2 -12 -15    0.89    2.51
  -2 -12 -16    1.72    2.90
  -2  12 -16    2.74    1.98
  -2 -12 -17   -0.60    1.59
   2 -14 -14    0.75    1.47
   2 -14 -13   24.36    8.64
   2  14 -13    5.73    3.39
   2  14 -12    6.32    3.49
   2 -14 -12   10.60    5.67
   2 -14 -11   16.74    6.55
   2  14 -11   16.96    5.64
   2 -14 -10    2.04    2.34
   2  14 -10    3.46    2.70
   2 -14  -9    0.15    0.46
   2  14  -9    2.03    2.00
   2  14  -8   16.65    4.88
   2 -14  -8   24.84    7.44
   2 -14  -7   23.03    6.96
   2  14  -7   14.40    4.93
   2 -14  -6    7.98    4.16
   2  14  -6    5.68    2.76
   2  14  -6    2.35    1.65
   2 -14  -6    3.36    2.41
  -2  14   5    8.20    3.44
   2  14  -5    5.35    3.05
   2 -14  -5   10.40    4.96
   2 -14  -5    1.38    1.47
   2  14  -5    6.06    2.43
  -2  14   4    5.51    2.70
   2  14  -4    6.23    2.96
   2 -14  -4    1.49    1.30
   2 -14  -4    9.89    4.48
   2  14  -4    5.32    2.39
   2  14  -3   17.42    4.97
   2 -14  -3    8.06    3.52
   2  14  -3   17.14    4.17
  -2  14   3   21.00    4.95
   2 -14  -3   25.66    7.47
   2  14  -2    8.04    3.32
   2 -14  -2   13.49    5.35
  -2  14   2    8.93    3.27
   2  14  -2    8.88    3.13
   2 -14  -2    2.11    1.64
  -2 -14   2    9.07    4.09
  -2  14   1    6.85    3.16
  -2  14   1    9.36    3.25
   2  14  -1    7.93    3.46
   2 -14  -1    1.92    1.90
  -2 -14   1   11.19    4.61
   2  14  -1    5.72    2.19
  -2 -14   0    8.90    4.39
  -2  14   0    4.98    2.30
   2  14   0    3.97    2.18
   2 -14   0    0.92    1.21
  -2  14   0    6.33    2.78
   2  14   1    6.15    2.96
  -2  14  -1   14.10    3.85
   2  14   1   10.02    3.02
  -2 -14  -1   24.81    7.04
  -2  14  -1   18.99    4.60
  -2  14  -2    2.50    1.59
  -2  14  -2    4.52    2.64
   2  14   2    0.83    1.28
  -2 -14  -2    3.95    3.30
   2  14   2    2.66    1.45
  -2  14  -3   21.18    4.80
  -2 -14  -3   29.81    7.85
  -2  14  -4    4.17    2.18
  -2 -14  -4    9.21    4.50
  -2  14  -4    9.52    3.50
  -2  14  -5   15.06    4.12
  -2  14  -5    6.74    2.79
  -2 -14  -6    2.94    3.54
  -2  14  -6    0.04    0.60
  -2  14  -6    1.30    1.96
  -2  14  -7   13.95    4.18
  -2 -14  -7   25.65    7.82
  -2  14  -7   18.10    4.37
  -2  14  -8    5.27    2.92
  -2  14  -8    0.56    0.28
  -2 -14  -8    4.12    2.69
  -2  14  -9   10.93    3.86
  -2 -14  -9   15.40    6.22
  -2  14  -9    8.81    2.96
  -2 -14 -10    4.23    3.20
  -2  14 -10    4.70    2.62
  -2  14 -10    1.47    1.14
  -2 -14 -11   20.23    7.65
  -2  14 -11   14.39    4.52
  -2  14 -12    0.80    1.02
  -2 -14 -12    1.34    2.09
  -2  14 -13    0.99    1.35
  -2 -14 -13    3.66    3.70
   2  16  -9    1.83    2.18
  -2  16   8    2.48    2.09
   2  16  -8    2.36    2.20
   2 -16  -7    2.94    2.97
  -2  16   7    1.33    1.85
   2  16  -7    0.71    1.56
   2 -16  -6    0.30    0.53
  -2  16   6   -1.55    1.58
   2  16  -6    0.12    0.50
   2  16  -5    0.54    0.80
   2 -16  -5    2.47    2.16
  -2  16   5    2.83    1.79
   2 -16  -5    6.13    4.14
  -2  16   4   -0.52    1.05
   2 -16  -4   -0.85    1.10
   2  16  -3    3.78    2.42
   2 -16  -3    5.03    3.30
  -2  16   3    5.71    2.82
  -2  16   3    8.34    3.59
  -2  16   2    5.18    2.61
   2  16  -2    4.37    2.37
   2 -16  -2    4.89    3.20
  -2  16   2   10.99    4.18
   2  16  -1    6.79    2.92
  -2  16   1    6.63    3.44
  -2  16   1    3.89    2.18
   2 -16  -1    5.21    3.15
  -2  16   0    0.71    1.30
  -2 -16   0    0.56    1.34
   2  16   0    0.32    0.51
  -2 -16  -1    8.58    4.67
  -2  16  -1   14.86    4.72
  -2  16  -2   12.60    4.13
  -2 -16  -2    8.31    4.70
  -2 -16  -3    5.03    3.81
  -2  16  -3    2.74    1.90
  -2 -16  -4    2.34    2.73
  -2  16  -4    2.31    1.96
  -2  16  -5    1.19    1.19
  -2 -16  -5    4.73    3.95
   2  16   5    0.52    0.42
  -2 -16  -6    0.08    1.08
  -2  16  -6    0.53    0.97
  -2  16  -7    2.76    1.96
  -2  16  -8    2.44    1.78
   3   1 -24    0.92    1.04
  -3  -1  23    1.13    2.02
   3   1 -23    0.21    0.94
  -3   1  23    0.40    0.77
   3  -1 -23    1.19    2.08
   3   1 -22    0.08    0.51
  -3  -1  22    1.57    1.91
   3  -1 -22   -0.26    1.02
   3  -1 -22    0.78    1.08
   3  -1 -21    0.07    0.57
  -3  -1  21    1.04    1.65
   3   1 -21    1.14    1.24
  -3  -1  20    7.39    2.87
   3  -1 -20    1.74    1.31
   3   1 -20    4.52    2.31
  -3  -1  19    3.14    1.75
   3  -1 -19    1.44    1.28
   3   1 -19    4.62    2.24
   3   1 -18    2.91    1.76
   3  -1 -18    2.81    1.70
   3  -1 -17    5.17    2.01
   3   1 -17    8.26    2.87
   3  -1 -17    4.93    2.05
   3  -1 -16    8.65    2.52
   3  -1 -16    5.55    1.93
   3   1 -16   10.01    2.90
   3   1 -16    6.80    1.99
   3   1 -15    2.86    1.37
   3  -1 -15    1.51    1.23
   3   1 -15    2.43    1.69
   3  -1 -15    2.79    1.60
   3   1 -14   36.90    4.27
   3   1 -14   54.53    5.92
   3  -1 -14   54.24    5.70
   3  -1 -14   44.97    4.97
   3  -1 -13    0.34    0.35
   3  -1 -13   -0.12    0.26
   3   1 -13    0.81    0.76
   3   1 -13    0.96    0.90
   3  -1 -12    1.31    0.88
   3   1 -12    2.73    1.47
   3   1 -12    2.92    1.31
   3  -1 -12    2.21    0.87
   3   1 -11    9.74    2.29
   3  -1 -11    5.95    1.60
   3  -1 -11    7.43    1.80
   3   1 -11   10.63    2.04
   3  -1 -10  157.81    7.39
   3   1 -10  175.68    7.29
   3   1 -10  184.98    9.34
   3  -1 -10  173.81    8.55
   3  -1  -9   85.05    5.63
   3  -1  -9   79.52    4.92
   3   1  -9   98.31    6.69
   3  -1  -8    0.26    0.66
   3  -1  -8   -0.18    0.43
   3   1  -8    1.19    1.24
   3  -1  -7    8.35    1.44
  -3   1   7    8.90    1.42
  -3  -1   7   11.35    2.03
   3  -1  -7   10.43    1.80
   3   1  -7   11.41    2.10
  -3  -1   6  392.79   11.07
   3  -1  -6  353.20    8.36
   3  -1  -6  406.18    9.62
  -3   1   6  361.06    8.17
   3  -1  -5  202.12    6.23
   3   1  -5  215.81    8.20
   3  -1  -5  179.16    7.06
  -3   1   5  118.65    4.33
  -3  -1   5  135.09    4.18
   3  -1  -5  168.95    5.32
  -3   1   5  170.40    5.35
  -3  -1   5  169.37    6.88
   3  -1  -4   78.30    4.24
   3   1  -4   86.33    4.83
   3  -1  -4   86.01    3.66
  -3  -1   4   82.12    2.47
  -3  -1   4   77.39    4.42
   3  -1  -4   90.29    4.05
   3  -1  -3   96.33    4.41
   3  -1  -3  104.73    3.49
   3  -1  -3  114.91    4.29
   3  -1  -2  198.87    6.26
  -3  -1   2  199.41    6.14
  -3   1   2  218.74    6.41
   3  -1  -1 1160.90   15.48
  -3  -1   1 1323.75   10.56
  -3   1   1 1290.38   13.80
   3   1  -1 1139.34    8.29
   3  -1  -1 1268.30   15.40
  -3   1   1 1239.62   12.63
  -3  -1   1 1349.76   15.51
  -3  -1   0  215.51    5.10
   3   1   0  172.52    4.54
   3  -1   0  210.48    6.42
   3  -1   0  210.02    6.77
  -3   1   0  217.56    5.44
   3  -1   0  197.64    6.40
  -3  -1   0  240.85    5.12
  -3   1   0  190.85    5.28
  -3  -1   0  254.85    7.21
   3  -1   0  180.47    4.54
   3  -1   1 1216.61   15.32
  -3  -1  -1 1117.18   13.22
  -3  -1  -1 1163.49   15.80
  -3   1  -1 1227.30   13.94
   3   1   1 1233.28   14.54
   3  -1   1 1137.07   13.72
   3  -1   1 1189.06   15.79
  -3   1  -1 1122.10   12.64
  -3  -1  -2  297.46    8.88
  -3   1  -2  257.20    6.84
  -3   1  -2  276.31    7.28
  -3   1  -2  283.61    7.25
  -3  -1  -2  239.19    7.12
   3   1   2  275.05    5.50
  -3   1  -3  424.04    9.93
   3   1   3  364.13    7.42
  -3  -1  -3  409.95   10.74
  -3  -1  -3  397.24    9.93
  -3   1  -3  392.30    9.23
  -3   1  -3  398.40    9.67
  -3  -1  -4  134.80    6.42
   3  -1   4  152.34    6.78
   3   1   4  128.80    4.98
  -3   1  -4  144.45    6.05
  -3   1  -4  137.79    6.07
  -3  -1  -4  136.98    6.47
  -3  -1  -5  819.82   16.01
  -3   1  -5  828.13   16.04
   3  -1   5  821.34   16.61
  -3   1  -5  787.40   15.44
  -3  -1  -5  785.53   16.82
  -3  -1  -6  258.10    9.45
  -3   1  -6  258.46    9.57
  -3  -1  -6  256.78   10.14
   3  -1   6  259.03    9.69
  -3   1  -6  230.13    9.06
  -3   1  -7   13.46    2.21
  -3  -1  -7   15.66    2.44
  -3   1  -7   15.09    2.47
   3  -1   7   16.00    2.68
  -3  -1  -7   13.77    2.46
  -3   1  -8  130.24    7.57
  -3  -1  -8  148.58    8.55
  -3  -1  -8  155.88    8.29
   3  -1   8  150.88    8.21
  -3   1  -8  144.96    8.23
  -3  -1  -9  673.35   18.92
  -3  -1  -9  661.93   17.90
  -3   1  -9  650.45   18.36
   3  -1   9  637.01   17.66
  -3   1  -9  634.94   17.69
  -3   1 -10  330.07   13.12
   3  -1  10  314.95   13.05
  -3   1 -10  336.04   14.26
  -3  -1 -10  341.37   13.10
  -3  -1 -11    6.71    2.34
  -3   1 -11    7.49    2.36
  -3  -1 -11    4.57    1.94
   3  -1  11    5.30    1.96
  -3   1 -11    5.15    1.99
  -3  -1 -12  135.16    9.53
   3  -1  12  134.19    9.21
  -3   1 -12  131.70   10.36
  -3   1 -12  138.93    9.34
  -3  -1 -12  137.50    8.97
  -3   1 -13    1.85    1.42
  -3  -1 -13    1.65    1.80
   3   1  13    1.19    1.20
  -3  -1 -13    0.00    0.85
   3  -1  13    1.48    1.50
  -3  -1 -14    4.79    2.09
  -3  -1 -14    7.47    2.63
   3   1  14    3.62    1.55
  -3   1 -14    5.65    2.19
  -3   1 -14    5.20    2.55
   3  -1  14    5.80    2.27
   3   1  15   -0.51    0.75
  -3   1 -15   -0.64    0.28
   3  -1  15    1.75    1.55
  -3  -1 -15    0.30    0.79
  -3  -1 -15    0.06    1.21
  -3   1 -15   -0.26    0.70
   3  -1  16    1.09    0.20
  -3  -1 -16    1.75    1.33
  -3   1 -16    1.02    1.11
  -3  -1 -16    2.08    1.73
   3   1  16    1.04    1.06
  -3  -1 -17    3.02    1.60
  -3   1 -17    5.12    2.37
   3  -1  17    3.57    2.05
  -3  -1 -17    2.96    1.86
   3   1  17    3.81    1.85
   3   1  18   10.63    3.14
  -3  -1 -18    8.21    3.00
  -3   1 -18   11.81    3.66
  -3   1 -18   10.14    3.07
   3  -1  18   10.70    3.39
  -3  -1 -18   10.09    3.30
   3   1  19    4.63    2.30
  -3   1 -19    4.21    2.07
  -3   1 -19    4.25    2.15
   3  -1  19    4.10    2.34
  -3  -1 -19    4.13    2.13
  -3  -1 -19    5.21    2.39
   3   1  20    3.79    2.08
  -3   1 -20    6.05    2.81
  -3  -1 -20    3.27    2.05
   3  -1  20    5.00    2.74
  -3  -1 -20    4.16    2.25
  -3   1 -20    3.95    2.15
  -3   1 -21    1.65    1.67
   3   1  21    0.10    0.95
   3  -1  21    0.19    0.74
  -3   1 -21    3.50    2.25
  -3  -1 -21    0.00    0.84
  -3  -1 -21    1.18    1.15
   3  -1  22    2.67    2.23
  -3   1 -22    2.45    1.76
  -3  -1 -22    2.15    1.84
  -3  -1 -22    0.95    1.38
   3   1  22    3.67    2.46
   3  -1  23    0.89    1.00
  -3   1 -23    1.56    1.70
  -3  -1 -23    0.22    0.66
   3   1  23    0.44    0.77
   3   3 -23    1.57    1.65
   3  -3 -22    1.22    2.58
   3   3 -22    1.95    1.72
  -3  -3  22    3.77    2.93
   3  -3 -21    2.34    1.84
   3   3 -21    1.23    1.53
  -3  -3  21    5.12    3.01
   3   3 -20    3.92    2.38
  -3  -3  20    1.74    1.66
   3  -3 -20    5.30    3.19
   3  -3 -19   30.66    6.60
  -3  -3  19   28.29    5.88
   3   3 -19   24.60    5.11
   3  -3 -18   -0.17    0.29
   3   3 -18    0.01    0.49
  -3  -3  18    1.06    1.42
   3  -3 -17    4.22    1.93
   3   3 -17    9.28    3.01
   3  -3 -17   13.58    4.17
  -3  -3  17   11.72    3.48
   3  -3 -17    9.06    2.95
   3  -3 -16    0.64    0.83
   3  -3 -16    0.14    0.33
   3   3 -16    1.56    1.58
   3  -3 -16    0.90    1.93
  -3  -3  16    0.23    0.80
  -3  -3  15   36.92    5.51
   3   3 -15   32.25    5.22
   3  -3 -15   27.60    4.80
   3  -3 -15   40.99    6.32
   3  -3 -15   18.42    3.38
   3  -3 -14   55.09    6.28
   3   3 -14   74.50    7.47
  -3  -3  14   88.34    8.10
   3  -3 -14   86.16    8.70
   3  -3 -14   61.44    5.75
   3  -3 -13   56.66    5.24
   3  -3 -13   45.48    5.44
  -3  -3  13   64.31    6.74
   3   3 -13   62.79    6.70
   3  -3 -13   69.20    7.60
  -3  -3  12   85.94    7.40
   3   3 -12   77.64    7.22
   3  -3 -12   86.79    7.85
   3  -3 -12   74.03    6.69
   3  -3 -12   79.51    5.91
   3   3 -11  271.76   10.63
   3  -3 -11  268.56   13.19
  -3  -3  11  296.90   13.04
   3   3 -11  260.84   12.79
   3  -3 -11  237.80    9.61
   3  -3 -10   58.25    5.95
   3  -3 -10   48.78    5.01
   3   3 -10   57.16    5.78
   3  -3 -10   63.45    4.67
   3   3 -10   63.89    5.06
  -3  -3  10   62.56    5.76
   3   3  -9  131.80    8.59
   3  -3  -9  108.80    7.16
  -3  -3   9  131.19    8.02
   3  -3  -9  133.66    8.34
   3   3  -9  146.10    6.99
   3  -3  -9  126.92    6.08
   3  -3  -8   24.36    3.37
  -3  -3   8   23.80    3.36
   3   3  -8   24.68    3.98
   3  -3  -8   22.13    3.15
   3  -3  -8   23.54    2.48
   3   3  -8   22.81    2.64
  -3  -3   7 1777.86   25.76
   3   3  -7 1784.79   19.43
   3  -3  -7 1776.38   18.87
  -3  -3   7 1606.73   27.73
   3  -3  -7 1630.60   26.25
   3   3  -7 1688.89   28.94
  -3  -3   6    8.98    2.20
   3  -3  -6    9.90    1.22
  -3   3   6    5.86    1.19
   3  -3  -6    9.21    1.94
   3  -3  -6    9.16    1.89
  -3  -3   6    9.98    1.91
   3   3  -6    9.17    2.12
  -3  -3   6    4.65    0.94
   3   3  -6    9.50    1.32
  -3  -3   5   10.80    2.19
  -3   3   5    7.36    1.06
   3   3  -5   11.59    1.34
   3  -3  -5   12.93    2.48
   3  -3  -5    9.12    1.94
   3   3  -5    8.47    1.89
   3  -3  -5   11.13    1.09
  -3  -3   5   11.84    1.93
  -3  -3   4  115.60    5.25
  -3  -3   4  105.26    5.14
   3  -3  -4  106.11    6.26
  -3  -3   4  102.61    6.09
   3   3  -4  108.55    3.42
   3  -3  -4  113.27    6.73
  -3  -3   3 1040.78   15.48
  -3  -3   3 1068.13   14.60
   3  -3  -3  920.40   18.04
  -3  -3   3  988.15   16.10
  -3  -3   3  963.55   18.18
   3   3  -3  948.87   10.33
   3  -3  -3 1093.69   20.44
   3  -3  -2  152.16    7.07
  -3  -3   2  173.25    7.20
  -3  -3   2  175.28    7.55
  -3  -3   2  175.24    5.25
  -3  -3   2  172.75    6.31
   3  -3  -2  165.86    7.78
  -3  -3   1   12.90    2.03
  -3   3   1   10.15    1.59
  -3  -3   1    9.03    1.55
  -3  -3   1   10.48    1.46
   3   3  -1   12.01    1.21
  -3   3   1   11.52    0.96
   3  -3  -1   14.43    2.27
   3   3  -1    9.64    1.09
  -3  -3   0   11.57    1.81
   3   3   0    9.74    0.89
  -3   3   0    9.25    1.42
  -3   3   0    8.57    1.40
   3  -3   0    2.81    0.73
  -3   3   0    9.95    1.10
  -3  -3   0   10.32    0.97
  -3  -3   0    8.17    1.46
  -3   3  -1  150.84    5.97
  -3  -3  -1  142.55    6.26
  -3   3  -1  149.87    4.30
  -3  -3  -1  165.72    4.53
  -3   3  -1  151.55    5.16
  -3   3  -1  136.23    5.78
   3  -3   1  144.83    7.06
  -3  -3  -1  162.45    7.01
  -3   3  -2  896.54   15.14
  -3   3  -2  891.85   14.11
   3  -3   2 1006.62   18.81
  -3  -3  -2  846.05   16.01
  -3  -3  -2 1047.53   18.36
  -3  -3  -2  887.77   10.83
  -3   3  -2  886.87   10.88
   3  -3   2  735.94   10.31
  -3  -3  -3  650.41   10.43
  -3  -3  -3  637.16   14.14
  -3   3  -3  634.54   13.08
  -3   3  -3  620.25   12.85
  -3  -3  -4    3.33    0.99
   3  -3   4    2.81    0.84
  -3   3  -4    4.01    1.11
  -3   3  -4    4.50    1.34
  -3   3  -5   42.87    3.72
  -3   3  -5   38.25    3.70
  -3  -3  -5   39.10    3.85
  -3  -3  -6  536.86   15.16
  -3   3  -6  561.75   14.48
  -3   3  -6  544.88   14.61
  -3   3  -7  499.07   14.61
  -3  -3  -7  469.98   14.85
  -3  -3  -8   40.91    4.49
  -3   3  -8   45.20    4.59
  -3   3  -8   37.89    4.28
   3  -3   8   50.09    5.48
  -3   3  -9   18.87    3.23
  -3  -3  -9   15.79    2.92
  -3  -3  -9   20.36    3.30
   3  -3   9   20.93    3.79
  -3   3  -9   22.13    3.39
  -3  -3 -10   96.45    7.64
  -3   3 -10   98.48    7.36
   3  -3  10  123.73    9.04
  -3   3 -10  113.49    8.06
  -3  -3 -10  131.44    8.43
  -3   3 -11  137.77    9.05
  -3  -3 -11  147.92    9.76
  -3  -3 -11  163.07    9.70
  -3   3 -11  159.22   10.05
   3  -3  11  163.21   10.58
  -3  -3 -12    2.90    1.55
  -3   3 -12    3.29    0.57
   3  -3  12    2.57    1.07
  -3  -3 -12    6.05    2.14
  -3   3 -12    4.30    1.85
   3  -3  13   20.10    3.93
  -3  -3 -13   19.41    3.57
  -3  -3 -13   16.92    3.78
  -3   3 -13   17.54    3.41
  -3   3 -13   18.18    3.73
  -3   3 -14   28.98    5.46
  -3   3 -14   31.60    4.84
   3  -3  14   31.96    5.36
  -3  -3 -14   27.48    4.58
  -3  -3 -14   28.42    5.02
  -3  -3 -15   80.50    8.65
  -3   3 -15   83.29    9.47
  -3   3 -15   80.62    8.09
  -3  -3 -15   75.24    7.82
   3  -3  15   92.22    9.37
  -3  -3 -16    9.65    3.04
   3  -3  16   12.50    3.61
  -3  -3 -16   10.96    3.42
  -3   3 -16    8.85    3.34
  -3   3 -16   10.22    3.12
   3  -3  17   27.09    5.44
  -3  -3 -17   19.10    4.50
  -3   3 -17   19.82    4.23
  -3  -3 -17   23.23    4.56
  -3   3 -17   18.22    4.63
  -3  -3 -18   -0.58    1.62
   3   3  18    1.37    1.56
  -3   3 -18    1.92    1.57
  -3  -3 -18    1.51    1.51
  -3   3 -18    0.30    0.84
   3  -3  18    0.39    0.51
   3  -3  19    0.32    0.69
  -3   3 -19    3.62    2.39
   3   3  19    1.41    1.20
  -3  -3 -19    1.89    1.70
  -3  -3 -19    4.22    2.35
  -3  -3 -20    3.05    2.12
  -3  -3 -20    1.47    1.35
  -3   3 -20    5.83    2.75
   3  -3  20    4.98    3.25
   3   3  20    1.99    1.87
  -3   3 -21    7.38    3.31
  -3   3 -21   17.83    4.94
   3   3  21   12.28    4.07
   3  -3  21   11.53    4.23
  -3  -3 -21   11.54    4.32
  -3  -3 -21    7.18    3.10
  -3  -3 -22    0.54    1.27
   3   3  22    2.01    2.09
   3  -3  22    1.47    2.08
  -3   3 -22    2.24    1.93
  -3  -3 -22    1.27    1.47
   3   3  23    0.26    0.51
  -3  -3 -23    1.77    1.72
   3   5 -22    1.37    1.70
  -3  -5  22    1.16    1.34
   3  -5 -22    1.09    1.11
   3   5 -21    5.34    2.87
  -3  -5  21   11.63    4.43
   3  -5 -21   10.07    4.28
   3   5 -20   16.85    4.72
   3  -5 -20   14.48    4.98
  -3  -5  20   15.77    4.94
   3   5 -19   40.14    6.83
  -3  -5  19   44.18    7.69
   3  -5 -19   38.78    7.68
   3  -5 -18    0.70    1.25
   3  -5 -18   -0.07    0.56
  -3  -5  18   -0.85    0.43
   3   5 -18    1.35    1.36
   3   5 -17    6.56    2.69
  -3  -5  17    9.78    3.55
   3  -5 -17    5.45    2.46
   3  -5 -17    5.56    2.65
   3  -5 -16    8.16    3.45
   3   5 -16    5.34    2.85
   3  -5 -16    1.71    1.48
  -3  -5  16    6.69    2.65
   3   5 -15  171.47   12.20
   3  -5 -15  185.80   13.81
  -3  -5  15  175.62   13.11
  -3  -5  14    5.39    2.52
   3   5 -14    1.66    1.48
   3  -5 -14    1.88    1.10
   3   5 -14    4.73    2.43
   3  -5 -14    1.77    1.61
   3  -5 -14    3.44    1.98
   3  -5 -13   19.96    3.12
   3  -5 -13   31.39    5.21
   3   5 -13   32.94    5.62
  -3  -5  13   37.74    5.68
   3   5 -13   26.00    4.48
   3  -5 -13   27.44    4.82
   3   5 -12   12.17    2.54
   3   5 -12   13.25    3.60
   3  -5 -12   13.64    2.99
  -3  -5  12   14.83    3.40
   3  -5 -12   12.18    3.04
  -3  -5  11  130.50    9.32
   3   5 -11  127.53    7.60
   3  -5 -11  124.95    9.58
   3   5 -11  116.25    9.46
   3  -5 -11   98.53    8.54
   3  -5 -10    3.50    1.80
   3   5 -10    4.17    1.36
   3   5 -10    3.11    1.82
   3  -5 -10    5.14    2.13
  -3  -5  10    2.98    1.71
   3  -5  -9  138.01    9.79
   3   5  -9  160.44   10.99
   3  -5  -9  145.63    9.82
  -3  -5   9  159.36    9.54
   3   5  -9  161.24    7.47
  -3  -5   8    6.55    1.88
   3  -5  -8    6.72    2.42
   3   5  -8    7.30    1.59
   3  -5  -8    8.79    2.30
  -3  -5   8    3.43    0.81
   3   5  -8    8.63    2.57
  -3  -5   7   26.78    2.01
   3  -5  -7   52.42    5.45
  -3  -5   7   60.98    5.44
   3   5  -7   57.66    6.03
  -3   5   7   22.77    2.43
   3   5  -7   51.79    3.85
   3  -5  -7   56.83    6.41
   3  -5  -6  105.91    8.64
   3   5  -6   81.20    4.37
   3  -5  -6   96.12    7.31
  -3  -5   6  107.47    6.84
   3   5  -6   94.34    7.74
  -3  -5   6  103.20    5.84
  -3  -5   6  100.03    7.50
   3  -5  -5  400.44   14.84
  -3   5   5  250.33    5.97
  -3   5   5  281.42    6.45
   3   5  -5  391.37   14.89
   3   5  -5  383.54    9.64
  -3  -5   5  408.49   10.78
  -3  -5   5  426.75   15.38
   3  -5  -5  452.42   17.36
   3  -5  -4  102.69    7.52
  -3   5   4   89.96    3.28
   3   5  -4   99.45    4.84
  -3  -5   4  113.09    7.69
  -3  -5   4  110.88    7.44
  -3  -5   4  105.78    5.47
   3  -5  -4  110.32    8.27
   3  -5  -3   97.93    7.59
   3   5  -3   75.18    3.23
  -3  -5   3   85.28    4.79
   3  -5  -3   83.16    6.46
  -3  -5   3   98.82    7.00
  -3   5   3   76.02    3.18
  -3  -5   3   98.62    6.85
   3  -5  -2  154.50    9.36
  -3  -5   2  167.43    9.12
  -3   5   2  142.98    4.91
  -3  -5   2  152.52    8.27
  -3  -5   2  150.00    6.50
  -3  -5   1  388.63   14.57
   3  -5  -1  375.64   14.56
  -3  -5   1  376.04   12.52
  -3  -5   1  372.18   10.57
  -3  -5   0   78.15    5.67
  -3   5   0   62.73    4.63
  -3  -5   0   82.97    4.68
   3  -5   0   73.43    5.96
  -3  -5   0   74.93    6.28
  -3   5   0   70.01    4.12
   3  -5   0   83.78    7.09
  -3  -5   0   79.94    5.15
  -3  -5  -1  198.18    9.65
  -3   5  -1  198.42    4.69
  -3   5  -1  217.12    8.59
  -3  -5  -1  209.39    8.54
  -3   5  -1  201.86    7.37
  -3   5  -1  186.26    8.12
   3  -5   1  214.97   10.37
  -3  -5  -2   26.16    3.72
   3  -5   2   32.60    4.03
  -3  -5  -2   33.22    3.17
  -3   5  -2   32.71    3.31
  -3   5  -2   30.84    3.17
  -3  -5  -2   41.46    3.91
  -3   5  -2   29.38    3.32
  -3  -5  -3    2.52    0.97
  -3  -5  -3    2.67    1.51
  -3   5  -3    1.74    1.04
  -3   5  -3    2.02    0.99
  -3   5  -4  123.89    6.89
  -3  -5  -4  121.65    7.97
  -3  -5  -4  131.77    6.67
  -3   5  -4  119.92    6.76
  -3  -5  -5  515.04   17.02
  -3  -5  -5  536.95   13.77
  -3   5  -5  494.29   14.38
  -3   5  -5  484.52   13.49
   3  -5   6    8.01    1.34
  -3  -5  -6   14.40    3.04
  -3  -5  -6   13.34    2.31
  -3   5  -6   13.48    2.33
  -3   5  -6   13.60    2.63
  -3  -5  -7   34.25    3.78
  -3   5  -7   37.18    4.09
  -3  -5  -7   33.33    4.76
  -3   5  -7   30.05    3.94
  -3  -5  -8   20.94    3.17
  -3  -5  -8   20.60    3.80
  -3   5  -8   21.69    3.36
  -3   5  -8   17.96    3.23
  -3  -5  -9   45.69    5.85
  -3   5  -9   44.58    5.12
  -3   5  -9   45.30    4.96
  -3  -5  -9   46.76    5.02
  -3  -5 -10   53.35    5.60
  -3  -5 -10   48.79    6.37
  -3   5 -10   50.68    5.83
  -3   5 -10   56.55    5.79
  -3  -5 -11    7.89    2.65
  -3   5 -11    4.09    1.95
  -3  -5 -11    8.97    2.57
  -3   5 -11    9.70    2.58
  -3   5 -12  100.51    8.42
  -3   5 -12   90.12    8.05
  -3  -5 -12   88.44    8.84
  -3  -5 -12   93.76    8.39
  -3  -5 -13    3.88    2.39
  -3   5 -13    1.15    1.16
  -3   5 -13   -0.20    1.23
  -3  -5 -13    2.10    2.08
  -3  -5 -14   37.44    6.27
  -3  -5 -14   41.80    6.21
  -3   5 -14   40.69    5.61
  -3   5 -14   42.47    6.13
  -3   5 -15   16.81    4.02
  -3  -5 -15   16.58    4.37
  -3  -5 -15   14.52    4.13
  -3   5 -15   16.26    3.76
  -3  -5 -16    2.55    2.40
  -3   5 -16    2.47    1.80
  -3  -5 -16    1.53    1.60
  -3   5 -16    2.84    1.97
  -3  -5 -17    5.46    2.92
  -3  -5 -17    3.53    2.75
  -3   5 -17    5.26    2.64
  -3   5 -17    2.39    1.98
  -3  -5 -18    7.04    2.87
  -3  -5 -18    7.14    3.27
  -3   5 -18    5.85    3.15
  -3   5 -18    8.72    2.87
  -3  -5 -19    3.59    2.47
  -3   5 -19    5.70    3.01
  -3  -5 -19    2.88    2.35
  -3   5 -19    0.58    1.38
  -3   5 -20   -1.17    1.54
  -3  -5 -20   -0.22    0.60
  -3   5 -20    0.87    1.65
  -3  -5 -20    1.25    1.52
  -3  -5 -21    3.42    2.51
   3   5  21    4.52    2.42
  -3   5 -21    5.26    2.95
  -3  -5 -21    4.46    2.94
  -3  -5 -22    2.13    2.13
   3   5  22    1.28    1.10
  -3  -5 -22    0.67    1.01
  -3  -5 -23    0.12    0.29
   3   5  23   -0.05    0.29
  -3  -7  21    2.70    2.28
   3  -7 -21    1.43    1.95
   3   7 -21    0.46    1.28
   3   7 -20    5.52    2.86
   3  -7 -20    1.85    1.86
  -3  -7  20    2.74    1.93
   3  -7 -19   -0.41    0.54
   3   7 -19    3.35    2.37
  -3  -7  19    3.16    2.54
   3   7 -18    2.29    2.16
  -3  -7  18    3.24    1.79
   3  -7 -18    0.63    2.15
   3  -7 -18    1.18    1.68
  -3  -7  17    2.76    2.34
   3  -7 -17    6.00    3.27
   3   7 -17    6.51    3.10
   3  -7 -17    2.80    2.40
   3  -7 -16    6.46    3.39
   3  -7 -16    7.84    3.38
   3   7 -16    8.25    3.37
  -3  -7  16    7.47    2.84
  -3  -7  15    4.25    2.01
   3  -7 -15    1.56    1.92
   3   7 -15    5.29    2.59
   3  -7 -15    1.76    1.77
   3   7 -14    2.53    1.93
   3  -7 -14    4.62    2.61
  -3  -7  14    1.82    0.37
   3  -7 -14    4.28    2.57
  -3  -7  13    2.95    1.44
   3  -7 -13    2.57    2.05
   3  -7 -13    0.60    1.34
   3   7 -13    4.35    2.37
   3   7 -12   16.57    3.07
   3  -7 -12   21.39    4.63
   3  -7 -12   16.89    4.64
   3   7 -12   15.44    3.82
   3   7 -11   45.96    4.81
   3   7 -11   48.29    6.79
   3  -7 -11   55.72    7.22
   3  -7 -11   53.61    8.13
   3   7 -10    4.63    1.54
   3  -7 -10    6.83    2.82
  -3  -7  10    1.86    0.99
   3  -7 -10    4.93    2.60
   3   7 -10    5.48    2.70
   3  -7  -9    8.62    3.33
   3   7  -9    5.45    1.67
   3  -7  -9    4.72    2.49
   3   7  -9    3.47    1.75
  -3  -7   9    1.47    0.78
   3   7  -8   66.64    5.05
   3   7  -8   70.93    7.69
   3  -7  -8   82.15    9.29
   3  -7  -8   79.19    8.03
  -3  -7   7   64.90    4.90
   3  -7  -7  117.56    9.80
   3  -7  -7  131.67   11.34
   3   7  -7   87.16    5.61
   3   7  -7  106.20    9.26
   3  -7  -6   69.00    8.17
   3   7  -6   54.16    6.60
   3   7  -6   48.47    4.19
   3  -7  -6   53.21    6.54
  -3  -7   6   49.79    4.24
   3  -7  -5   68.69    7.86
  -3  -7   5   74.19    7.18
   3   7  -5   62.70    4.88
  -3  -7   5   70.69    4.74
   3  -7  -5   72.85    7.22
   3   7  -5   67.62    7.14
   3  -7  -4    2.10    2.11
  -3  -7   4    1.81    0.76
   3   7  -4    1.36    0.76
  -3  -7   4    1.97    1.69
   3   7  -4    1.74    1.34
   3   7  -4    2.83    1.15
  -3  -7   4    1.83    1.47
  -3  -7   3  112.96    8.57
  -3  -7   3  112.76    8.89
   3   7  -3   91.10    4.83
  -3   7   3   85.30    4.89
   3  -7  -3  113.28    9.54
  -3  -7   3   97.46    5.65
  -3  -7   2   10.17    1.86
  -3  -7   2   11.23    3.07
  -3  -7   2   14.55    3.25
  -3   7   2    6.37    1.39
   3  -7  -2   11.02    3.23
  -3   7   1   55.69    5.19
   3  -7  -1   62.63    7.05
  -3   7   1   53.29    4.20
  -3  -7   1   56.81    5.08
  -3  -7   1   63.54    6.90
  -3  -7   1   68.35    6.48
  -3  -7   1   56.65    4.40
  -3   7   0  108.86    6.48
  -3  -7   0  138.24    8.78
  -3  -7   0  139.15   10.61
   3  -7   0  128.61    9.21
   3  -7   0  131.83   10.53
  -3   7   0  110.97    7.18
  -3  -7   0  122.56    7.13
  -3   7  -1  507.39    7.27
  -3   7  -1  575.73   15.95
  -3  -7  -1  660.28   17.86
  -3   7  -1  602.43   15.75
  -3  -7  -1  678.35   18.66
   3  -7   1  612.86   19.91
  -3  -7  -1  685.83   23.68
  -3   7  -1  510.41   15.83
  -3   7  -2   17.04    3.01
  -3  -7  -2   18.91    3.10
  -3  -7  -2   16.83    3.92
   3  -7   2   14.89    3.24
  -3   7  -2   12.98    2.47
  -3   7  -2   14.02    2.57
   3  -7   3  157.63   10.27
  -3  -7  -3  147.76   10.83
  -3   7  -3  145.17    8.14
  -3   7  -3  121.70    7.71
  -3  -7  -3  161.85    8.67
  -3  -7  -4   -0.21    0.54
  -3  -7  -4    1.02    1.06
  -3   7  -4   -0.08    0.87
  -3  -7  -4    0.24    0.43
  -3   7  -4    1.38    1.10
  -3  -7  -5  289.00   12.73
  -3   7  -5  263.39   11.28
  -3  -7  -5  312.40   11.77
  -3   7  -5  291.01   12.63
  -3  -7  -5  270.88   14.42
  -3   7  -6    2.52    1.36
  -3   7  -6    0.92    1.11
  -3  -7  -6    2.33    1.14
  -3  -7  -6    1.27    1.22
  -3  -7  -6    2.10    1.34
  -3  -7  -7   16.20    2.60
  -3  -7  -7   25.10    4.50
  -3  -7  -7   30.46    4.30
  -3   7  -7   26.23    3.90
  -3   7  -7   27.34    3.65
  -3   7  -8   19.18    3.37
  -3  -7  -8   15.73    2.92
  -3  -7  -8    6.54    1.60
  -3   7  -8   16.11    2.82
  -3  -7  -8   18.18    3.95
  -3   7  -9   16.19    3.36
  -3   7  -9   16.25    3.06
  -3  -7  -9    4.99    1.35
  -3  -7  -9   16.22    3.22
  -3  -7  -9   15.01    3.65
  -3  -7 -10    0.26    0.61
  -3   7 -10    0.38    1.00
  -3  -7 -10   -0.24    0.36
  -3   7 -10    1.61    1.39
  -3  -7 -11    0.24    1.01
  -3   7 -11   -0.04    0.23
  -3   7 -11   -0.25    0.67
  -3  -7 -11    0.89    0.60
  -3   7 -12    3.33    1.83
  -3   7 -12    3.47    1.84
  -3  -7 -12    3.14    1.92
  -3  -7 -12    3.42    1.41
  -3   7 -13    1.71    1.23
  -3  -7 -13    0.03    0.60
  -3   7 -13    0.02    1.08
  -3  -7 -13    0.29    1.66
  -3   7 -14    4.08    2.11
  -3  -7 -14    3.67    2.36
  -3   7 -14    3.88    2.05
  -3  -7 -14    4.13    2.48
  -3   7 -15   28.51    5.10
  -3  -7 -15   34.27    6.09
  -3  -7 -15   33.02    6.66
  -3   7 -15   26.09    5.32
  -3   7 -16    3.10    2.21
  -3  -7 -16    2.26    1.75
  -3   7 -16    1.00    1.11
  -3  -7 -16    3.23    2.48
  -3  -7 -17   17.36    5.46
  -3   7 -17   17.72    4.30
  -3  -7 -17    9.34    3.47
  -3   7 -17   12.35    3.98
  -3   7 -18    1.72    1.37
  -3   7 -18    1.55    1.79
  -3  -7 -18    0.59    0.76
  -3  -7 -18    0.86    0.81
  -3   7 -19    6.18    2.99
  -3  -7 -19    4.54    3.01
  -3  -7 -19    0.67    1.08
  -3   7 -19    1.62    1.94
  -3  -7 -20    1.92    1.87
  -3   7 -20    3.98    2.45
  -3  -7 -20    5.96    3.50
  -3  -7 -21    0.93    1.55
  -3  -7 -21    1.78    2.24
  -3  -7 -22    2.87    2.79
   3   9 -19    9.69    4.35
   3  -9 -19    2.39    2.19
   3  -9 -18    0.81    0.74
   3   9 -18    2.01    1.99
   3  -9 -18   -0.88    1.86
   3   9 -17    7.53    3.33
   3  -9 -17    9.39    4.63
   3  -9 -17    6.86    3.71
   3   9 -16   14.59    4.54
   3  -9 -16   13.92    5.28
   3  -9 -16   10.65    4.27
   3  -9 -15    3.63    2.86
   3  -9 -15    3.43    2.51
   3   9 -15    7.68    3.56
   3  -9 -14   14.86    5.32
   3  -9 -14   19.90    5.27
   3   9 -14   17.98    4.89
   3  -9 -13   10.59    3.46
   3  -9 -13    9.82    4.07
   3   9 -13   14.15    4.11
   3  -9 -12   39.70    8.13
   3  -9 -12   34.50    6.86
   3   9 -12   30.53    5.80
   3   9 -11    0.98    1.35
   3  -9 -11    0.09    1.35
   3  -9 -11    3.58    1.76
   3  -9 -10   62.52    9.74
   3  -9 -10   65.52    8.83
   3   9 -10   60.01    8.11
   3   9 -10   44.51    5.10
   3  -9  -9    6.94    3.23
   3  -9  -9   10.20    3.91
   3   9  -9    5.65    1.80
   3   9  -9    9.32    3.06
   3  -9  -8    5.83    3.67
   3   9  -8    8.95    3.16
   3  -9  -8    5.59    2.26
   3   9  -8    2.98    1.28
   3   9  -7    2.19    1.11
   3   9  -7    4.52    2.33
   3  -9  -7    1.69    1.53
   3  -9  -7    4.47    2.57
   3   9  -6   83.05    6.51
   3  -9  -6  119.27   12.20
   3   9  -6  111.74   10.42
   3  -9  -5  156.92   13.41
   3   9  -5  133.16   11.19
   3   9  -5  122.47    8.02
  -3  -9   4    7.96    3.43
   3   9  -4   10.89    3.11
   3   9  -4    8.90    1.82
   3   9  -4    8.03    2.13
  -3  -9   4    2.60    0.87
   3  -9  -4   12.13    3.90
  -3   9   4    7.15    1.67
   3  -9  -3  101.32   10.41
  -3   9   3   79.62    5.78
  -3  -9   3  114.00   10.41
   3   9  -3   84.88    5.72
  -3  -9   2  597.76   24.49
  -3   9   2  471.52   14.48
   3   9  -2  542.74   15.19
  -3   9   2  527.62   18.73
   3  -9  -2  651.36   25.94
  -3  -9   1   26.92    5.54
  -3   9   1   26.89    4.36
   3  -9  -1   32.88    6.01
   3  -9  -1   30.06    5.19
  -3  -9   1   33.68    5.19
  -3   9   1   21.99    3.26
  -3  -9   0   10.62    3.10
  -3   9   0    8.77    2.23
  -3  -9   0    8.67    2.26
  -3   9   0    8.30    2.26
   3  -9   0    9.13    3.93
   3  -9   0    9.19    2.62
  -3  -9   0    9.55    3.69
   3  -9   1   19.74    3.76
  -3  -9  -1   26.35    5.57
  -3   9  -1   21.30    3.47
  -3  -9  -1   23.34    4.21
  -3   9  -1   18.45    3.39
  -3   9  -1   19.10    3.66
  -3  -9  -1   17.21    3.42
   3  -9   2  376.08   17.81
  -3  -9  -2  370.24   15.86
  -3   9  -2  326.64   13.62
  -3   9  -2  315.62   14.09
  -3   9  -2  326.30   13.65
  -3  -9  -2  362.07   15.95
  -3  -9  -3   24.28    4.21
   3  -9   3   27.25    4.91
  -3   9  -3   22.05    3.61
  -3  -9  -3   32.40    6.45
  -3   9  -3   22.67    3.93
  -3   9  -3   21.18    3.57
  -3   9  -4   15.08    3.11
  -3  -9  -4   18.00    4.99
  -3   9  -4   12.09    2.87
  -3  -9  -4   15.01    3.18
  -3  -9  -5    3.30    1.62
  -3   9  -5    4.45    1.87
  -3  -9  -5    6.80    3.36
  -3   9  -5    5.52    2.16
  -3  -9  -6  111.42   11.04
  -3   9  -6   99.05    8.41
  -3  -9  -6   90.13    8.26
  -3   9  -6   90.73    7.59
  -3   9  -7   76.58    6.84
  -3  -9  -7   86.56    8.52
  -3   9  -7   82.15    7.71
  -3  -9  -7   90.60   10.33
  -3   9  -8    3.36    2.20
  -3   9  -8    1.47    1.49
  -3  -9  -8    1.96    1.74
  -3  -9  -8    0.25    0.83
  -3   9  -9    0.95    1.46
  -3  -9  -9    0.03    0.95
  -3  -9  -9    0.39    1.66
  -3   9  -9    0.34    0.78
  -3  -9 -10   72.34    9.51
  -3  -9 -10   70.10    8.10
  -3   9 -10   63.45    7.25
  -3   9 -10   47.90    6.17
  -3   9 -11   57.01    6.94
  -3   9 -11   56.21    7.06
  -3  -9 -11   52.16    7.36
  -3  -9 -11   61.45    9.13
  -3  -9 -12   17.76    4.98
  -3   9 -12   16.39    4.19
  -3  -9 -12   13.10    4.09
  -3   9 -12   17.25    4.00
  -3  -9 -13    6.97    2.83
  -3   9 -13   21.76    4.44
  -3   9 -13   21.08    4.64
  -3  -9 -13   23.57    5.97
  -3   9 -14   -0.43    0.53
  -3  -9 -14   -0.44    0.87
  -3  -9 -14    2.47    2.00
  -3   9 -14    0.79    1.16
  -3  -9 -15    0.53    2.01
  -3   9 -15    2.29    1.67
  -3  -9 -15    0.58    0.64
  -3   9 -15    0.17    0.33
  -3  -9 -16    5.38    2.73
  -3   9 -16   14.38    4.08
  -3   9 -16   20.29    5.13
  -3  -9 -16   16.46    5.42
  -3   9 -17    1.81    1.53
  -3  -9 -17    1.27    1.40
  -3   9 -17    1.88    1.58
  -3  -9 -18    5.03    3.47
  -3   9 -18    2.34    1.52
  -3  -9 -18    3.06    2.25
  -3  -9 -19    1.64    1.98
  -3   9 -19    1.85    1.86
  -3  -9 -19    0.56    0.38
  -3  -9 -20    1.81    2.10
  -3  -9 -20    2.89    2.55
   3 -11 -18   -1.26    1.67
   3 -11 -18    1.36    1.83
   3 -11 -17   -0.17    1.03
   3  11 -17    1.35    1.92
   3 -11 -17    0.12    0.74
   3 -11 -16    4.69    3.27
   3 -11 -16    1.24    1.69
   3 -11 -15    2.59    2.76
   3  11 -15    2.11    2.05
   3 -11 -15    1.14    1.78
   3 -11 -14    1.68    2.00
   3 -11 -14    1.51    1.05
   3  11 -14    1.59    2.06
   3 -11 -13    0.92    2.09
   3  11 -13    2.71    2.44
   3 -11 -13    0.08    0.28
   3 -11 -12    0.71    1.09
   3  11 -12    2.23    2.09
   3 -11 -12    2.11    1.94
   3 -11 -11    1.61    2.17
   3 -11 -11    1.62    1.95
   3  11 -11    0.33    0.90
   3  11 -10   38.89    7.12
   3 -11 -10   38.78    8.31
   3 -11 -10   43.28    7.65
   3  11  -9    9.94    3.87
   3 -11  -9    8.79    4.24
   3  11  -8    2.95    2.24
   3  11  -8    0.88    0.89
   3 -11  -8    4.52    2.53
   3  11  -7    1.02    2.07
   3 -11  -7    0.68    1.07
   3  11  -7    0.71    0.97
   3 -11  -6   15.26    4.89
   3  11  -6   13.84    4.13
   3  11  -6   11.79    2.90
   3  11  -5   85.87   10.10
   3  11  -5   71.64    7.03
   3 -11  -5  102.41   12.20
   3 -11  -4   30.86    6.78
   3  11  -4   23.19    4.18
  -3 -11   4   33.30    6.61
   3  11  -4   26.49    5.56
   3 -11  -3   87.34    9.91
   3  11  -3   72.69    7.30
   3 -11  -3   91.37   11.19
  -3 -11   3  100.11   11.38
   3  11  -3   77.10    6.41
   3  11  -3   83.81    9.67
  -3  11   3   83.66    8.47
  -3  11   2   83.97    6.99
   3 -11  -2  117.67   11.44
   3  11  -2  101.30   10.11
  -3  11   2   96.95    8.95
   3 -11  -2  129.54   13.15
  -3 -11   2  118.81   12.56
   3  11  -2   85.87    6.98
  -3  11   1   16.66    3.27
  -3 -11   1   16.24    4.81
  -3  11   1   17.46    3.65
   3 -11  -1   12.90    3.67
   3 -11  -1   20.38    5.51
   3  11  -1   13.06    2.83
  -3 -11   0    3.30    1.62
  -3  11   0    5.84    2.40
   3 -11   0    5.00    2.45
  -3  11   0    5.87    2.09
  -3  11   0    8.23    2.79
  -3 -11   0    7.70    3.84
   3 -11   1  212.89   14.72
  -3  11  -1  176.65   12.01
  -3  11  -1  167.00   10.69
  -3  11  -1  195.74   12.10
  -3 -11  -1  126.01   10.24
  -3 -11  -1  244.39   18.62
  -3  11  -2  105.14    8.65
   3 -11   2  146.86   12.37
  -3 -11  -2  158.74   15.29
  -3  11  -2  130.38    9.61
  -3  11  -2  120.60    9.85
  -3 -11  -2   78.06    8.34
  -3 -11  -3    9.55    3.04
  -3  11  -3   15.05    3.26
  -3  11  -3   14.79    3.23
  -3  11  -4   17.29    3.81
  -3 -11  -4   26.04    6.78
  -3  11  -4   20.70    3.92
  -3 -11  -4   13.12    3.47
  -3  11  -5   59.48    6.95
  -3  11  -5   59.20    6.85
  -3  11  -6   19.27    3.97
  -3  11  -6   17.24    3.88
  -3 -11  -6   26.50    6.45
  -3 -11  -7   14.47    4.99
  -3  11  -7    9.34    2.93
  -3  11  -7    7.62    2.41
  -3 -11  -8   -0.76    1.00
  -3  11  -8    0.50    1.09
  -3  11  -8    0.66    1.57
  -3 -11  -9    7.21    3.98
  -3 -11  -9    1.27    1.23
  -3  11  -9    3.31    1.71
  -3  11  -9    5.35    2.29
  -3 -11 -10    4.75    2.43
  -3  11 -10    9.27    2.87
  -3  11 -10    9.20    3.04
  -3  11 -11   14.05    3.70
  -3 -11 -11    5.19    2.61
  -3  11 -11   16.79    4.39
  -3 -11 -11   22.94    6.77
  -3  11 -12   24.84    5.11
  -3 -11 -12   34.80    8.34
  -3 -11 -12   13.09    4.39
  -3  11 -12   26.78    5.60
  -3  11 -13    2.26    1.89
  -3 -11 -13    0.66    1.13
  -3  11 -13    1.20    1.26
  -3 -11 -13    3.98    3.13
  -3  11 -14    0.09    0.64
  -3 -11 -14   -0.53    1.00
  -3 -11 -14    1.33    2.48
  -3  11 -14    0.40    0.72
  -3 -11 -15    5.33    3.21
  -3  11 -15   11.61    3.77
  -3  11 -15   19.33    5.08
  -3 -11 -15   17.53    6.47
  -3  11 -16    9.83    3.94
  -3 -11 -16    3.07    2.24
  -3 -11 -16    4.29    3.01
  -3 -11 -17    1.37    1.59
  -3  11 -17    0.20    0.51
  -3 -11 -17    1.74    2.26
  -3 -11 -18   -0.29    1.10
   3 -13 -16    1.30    2.25
   3 -13 -15    3.51    3.13
   3 -13 -15    1.00    1.81
   3 -13 -14   48.92   11.61
   3  13 -14   20.80    6.37
   3  13 -13    4.16    3.12
   3 -13 -13    7.75    4.75
   3  13 -12    9.79    3.99
   3 -13 -12   14.00    5.51
   3  13 -11    4.48    3.27
   3 -13 -11    4.73    3.78
   3  13 -10   48.40    8.86
   3 -13 -10   50.81   10.49
   3  13  -9    1.37    1.77
   3 -13  -9    4.75    3.16
   3 -13  -8   15.40    5.61
   3  13  -8   16.47    5.22
   3  13  -7    9.87    3.86
   3 -13  -7   15.60    5.87
   3 -13  -6   14.94    5.72
   3  13  -6   14.20    4.65
   3  13  -6    4.87    2.16
   3 -13  -5   11.98    4.49
   3 -13  -5   16.16    5.71
   3  13  -5   16.01    4.79
   3  13  -5    9.15    2.88
  -3  13   5   17.90    5.82
   3  13  -4    1.43    0.73
   3  13  -4    0.90    0.57
  -3  13   4    2.25    1.70
   3 -13  -4    2.86    2.53
   3 -13  -4    0.89    1.43
   3 -13  -3    4.28    2.02
  -3 -13   3    8.34    4.40
   3  13  -3    4.04    1.82
  -3  13   3    3.39    2.08
   3  13  -3    4.79    2.72
   3 -13  -3    3.67    2.82
   3  13  -2    6.11    2.40
   3 -13  -2   16.81    5.77
   3 -13  -2   18.39    5.24
   3  13  -2   11.39    3.82
  -3 -13   2   19.12    5.74
  -3  13   2   15.98    4.31
  -3  13   1    3.72    1.98
   3  13  -1    4.19    2.92
  -3  13   1    4.72    1.85
  -3 -13   1    4.88    3.63
   3 -13  -1    4.12    2.35
  -3 -13   0    2.45    2.11
   3  13   0   -0.71    0.80
  -3  13   0    0.76    0.75
  -3  13   0    0.55    0.48
   3  13   0    0.17    1.20
   3 -13   0    2.73    2.59
  -3 -13  -1   21.24    6.54
   3 -13   1   18.66    4.89
  -3  13  -1   15.91    3.89
  -3  13  -1   16.51    4.04
  -3  13  -2    4.45    2.08
  -3 -13  -2    6.80    4.05
  -3  13  -2    4.81    2.39
  -3  13  -3    3.27    1.88
  -3  13  -3    3.07    1.67
  -3 -13  -3    5.16    4.33
  -3 -13  -4    8.65    4.21
  -3  13  -4    3.44    1.98
  -3  13  -4    4.12    2.19
  -3 -13  -5    7.01    4.05
  -3  13  -5    4.86    2.35
  -3  13  -5    2.70    1.60
  -3 -13  -6    5.02    2.79
  -3  13  -6    3.45    2.27
  -3  13  -6    3.41    2.07
  -3 -13  -7   27.94    7.99
  -3  13  -7   17.14    4.05
  -3  13  -7   19.06    4.54
  -3 -13  -8    6.18    6.29
  -3  13  -8    1.51    1.44
  -3  13  -8    2.59    1.87
  -3 -13  -9   18.96    6.62
  -3  13  -9   20.67    4.78
  -3  13  -9   13.85    3.53
  -3  13 -10    1.81    1.56
  -3  13 -10    1.53    1.09
  -3 -13 -10    3.04    3.51
  -3 -13 -11    7.96    4.30
  -3  13 -11    8.03    3.19
  -3  13 -11    5.71    2.58
  -3  13 -12    0.70    1.43
  -3  13 -12    1.28    1.67
  -3 -13 -12   -1.43    2.48
  -3  13 -13    4.10    2.26
  -3  13 -13    9.94    3.81
  -3 -13 -14    0.85    0.74
  -3  13 -14   -0.13    0.19
  -3  13 -15    2.84    2.15
   3  15 -11    2.91    2.53
   3 -15 -11    4.57    3.78
   3 -15 -10    3.16    2.95
   3  15 -10    4.11    2.67
   3 -15  -9    1.45    2.28
   3  15  -9   -0.70    1.05
   3  15  -8    3.51    2.79
   3 -15  -8    1.94    2.26
   3 -15  -8    0.94    1.58
  -3  15   8   -0.30    1.52
   3  15  -7    6.88    3.61
   3 -15  -7    2.19    1.97
   3 -15  -7    7.59    4.29
  -3  15   7    4.55    2.73
   3  15  -6    0.84    1.78
   3 -15  -6   -0.14    0.94
  -3  15   6   -0.39    0.31
   3 -15  -6    3.23    3.66
   3 -15  -5    1.00    2.94
   3  15  -5    2.47    2.69
  -3  15   5    2.46    2.14
   3 -15  -5    0.02    0.66
   3  15  -4    1.63    1.78
   3 -15  -4    0.45    1.44
  -3  15   4    1.38    1.89
   3 -15  -4    2.92    3.07
   3 -15  -3   -0.25    1.03
   3  15  -3    0.18    0.85
  -3  15   3    0.63    0.61
   3  15  -3   -0.40    0.58
   3  15  -2   -0.18    1.01
  -3  15   2    1.69    1.59
   3  15  -2    0.55    0.53
  -3  15   2    1.62    1.48
   3 -15  -2    0.87    1.44
   3  15  -1    1.31    1.61
  -3  15   1    2.66    1.81
   3 -15  -1    0.47    0.97
  -3 -15   1    3.92    3.11
   3  15  -1    1.86    1.34
  -3  15   1    4.65    2.35
   3 -15   0    0.23    1.24
   3  15   0    2.06    2.06
  -3  15   0    3.32    2.07
  -3  15   0    3.13    2.04
  -3 -15   0    0.96    1.54
  -3  15  -1    2.54    1.96
  -3  15  -1    1.65    1.42
  -3 -15  -1    2.46    2.40
  -3  15  -2    1.91    1.25
  -3 -15  -2    1.27    1.63
  -3  15  -3    1.59    1.58
  -3 -15  -3   -0.77    2.39
  -3  15  -4    3.77    2.16
  -3 -15  -4    0.22    0.85
  -3 -15  -5    0.60    2.28
  -3  15  -5    1.01    1.25
  -3  15  -6    8.90    3.21
  -3 -15  -6    8.25    4.77
  -3  15  -7   -0.91    1.53
  -3 -15  -7    1.60    2.53
  -3 -15  -8    7.42    4.33
  -3  15  -8    1.74    1.58
  -3  15  -9    3.83    2.08
  -3 -15  -9   14.06    6.83
  -3  15 -10    1.72    1.77
  -3  15 -10   -0.02    0.42
  -3  15 -11   -1.13    1.28
  -3  15 -12    0.39    0.66
  -3  17   5   -0.44    1.06
  -3  17   4    3.80    2.59
  -3  17   3   -0.66    1.19
  -3  17   2   -0.11    0.81
   3  17   0    0.14    0.60
  -3  17  -1   -0.08    0.44
   3  17   1   -1.08    1.82
  -3  17  -2    0.26    0.51
  -3  17  -3    0.95    1.81
  -3  17  -4    0.38    0.67
  -3  17  -5    3.10    2.49
  -4   0  23    1.04    1.90
   4   0 -23    1.67    1.98
   4   0 -22    0.41    0.99
  -4   0  22   -0.25    0.61
   4   0 -21   -0.31    0.75
   4   0 -20   10.04    3.25
   4   0 -19    0.52    0.59
   4   0 -18   11.49    3.20
   4   0 -17    0.60    0.94
   4   0 -16   33.75    5.05
   4   0 -15    0.64    0.66
   4   0 -15    1.80    1.42
   4   0 -14  149.20    8.35
   4   0 -14  161.07   10.25
   4   0 -13    0.11    0.19
   4   0 -13    0.57    1.06
   4   0 -12   26.04    3.73
   4   0 -12   21.82    2.82
   4   0 -11    0.20    0.52
   4   0 -11    0.60    0.53
   4   0 -10   16.61    2.03
   4   0 -10   20.07    3.14
  -4   0   9    0.22    0.49
   4   0  -9    0.37    0.50
   4   0  -9    0.10    0.03
   4   0  -8   53.79    4.56
  -4   0   8   50.41    4.17
   4   0  -8   37.99    2.64
   4   0  -7    0.39    0.28
   4   0  -7   -0.14    0.16
   4   0  -6   85.30    3.03
   4   0  -6  107.18    5.85
  -4   0   6   98.36    5.27
   4   0  -5    0.24    0.21
  -4   0   5   -0.43    0.31
   4   0  -4  248.62    7.35
   4   0  -3    0.33    0.43
  -4   0   3   -0.44    0.35
   4   0  -2 1082.76   13.67
  -4   0   2 1146.22   13.04
  -4   0   2 1139.53   10.56
   4   0  -1    3.05    1.10
  -4   0   1    0.99    1.11
   4   0  -1    1.78    0.83
   4   0   0 9275.81   38.88
  -4   0   0 9841.92   47.39
   4   0   1   -0.34    0.54
  -4   0  -1    0.29    0.24
  -4   0  -1   -0.20    0.17
  -4   0  -2  236.91    6.93
  -4   0  -2  226.10    7.83
  -4   0  -3   -0.52    0.14
  -4   0  -3    0.22    0.55
  -4   0  -3    0.56    0.49
  -4   0  -4  269.58    9.52
   4   0   4  275.65    8.86
  -4   0  -4  277.32    9.38
  -4   0  -4  262.80    8.84
  -4   0  -5    0.90    0.89
  -4   0  -5    0.30    1.24
   4   0   5    0.97    0.84
   4   0   6  155.01    7.35
  -4   0  -6  144.15    7.73
  -4   0  -6  161.86    7.89
   4   0   7    0.31    0.71
  -4   0  -7    0.66    1.38
  -4   0  -7   -0.12    0.74
   4   0   8    6.11    1.56
  -4   0  -8    5.61    1.91
  -4   0  -8    5.03    1.70
  -4   0  -9    0.42    0.25
   4   0   9    0.05    0.68
  -4   0  -9    1.44    1.25
  -4   0 -10  163.42    9.50
   4   0  10  165.82    9.29
  -4   0 -10  185.63   11.00
   4   0  11    0.07    0.75
  -4   0 -11    0.15    0.96
  -4   0 -11    1.73    1.50
   4   0  12   84.64    7.20
  -4   0 -12   93.33    8.56
  -4   0 -12   92.06    7.58
  -4   0 -13    0.94    1.47
  -4   0 -13   -0.47    0.62
   4   0  13   -0.22    1.42
   4   0  14  346.24   15.96
  -4   0 -14  358.96   16.22
   4   0  15    1.97    1.89
  -4   0 -15    1.11    1.92
  -4   0 -16   46.87    6.78
   4   0  16   49.08    6.48
  -4   0 -16   51.01    6.54
   4   0  17    0.22    0.83
  -4   0 -17    3.11    2.22
  -4   0 -17    0.89    1.39
  -4   0 -18   37.14    6.40
   4   0  18   41.41    6.60
  -4   0 -18   42.44    6.32
   4   0  19    2.79    2.24
  -4   0 -19    2.55    2.08
  -4   0 -19    2.80    2.32
   4   0  20   -0.50    0.53
  -4   0 -20    2.49    1.93
  -4   0 -20    3.25    2.06
   4   0  21    0.63    1.45
  -4   0 -21    0.96    1.49
  -4   0 -21    2.08    2.01
   4   0  22   13.31    4.38
  -4   0 -22    7.71    3.48
  -4   0 -22    3.88    2.32
  -4   0 -23    0.32    0.63
   4   0  23   -0.77    1.26
   4   2 -24   -0.43    0.79
   4   2 -23    4.23    2.41
  -4  -2  23    7.63    3.70
   4   2 -22    0.72    1.18
   4  -2 -22    0.75    1.35
  -4  -2  22    3.18    2.42
   4  -2 -21   -0.81    1.11
   4   2 -21    0.86    0.91
  -4  -2  21   -0.30    1.48
   4   2 -20    1.00    0.97
   4  -2 -20    2.32    2.35
  -4  -2  20    0.93    1.09
   4  -2 -19    4.62    2.13
   4   2 -19   16.36    4.12
  -4  -2  19   14.36    4.14
   4  -2 -19   16.13    4.84
  -4  -2  18   26.99    5.38
   4   2 -18   27.29    5.16
   4  -2 -18   30.46    6.31
  -4  -2  17    3.25    1.99
   4  -2 -17    0.78    0.96
   4  -2 -17    5.66    3.08
   4   2 -17    3.59    2.16
   4   2 -16   18.62    4.03
   4  -2 -16   15.95    3.43
   4  -2 -16    8.38    2.42
   4  -2 -15    4.66    1.94
   4   2 -15    5.36    1.81
   4  -2 -15    9.01    3.13
   4  -2 -15    4.80    1.91
   4   2 -14   11.42    2.85
   4  -2 -14   10.21    2.52
   4   2 -14   10.70    2.09
   4  -2 -14   10.88    2.52
   4  -2 -14   16.24    3.95
   4  -2 -13   36.88    5.66
   4   2 -13   27.71    4.41
   4  -2 -13   24.76    3.55
   4  -2 -13   24.57    3.71
   4   2 -13   30.69    3.45
   4  -2 -12   53.14    6.33
   4   2 -12   51.38    5.87
   4  -2 -12   46.57    4.64
   4  -2 -12   38.22    4.40
   4  -2 -11    3.03    1.34
   4  -2 -11    2.17    0.99
   4  -2 -11    3.47    1.82
   4   2 -11    2.07    1.47
   4  -2 -10    0.14    0.55
   4  -2 -10    0.92    0.82
   4  -2 -10    1.46    1.70
   4   2 -10   -0.28    0.75
   4  -2  -9   48.51    4.23
   4  -2  -9   56.67    5.41
   4   2  -9   64.69    5.86
   4  -2  -9   59.55    4.34
  -4  -2   9   55.31    5.17
   4  -2  -8    6.65    1.40
  -4   2   8    7.89    1.30
   4  -2  -8    9.09    1.93
  -4  -2   8    8.48    2.23
   4   2  -8    8.40    2.05
   4  -2  -8    7.13    1.45
   4  -2  -7  117.83    6.23
   4  -2  -7  140.69    5.68
   4  -2  -7  134.06    7.35
  -4  -2   7   78.17    3.55
  -4  -2   7  135.61    7.61
   4   2  -7   87.81    4.66
  -4   2   7  116.23    4.66
   4   2  -7  129.41    7.72
   4  -2  -6   60.71    4.65
  -4  -2   6   35.47    1.84
   4   2  -6   43.28    2.83
   4  -2  -6   59.18    4.71
   4  -2  -6   62.87    3.38
   4   2  -6   63.14    5.26
  -4  -2   6   63.81    4.91
   4  -2  -5  553.66   13.36
   4  -2  -5  587.84   14.31
   4  -2  -5  587.73    8.91
  -4  -2   5  609.73   15.22
   4   2  -5  595.83   15.26
   4   2  -5  548.10    9.07
   4  -2  -4  148.72    6.52
   4  -2  -4  163.93    7.34
   4  -2  -4  162.67    3.99
  -4  -2   4  160.47    7.56
  -4  -2   3   14.34    2.02
  -4  -2   3   11.81    1.30
   4  -2  -3   10.89    1.91
   4   2  -3    9.33    1.01
   4  -2  -3   11.75    1.94
  -4  -2   2   76.80    3.42
   4  -2  -2   87.28    5.24
  -4   2   2   83.70    4.45
  -4  -2   2   92.84    4.84
   4   2  -1  150.33    4.57
   4   2  -1   95.60    4.07
  -4   2   1  187.62    6.27
  -4   2   1  197.02    6.61
  -4  -2   1  184.05    5.61
  -4  -2   1  211.26    7.58
  -4   2   0  301.42    7.89
  -4   2   0  308.65    8.33
   4  -2   0  180.01    5.28
  -4   2   0  367.17    7.09
  -4   2   0  294.58    7.52
  -4  -2   0  320.67    9.22
  -4  -2   0  306.86    7.53
  -4   2  -1 1142.01   15.78
  -4  -2  -1 1143.33   15.65
  -4   2  -1 1201.79   15.69
   4  -2   1 1212.93   19.08
  -4  -2  -1 1224.20   19.07
   4   2   2  365.07    5.74
  -4  -2  -2  317.93    9.03
   4  -2   2  320.98   10.06
  -4   2  -2  342.56    8.48
  -4   2  -2  355.91    9.07
  -4  -2  -2  335.87   10.65
   4   2   3  556.88    8.70
  -4  -2  -3  579.16   12.96
  -4   2  -3  544.54   11.77
  -4   2  -3  590.69   12.27
  -4   2  -3  618.83   12.96
  -4  -2  -4  595.88   14.04
  -4   2  -4  656.42   14.38
  -4   2  -4  670.49   13.71
  -4   2  -4  584.33   13.33
  -4  -2  -5   30.20    3.34
  -4   2  -5   28.04    3.20
  -4   2  -5   29.39    3.35
  -4   2  -6    3.23    1.27
  -4  -2  -6    3.29    1.36
  -4   2  -6    2.20    0.76
  -4  -2  -7   22.68    3.26
  -4  -2  -7   24.16    3.41
  -4   2  -7   23.88    3.19
   4  -2   7   22.86    3.53
  -4   2  -7   22.25    3.12
  -4   2  -8    2.77    1.35
  -4  -2  -8    2.76    1.52
  -4  -2  -8    0.42    0.54
  -4   2  -8    1.48    0.53
   4  -2   8   -0.20    0.23
  -4  -2  -9   44.35    4.90
  -4   2  -9   40.28    4.81
   4  -2   9   41.36    4.92
  -4   2  -9   41.88    4.75
  -4  -2  -9   41.28    4.86
  -4   2 -10   -0.22    0.78
  -4   2 -10    0.80    1.39
  -4  -2 -10   -0.10    0.52
  -4  -2 -10    0.44    0.77
   4  -2  10   -0.17    0.98
  -4   2 -11    0.94    0.70
  -4  -2 -11    0.99    1.22
  -4  -2 -11    1.07    0.48
  -4   2 -11    1.11    0.22
   4  -2  11    1.78    1.08
  -4   2 -12   73.17    7.38
  -4  -2 -12   67.79    6.68
  -4   2 -12   69.03    6.67
   4  -2  12   68.71    7.01
  -4  -2 -12   76.69    7.40
   4  -2  13    5.70    1.98
  -4  -2 -13    6.63    2.51
   4   2  13    5.47    2.04
  -4  -2 -13    5.60    2.35
  -4   2 -13    6.59    2.38
  -4   2 -13    7.53    2.45
   4  -2  14   12.15    3.15
  -4   2 -14   11.00    3.53
  -4   2 -14   12.05    3.21
   4   2  14    9.14    2.37
  -4  -2 -14   11.36    3.18
  -4  -2 -14   13.16    3.50
   4  -2  15   21.68    4.34
  -4   2 -15   25.19    4.57
  -4  -2 -15   24.20    4.84
   4   2  15   23.63    4.24
  -4  -2 -15   25.38    4.94
  -4   2 -15   28.74    5.33
  -4  -2 -16   19.37    4.51
  -4   2 -16   23.04    4.54
  -4  -2 -16   20.22    4.10
   4   2  16   17.46    3.84
  -4   2 -16   20.85    5.24
   4  -2  16   21.31    4.51
   4  -2  17    9.38    3.19
  -4   2 -17    7.86    3.06
   4   2  17    7.57    2.73
  -4   2 -17    9.10    2.92
  -4  -2 -17    6.64    2.59
  -4  -2 -17   10.31    3.31
   4  -2  18    0.47    1.50
  -4  -2 -18    1.43    1.29
  -4   2 -18    1.30    1.67
  -4  -2 -18    1.91    1.56
   4   2  18    0.99    1.32
  -4  -2 -19    3.36    2.59
  -4   2 -19    5.08    2.84
   4  -2  19    3.09    2.03
   4   2  19    2.75    1.80
  -4  -2 -19    5.15    2.59
   4   2  20    2.61    1.57
  -4  -2 -20    4.18    2.38
  -4   2 -20    5.82    2.81
  -4   2 -20    6.32    3.16
   4  -2  20    5.73    2.63
  -4  -2 -20    6.19    2.67
   4   2  21    4.04    2.24
  -4  -2 -21    3.11    2.21
  -4  -2 -21    2.89    2.01
  -4   2 -21    3.38    2.37
  -4   2 -21    6.66    3.22
   4  -2  21    4.32    2.86
  -4   2 -22    0.05    0.71
   4  -2  22   -0.43    0.72
  -4  -2 -22    1.12    1.46
   4   2  22    0.29    0.96
  -4   2 -22   -0.34    0.55
  -4  -2 -22    0.36    0.16
  -4  -2 -23    4.41    2.67
   4   2  23    4.61    2.56
  -4  -2 -23    3.12    2.60
   4   4 -23    1.01    1.19
   4  -4 -22    3.52    2.77
   4   4 -22    1.92    1.62
  -4  -4  22    1.33    1.94
   4   4 -21    1.93    1.81
  -4  -4  21    0.68    1.50
   4  -4 -21    0.12    0.86
   4   4 -20    2.68    2.11
  -4  -4  20    4.07    2.62
   4  -4 -20    2.79    2.45
   4   4 -19    1.33    1.61
  -4  -4  19    2.01    1.87
   4  -4 -19    3.59    3.04
   4   4 -18    3.83    2.31
   4  -4 -18    5.32    3.33
  -4  -4  18    6.16    2.37
   4  -4 -17    0.32    0.61
   4  -4 -17    1.13    1.36
   4   4 -17    0.76    0.65
  -4  -4  17    0.34    0.80
   4   4 -16   16.40    4.03
  -4  -4  16   17.42    4.31
   4  -4 -16   15.93    4.31
   4  -4 -16   11.16    3.17
  -4  -4  15    5.35    2.13
   4   4 -15    4.47    2.58
   4  -4 -15    6.07    2.63
   4  -4 -15    3.09    1.31
   4  -4 -15    3.01    1.72
   4  -4 -14    9.30    2.18
  -4  -4  14   22.50    4.36
   4   4 -14   21.10    4.53
   4  -4 -14   13.88    3.33
   4  -4 -14   16.63    4.06
   4  -4 -13    0.76    1.32
   4   4 -13    0.77    1.33
   4  -4 -13   -0.44    0.23
   4  -4 -13    1.01    0.55
  -4  -4  13    0.96    1.14
  -4  -4  12   39.31    5.17
   4  -4 -12   19.78    2.72
   4  -4 -12   35.00    5.20
   4   4 -12   37.84    5.55
   4  -4 -12   25.93    4.27
   4  -4 -11    1.63    1.13
   4   4 -11    3.21    1.12
  -4  -4  11    1.47    1.29
   4  -4 -11    4.23    1.84
   4  -4 -11    0.83    0.65
   4   4 -11    1.92    1.40
   4  -4 -10  126.55    8.90
   4   4 -10  162.39   10.75
   4   4 -10  144.79    7.41
   4  -4 -10  143.25    9.50
  -4  -4  10  157.22    9.32
   4  -4  -9    2.55    1.37
   4  -4  -9    0.84    0.89
  -4  -4   9    2.04    1.36
   4   4  -9    2.12    0.89
  -4  -4   9    2.10    1.51
   4  -4  -9    0.53    0.47
   4   4  -9    0.98    1.34
  -4  -4   8   12.82    2.61
   4   4  -8   10.80    1.66
   4  -4  -8   10.58    2.46
   4  -4  -8   12.10    2.78
   4  -4  -8    5.93    1.10
   4   4  -8   11.64    2.91
  -4  -4   8   13.24    2.49
  -4  -4   7   13.87    3.05
  -4  -4   7   14.34    2.46
   4  -4  -7   16.54    3.27
   4  -4  -7   13.53    2.86
   4   4  -7   16.56    3.18
   4   4  -7   13.85    1.68
  -4   4   7    4.86    1.04
   4  -4  -6  264.07   12.36
   4   4  -6  248.07    6.49
   4  -4  -6  246.09   11.38
  -4  -4   6  249.24    9.44
   4   4  -6  233.43   11.34
  -4  -4   6  258.43    9.61
  -4  -4   6  251.75   11.48
   4  -4  -5   20.07    3.20
  -4  -4   5   15.41    2.77
  -4  -4   5   19.56    2.62
  -4  -4   5   18.91    2.51
   4  -4  -5   16.30    2.95
   4   4  -5   14.60    1.41
  -4  -4   4   45.92    3.55
   4  -4  -4   42.49    4.61
  -4  -4   4   41.89    4.43
   4  -4  -4   41.94    4.43
  -4  -4   4   42.65    3.88
  -4  -4   4   42.91    3.64
   4   4  -4   36.72    2.36
  -4  -4   3   10.61    1.98
  -4  -4   3   11.70    1.95
  -4  -4   3   11.29    1.67
   4  -4  -3   11.69    2.33
  -4  -4   3   12.05    2.37
   4  -4  -3   13.90    2.91
   4  -4  -2    3.83    1.76
  -4   4   2    3.71    1.31
   4   4  -2    0.93    0.42
  -4  -4   2    4.52    1.58
  -4  -4   2    2.31    0.94
  -4  -4   2    3.42    1.32
  -4  -4   1  191.67    7.75
  -4  -4   1  159.63    7.62
  -4   4   1  188.99    4.79
  -4   4   1  171.32    7.61
   4   4  -1  162.24    4.81
   4   4   0  133.14    3.63
   4   4   0  144.98    4.05
  -4   4   0  172.58    7.42
  -4   4   0  136.52    4.92
  -4  -4   0  166.74    7.50
   4  -4   0  176.78    8.81
  -4   4   0  160.80    7.11
  -4  -4   0  168.51    7.72
  -4  -4  -1  339.71   11.39
  -4   4  -1  289.67    7.03
  -4   4  -1  348.63    8.76
  -4   4  -1  336.85   10.28
   4  -4   1  380.65   12.96
  -4  -4  -1  370.85   11.83
  -4   4  -1  327.59   10.38
  -4   4  -2   18.30    2.17
   4  -4   2   18.41    2.93
  -4  -4  -2   20.76    2.99
  -4   4  -2   17.74    2.51
  -4  -4  -2   18.86    1.84
  -4  -4  -2   16.00    2.70
  -4   4  -2   16.53    1.64
  -4  -4  -3    0.62    1.11
  -4   4  -3    0.25    0.28
  -4  -4  -3    0.20    0.80
  -4  -4  -3    0.41    0.44
  -4   4  -3    0.65    0.39
   4  -4   3    0.21    0.18
  -4   4  -3    0.13    0.26
  -4  -4  -4   80.76    6.08
  -4  -4  -4   79.59    4.27
  -4   4  -4   77.80    5.31
  -4   4  -4   72.63    4.95
   4  -4   4   58.88    3.83
  -4  -4  -5   72.14    5.87
  -4   4  -5   73.72    5.05
  -4   4  -5   76.27    5.46
  -4  -4  -5   84.37    4.87
  -4  -4  -6   68.40    5.86
  -4   4  -6   61.79    5.04
  -4   4  -6   63.24    5.39
  -4   4  -7    1.66    1.16
  -4   4  -7    2.95    1.00
  -4  -4  -7    2.01    0.90
  -4  -4  -8   50.40    5.45
  -4   4  -8   52.31    5.15
  -4   4  -8   43.22    4.80
  -4  -4  -9   62.47    6.35
  -4   4  -9   67.47    6.10
  -4   4  -9   67.33    6.16
  -4   4 -10   47.64    5.37
  -4   4 -10   40.78    4.97
  -4  -4 -10   43.73    5.45
  -4   4 -11   60.11    6.36
  -4   4 -11   51.19    5.76
  -4  -4 -11   47.96    5.98
  -4   4 -12   31.08    4.64
  -4  -4 -12   24.53    4.46
  -4   4 -12   34.64    5.09
  -4  -4 -13  102.18    9.53
  -4   4 -13  114.46    9.52
  -4   4 -13  105.02    8.92
  -4   4 -14   19.90    4.06
  -4  -4 -14   23.16    4.57
  -4   4 -14   24.83    4.64
  -4   4 -15   13.05    3.93
   4  -4  15   12.23    3.70
  -4   4 -15    9.44    2.98
  -4  -4 -15   10.08    3.23
  -4  -4 -16    1.04    1.20
  -4   4 -16    0.85    1.01
   4  -4  16   -2.15    2.20
  -4   4 -16    1.83    1.84
  -4   4 -17    9.98    3.80
   4  -4  17   12.09    3.92
  -4   4 -17   10.51    3.43
  -4  -4 -17   10.37    3.67
  -4  -4 -18   13.29    4.35
  -4   4 -18    8.17    3.83
  -4   4 -18   14.12    3.97
   4   4  18    9.85    3.09
   4  -4  18   17.43    4.69
  -4   4 -19   10.51    3.59
  -4  -4 -19    8.38    3.74
   4   4  19    7.34    2.81
  -4   4 -19    5.83    3.09
  -4   4 -20    1.93    1.47
  -4  -4 -20    1.36    1.87
  -4   4 -20    0.16    0.54
   4   4  20    1.68    1.84
  -4   4 -21    1.28    1.83
  -4  -4 -21    0.63    1.44
  -4  -4 -21    3.26    2.58
   4   4  21    0.68    0.96
  -4  -4 -22    1.84    2.00
  -4  -4 -22    1.40    1.78
  -4   4 -22    2.60    2.11
   4   4  22    2.70    1.92
  -4  -4 -23    0.78    1.67
   4   4  23    0.85    1.17
   4   6 -21   -0.37    0.89
   4  -6 -21    0.66    1.42
  -4  -6  21    1.92    1.91
  -4  -6  20   10.69    4.22
   4   6 -20   11.55    4.25
   4  -6 -20   18.75    5.78
  -4  -6  19    2.97    2.79
   4   6 -19    1.62    1.65
   4  -6 -19    6.37    3.68
   4  -6 -18    6.48    3.20
  -4  -6  18    8.73    3.72
   4   6 -18    5.18    2.56
   4   6 -17   20.46    5.02
   4  -6 -17   11.45    4.00
  -4  -6  17   30.99    5.98
   4  -6 -17   22.86    5.61
  -4  -6  16   40.23    6.56
   4  -6 -16   36.88    6.93
   4  -6 -16   23.63    5.50
   4   6 -16   30.97    5.86
  -4  -6  15    4.42    1.70
   4  -6 -15    4.82    2.09
   4  -6 -15    2.89    1.87
   4   6 -15    7.44    3.36
   4   6 -14   30.55    5.70
  -4  -6  14   35.30    5.64
   4  -6 -14   34.58    6.05
   4  -6 -14   32.66    6.40
   4   6 -13   37.01    6.00
   4  -6 -13   42.52    6.60
   4  -6 -13   44.32    7.26
  -4  -6  13   43.24    6.05
   4  -6 -12   54.95    7.90
   4   6 -12   41.00    4.47
  -4  -6  12   57.19    6.79
   4   6 -12   48.93    6.74
   4  -6 -12   54.75    7.22
   4  -6 -11   37.08    6.41
   4   6 -11   37.33    5.90
   4  -6 -11   35.13    5.67
   4   6 -11   29.72    3.56
  -4  -6  11   37.76    5.17
  -4  -6  10  310.95   14.40
   4  -6 -10  322.73   17.92
   4  -6 -10  312.71   16.37
   4   6 -10  334.99   17.01
   4   6 -10  302.70   10.69
  -4  -6   9   98.98    7.09
   4  -6  -9  115.85    9.72
   4   6  -9  113.87    6.23
   4   6  -9  104.23    9.44
  -4  -6   9  113.86    8.36
   4  -6  -9  121.28   10.72
   4   6  -8   66.35    4.71
  -4  -6   8   75.82    6.52
   4  -6  -8   76.47    8.32
  -4  -6   8   66.13    5.55
   4  -6  -8   70.68    7.19
   4   6  -8   71.37    7.64
  -4  -6   7   20.68    2.97
   4  -6  -7   26.36    4.76
   4   6  -7   25.23    2.68
   4  -6  -7   28.03    4.54
  -4   6   7   17.87    1.66
   4   6  -7   28.78    4.41
  -4  -6   7   27.99    4.47
  -4  -6   6  112.76    6.54
   4   6  -6  106.68    8.79
   4  -6  -6  123.72    9.51
   4  -6  -6  124.88    9.99
   4   6  -6  103.90    5.34
  -4   6   6   51.08    2.88
  -4  -6   6  124.40    9.31
  -4  -6   5  325.09   14.04
   4  -6  -5  314.09   14.59
  -4  -6   5  309.68   10.89
   4   6  -5  289.79    9.01
  -4  -6   5  334.68   15.13
   4  -6  -5  335.36   15.94
   4   6  -5  277.13   13.64
   4  -6  -4  556.62   19.96
  -4  -6   4  573.14   18.11
   4  -6  -4  510.06   17.78
  -4   6   4  513.98    7.18
  -4  -6   4  501.52   13.27
   4   6  -4  490.95   12.11
  -4  -6   4  585.04   18.91
   4  -6  -3   33.60    4.88
  -4   6   3   30.26    2.03
   4   6  -3   32.31    2.40
  -4  -6   3   38.92    4.90
  -4  -6   3   35.67    3.56
  -4  -6   3   36.15    4.71
  -4  -6   2    3.80    1.30
   4  -6  -2    3.69    1.61
  -4   6   2    2.48    0.69
  -4  -6   2    2.70    1.69
  -4   6   2    3.95    1.52
  -4  -6   2    6.19    2.05
   4  -6  -1  157.63   10.74
  -4   6   1  133.79    5.55
  -4   6   1  133.75    7.77
  -4  -6   1  153.66    9.10
  -4  -6   1  143.89    7.51
  -4  -6   1  164.45   10.53
  -4  -6   0  446.51   17.43
  -4   6   0  369.93   12.83
  -4   6   0  377.28   12.51
  -4  -6   0  412.33   13.18
  -4   6   0  384.49   10.40
  -4  -6   0  471.57   11.98
   4  -6   0  431.11   16.37
  -4  -6   0  438.74   15.06
  -4  -6  -1   75.46    6.76
   4  -6   1   80.68    6.88
  -4  -6  -1   82.81    5.96
  -4   6  -1   79.24    4.86
  -4   6  -1   74.42    5.78
  -4  -6  -1   95.33    5.71
  -4   6  -1   72.46    5.65
  -4   6  -1   65.02    3.10
  -4  -6  -1   96.08    6.99
  -4  -6  -2   38.47    4.99
  -4  -6  -2   52.45    5.14
   4  -6   2   47.20    5.14
  -4   6  -2   44.03    4.40
  -4   6  -2   46.93    3.98
  -4   6  -2   41.07    4.33
  -4   6  -2   33.94    1.96
  -4  -6  -3  322.77   14.10
   4  -6   3  328.34   14.23
  -4  -6  -3  339.23   11.06
  -4   6  -3  307.29   10.93
  -4   6  -3  319.59   11.76
  -4   6  -4  479.69   14.22
  -4  -6  -4  490.25   17.69
  -4   6  -4  456.97   14.36
  -4  -6  -5  166.11   10.92
  -4   6  -5  151.23    8.34
  -4  -6  -5  165.42    8.48
  -4   6  -5  168.17    8.86
  -4   6  -6  237.03   10.40
  -4  -6  -6  281.74   11.16
  -4   6  -6  257.81   11.45
  -4  -6  -6  273.35   14.18
  -4  -6  -7   78.15    7.64
  -4  -6  -7   67.96    5.64
  -4   6  -7   68.82    5.94
  -4   6  -7   71.65    6.24
  -4  -6  -8  153.88   11.20
  -4  -6  -8  125.45    7.90
  -4   6  -8  136.97    9.06
  -4   6  -8  139.69    8.91
  -4  -6  -9   42.54    6.32
  -4  -6  -9   35.17    4.61
  -4   6  -9   47.05    5.51
  -4   6  -9   41.82    5.32
  -4  -6 -10  252.23   14.95
  -4  -6 -10  234.16   11.94
  -4   6 -10  223.41   12.39
  -4   6 -10  244.91   12.65
  -4  -6 -11   41.71    6.42
  -4  -6 -11   37.45    5.12
  -4   6 -11   38.41    5.28
  -4   6 -11   40.59    5.43
  -4   6 -12   17.93    3.58
  -4   6 -12   19.82    3.91
  -4  -6 -12   19.57    3.84
  -4  -6 -12   19.24    4.48
  -4   6 -13    0.41    1.29
  -4  -6 -13   -0.53    0.51
  -4   6 -13    0.84    1.56
  -4  -6 -13   -0.30    0.52
  -4   6 -14    2.65    1.41
  -4  -6 -14   -0.50    0.89
  -4  -6 -14    1.36    1.16
  -4   6 -14    2.24    1.87
  -4  -6 -15    3.58    2.43
  -4   6 -15    6.36    2.79
  -4  -6 -15    3.90    2.37
  -4   6 -15    3.83    2.18
  -4   6 -16   13.79    3.98
  -4  -6 -16   12.49    4.33
  -4   6 -16   13.12    3.76
  -4  -6 -16   12.96    3.82
  -4   6 -17   19.60    4.97
  -4  -6 -17   22.91    6.08
  -4   6 -17   15.97    4.11
  -4  -6 -17   11.79    3.81
  -4   6 -18    4.05    2.37
  -4  -6 -18    3.32    2.44
  -4   6 -18    3.00    2.27
  -4  -6 -18    0.24    0.80
  -4   6 -19    3.02    2.34
  -4   6 -19    2.18    2.23
  -4  -6 -19    0.29    0.66
  -4  -6 -19    0.53    1.35
  -4   6 -20    0.17    0.72
  -4  -6 -20    1.56    2.08
  -4   6 -20    1.93    2.34
   4   6  20    0.69    1.08
  -4  -6 -20    0.14    0.64
  -4  -6 -21    6.06    3.70
  -4   6 -21   13.35    4.63
   4   6  21    7.21    2.98
  -4   6 -21    4.83    2.92
  -4  -6 -21    3.88    2.76
  -4  -6 -22    1.00    1.46
   4   6  22    0.09    0.30
   4   8 -20    0.79    1.16
   4  -8 -20   -0.40    1.35
   4   8 -19    4.90    3.03
   4  -8 -19    2.42    2.43
   4   8 -18    2.05    2.09
   4  -8 -18    0.67    1.43
   4   8 -17    3.42    2.72
   4  -8 -17    0.69    1.51
   4  -8 -17    5.31    3.54
   4  -8 -16    2.89    2.18
   4  -8 -16    4.70    2.87
   4   8 -16    2.84    2.76
   4  -8 -15    2.83    2.24
   4  -8 -15    7.71    3.40
   4   8 -15    6.73    2.98
   4  -8 -14    7.12    3.60
   4  -8 -14   12.85    4.29
   4   8 -14   10.28    3.63
   4  -8 -13    0.56    1.76
   4  -8 -13    1.53    1.99
   4   8 -13    1.53    1.48
   4  -8 -12    1.88    2.48
   4  -8 -12    1.36    1.00
   4   8 -12    2.62    1.94
   4  -8 -11   78.53   10.27
   4  -8 -11   78.04    9.25
   4   8 -11   79.01    9.11
   4  -8 -10   53.09    8.36
   4  -8 -10   50.94    7.67
   4   8 -10   55.68    7.78
   4   8 -10   43.90    4.60
   4  -8  -9   94.12   10.59
   4   8  -9   71.98    5.72
   4  -8  -9   86.03    9.74
   4   8  -9   90.70    9.14
   4   8  -8   15.97    3.91
   4  -8  -8   12.03    3.35
  -4  -8   8    6.28    1.79
   4  -8  -8   11.96    3.72
   4   8  -8    8.59    1.92
   4  -8  -7   19.08    3.99
  -4  -8   7    4.87    1.46
   4   8  -7   16.87    4.13
   4   8  -7   12.78    2.17
   4  -8  -7   15.40    3.94
  -4  -8   6   11.04    2.09
   4  -8  -6   21.34    4.26
  -4   8   6   10.33    1.38
   4  -8  -6   20.91    4.68
   4   8  -6   22.95    4.31
   4   8  -6   20.76    2.95
  -4  -8   5   54.74    6.82
   4   8  -5   57.33    6.79
  -4   8   5   35.94    2.75
  -4  -8   5   62.80    7.06
   4   8  -5   47.06    4.55
  -4  -8   5   30.55    3.49
   4  -8  -5   59.76    7.60
   4  -8  -4   35.68    6.11
  -4  -8   4   38.06    5.43
  -4  -8   4   39.14    5.76
  -4   8   4   26.76    2.56
   4   8  -4   30.98    2.89
   4   8  -4   27.63    3.55
  -4  -8   4   21.02    2.92
   4  -8  -3   12.07    3.74
  -4   8   3    6.48    1.43
  -4  -8   3   14.29    3.41
  -4  -8   3   16.06    3.81
  -4  -8   3    9.68    1.94
   4   8  -3   12.26    1.96
   4  -8  -2   85.34    9.03
  -4  -8   2   70.32    5.54
  -4  -8   2   89.25    8.19
  -4   8   2   68.93    6.55
  -4  -8   2   76.12    8.26
  -4   8   1    1.86    1.33
  -4  -8   1    0.80    0.83
   4  -8  -1    1.88    1.36
  -4   8   1    0.61    0.63
   4  -8  -1    0.48    0.48
  -4  -8   1    1.02    1.19
  -4  -8   1    1.02    0.95
  -4  -8   0  100.91   10.20
  -4  -8   0   95.84    8.10
   4  -8   0   90.90    8.68
  -4   8   0   80.68    5.53
  -4   8   0   87.58    6.82
  -4   8   0   80.78    7.00
  -4  -8   0   90.55    6.71
  -4  -8  -1   17.98    3.06
  -4  -8  -1   22.79    5.16
  -4   8  -1    8.96    1.05
   4  -8   1   19.12    3.73
  -4   8  -1   16.76    2.75
  -4  -8  -1   17.34    3.40
  -4   8  -1   16.70    3.18
  -4   8  -1   16.02    3.03
  -4  -8  -2   23.54    5.13
   4  -8   2   19.42    3.98
  -4  -8  -2   19.96    3.61
  -4   8  -2   16.25    2.84
  -4   8  -2   15.28    2.96
  -4   8  -2   18.29    3.25
  -4  -8  -2   14.96    2.94
  -4  -8  -3  138.28   11.41
  -4   8  -3  124.28    7.90
   4  -8   3  138.36   10.34
  -4   8  -3  110.57    7.85
  -4  -8  -3  140.07    9.03
  -4   8  -4    2.84    1.44
  -4  -8  -4    2.04    1.06
  -4   8  -4    1.52    1.01
  -4  -8  -4    2.16    1.71
  -4  -8  -5   31.52    4.50
  -4  -8  -5   35.57    5.76
  -4   8  -5   36.25    4.47
  -4   8  -5   37.95    4.56
  -4  -8  -5   36.91    4.54
  -4  -8  -6   12.31    2.93
  -4  -8  -6   10.05    3.40
  -4  -8  -6    6.68    1.99
  -4   8  -6    8.68    2.55
  -4   8  -6    9.77    2.63
  -4  -8  -7    5.37    2.22
  -4  -8  -7    3.03    1.22
  -4   8  -7    3.54    1.63
  -4   8  -7    4.92    1.84
  -4  -8  -7    4.52    2.32
  -4   8  -8    4.53    1.68
  -4  -8  -8    4.68    1.69
  -4   8  -8    5.71    1.98
  -4  -8  -8    2.88    1.99
  -4  -8  -8    2.12    1.11
  -4  -8  -9   35.56    6.48
  -4   8  -9   30.14    4.51
  -4  -8  -9   32.27    5.12
  -4   8  -9   30.45    4.82
  -4   8 -10    1.39    1.14
  -4  -8 -10    0.99    0.65
  -4   8 -10    2.77    1.92
  -4  -8 -10    1.28    1.74
  -4   8 -11    4.82    1.77
  -4   8 -11    5.93    2.64
  -4  -8 -11    3.72    2.02
  -4  -8 -11    5.99    2.33
  -4   8 -12   41.77    6.13
  -4   8 -12   43.05    6.15
  -4  -8 -12   42.87    6.39
  -4  -8 -12   44.14    7.66
  -4   8 -13   -0.27    1.17
  -4   8 -13    0.77    1.39
  -4  -8 -13   -0.91    1.12
  -4  -8 -13    0.95    0.28
  -4  -8 -14   -0.04    0.50
  -4  -8 -14    0.26    0.85
  -4   8 -14    0.32    1.08
  -4   8 -14   -0.62    0.66
  -4  -8 -15   27.99    6.61
  -4  -8 -15    7.70    3.03
  -4   8 -15   23.88    5.07
  -4   8 -15   21.68    4.86
  -4  -8 -16   32.71    7.45
  -4   8 -16   28.78    5.68
  -4  -8 -16   11.38    3.88
  -4   8 -16   30.68    6.06
  -4   8 -17   11.22    3.76
  -4   8 -17    6.62    3.00
  -4  -8 -17    2.36    1.89
  -4  -8 -17    7.53    3.75
  -4  -8 -18    0.71    1.26
  -4   8 -18    0.16    1.58
  -4  -8 -18    0.22    0.89
  -4   8 -18   -0.81    1.28
  -4   8 -19    5.35    2.91
  -4  -8 -19    1.74    1.99
  -4   8 -19    1.61    1.53
  -4  -8 -19   -0.23    0.99
  -4  -8 -20    3.19    2.92
  -4  -8 -20    0.59    0.30
  -4  -8 -21    0.71    1.13
  -4  -8 -21    0.21    1.08
   4 -10 -18   -0.37    1.21
   4  10 -18    1.88    1.79
   4  10 -17    0.56    1.41
   4 -10 -17    1.87    2.20
   4 -10 -17   -0.02    0.82
   4 -10 -16    2.47    2.15
   4  10 -16    3.63    2.27
   4 -10 -16    3.35    2.63
   4 -10 -15    0.10    1.20
   4 -10 -15    0.13    1.27
   4 -10 -14   46.30    8.89
   4  10 -14   42.67    7.83
   4 -10 -14   33.15    8.14
   4 -10 -13   -1.49    1.52
   4  10 -13    0.56    0.41
   4 -10 -13    0.78    1.75
   4 -10 -12    0.86    2.28
   4 -10 -12   -0.74    0.51
   4  10 -12    0.26    0.37
   4 -10 -11    4.89    3.29
   4 -10 -11    4.75    2.76
   4  10 -11    2.99    2.53
   4 -10 -10   83.67   11.73
   4 -10 -10   75.37    9.86
   4  10 -10   80.23    9.95
   4 -10  -9    2.90    2.33
   4 -10  -9    4.49    2.10
   4  10  -9    3.58    3.05
   4  10  -8   12.98    4.09
   4 -10  -8   12.59    4.36
   4  10  -8    7.46    1.97
   4 -10  -7    9.97    3.65
   4  10  -7   11.23    3.63
   4  10  -7    5.60    1.82
   4 -10  -6    8.03    3.40
   4  10  -6    7.98    2.83
   4  10  -6    5.20    1.75
   4 -10  -5   24.87    5.79
   4  10  -5   28.46    5.25
   4  10  -5   17.86    3.34
  -4 -10   4   37.48    6.78
   4 -10  -4   41.61    7.33
   4  10  -4   31.27    4.39
   4  10  -4   39.94    6.47
   4 -10  -3    8.73    3.50
  -4 -10   3    8.99    3.29
   4  10  -3    4.64    1.44
  -4  10   3    8.90    2.82
  -4  10   3    3.44    1.31
  -4 -10   2   26.56    5.02
  -4 -10   2   27.74    5.72
  -4  10   2   20.41    3.11
   4 -10  -2   27.21    6.13
   4  10  -2   20.52    3.12
  -4  10   2   24.37    4.37
   4 -10  -2   23.08    4.85
  -4  10   1   58.50    5.35
  -4  10   1   68.05    6.88
  -4 -10   1   77.92    8.41
   4 -10  -1   79.64    9.04
  -4 -10   1   79.48    9.96
  -4 -10   0  165.91   14.36
  -4 -10   0  153.11   11.27
  -4  10   0  115.93    7.73
  -4  10   0  128.70    9.43
  -4 -10   0   83.43    7.72
   4 -10   0  132.57   11.37
  -4  10   0  120.14    9.64
  -4 -10  -1   45.36    7.80
   4 -10   1   35.82    6.01
  -4 -10  -1   40.55    5.90
  -4 -10  -1   21.78    3.86
  -4  10  -1   29.08    4.07
  -4  10  -1   31.61    4.85
  -4  10  -1   32.29    4.92
  -4  10  -2   84.11    7.47
  -4 -10  -2   79.61    8.03
  -4 -10  -2  111.10   12.31
   4 -10   2   83.55    8.87
  -4  10  -2   73.31    7.34
  -4  10  -2   79.69    6.87
  -4 -10  -2   51.15    6.11
  -4 -10  -3    5.49    2.03
  -4 -10  -3   10.74    3.67
  -4 -10  -3    7.28    2.61
  -4  10  -3    7.13    2.27
  -4  10  -3    8.56    2.27
  -4  10  -4   69.95    7.06
  -4  10  -4   70.43    6.82
  -4 -10  -4   81.57    8.17
  -4  10  -5   73.63    7.27
  -4 -10  -5   53.83    6.47
  -4  10  -5   76.69    7.25
  -4 -10  -6   27.70    4.52
  -4  10  -6   38.42    5.28
  -4  10  -6   34.05    5.00
  -4  10  -7   20.12    3.99
  -4  10  -7   21.81    3.82
  -4 -10  -7   24.47    6.06
  -4  10  -8   70.82    7.05
  -4 -10  -8   90.12   11.13
  -4  10  -8   76.79    7.90
  -4  10  -9    6.03    2.24
  -4 -10  -9    1.31    1.76
  -4 -10  -9    4.04    3.18
  -4  10  -9    3.78    2.07
  -4 -10 -10   45.24    8.08
  -4  10 -10   38.58    5.73
  -4 -10 -10   19.29    4.72
  -4  10 -10   35.99    5.83
  -4  10 -11    2.67    2.14
  -4 -10 -11    1.59    1.40
  -4 -10 -11   -0.12    0.80
  -4  10 -11    4.76    2.26
  -4 -10 -12   32.15    6.98
  -4 -10 -12   11.30    3.78
  -4  10 -12   34.01    5.88
  -4  10 -12   29.73    5.38
  -4 -10 -13    0.77    0.67
  -4  10 -13    2.60    2.45
  -4 -10 -13    0.28    0.19
  -4  10 -13    1.19    1.47
  -4 -10 -14   23.78    6.45
  -4 -10 -14    7.24    3.17
  -4  10 -14   25.45    5.25
  -4  10 -14   27.29    5.73
  -4  10 -15    1.02    1.29
  -4  10 -15    2.72    2.03
  -4 -10 -15    0.56    0.88
  -4 -10 -15   -0.50    0.62
  -4 -10 -16    0.94    0.98
  -4 -10 -16    0.04    0.69
  -4  10 -16    3.39    2.45
  -4  10 -16   -0.19    1.25
  -4 -10 -17    4.30    3.05
  -4  10 -17    5.08    2.78
  -4 -10 -17    1.94    2.00
  -4  10 -17    2.61    1.93
  -4 -10 -18    0.98    1.65
  -4 -10 -18    0.81    1.41
  -4  10 -18    1.14    1.64
  -4 -10 -19   -0.31    1.22
   4 -12 -17    3.29    2.90
   4 -12 -16    0.87    1.34
   4 -12 -16    0.62    1.42
   4 -12 -15    5.05    3.38
   4 -12 -15   10.04    5.23
   4  12 -15   17.73    5.77
   4 -12 -14    0.58    1.66
   4 -12 -14    0.62    1.18
   4  12 -14    2.59    2.56
   4 -12 -13    4.93    2.92
   4  12 -13    5.74    3.20
   4 -12 -13    9.43    4.76
   4 -12 -12    1.54    1.82
   4  12 -12   -2.76    1.22
   4  12 -11   24.49    5.97
   4 -12 -11   21.02    6.62
   4 -12 -10    4.06    3.36
   4  12 -10    3.25    2.55
   4  12  -9   15.56    4.91
   4 -12  -9   15.96    5.68
   4 -12  -8   12.33    5.14
   4  12  -8   10.91    6.97
   4 -12  -7   28.36    7.28
   4  12  -7   29.47    6.53
   4  12  -6   16.35    3.50
   4 -12  -6   24.67    6.44
   4  12  -6   29.51    6.40
  -4  12   5   28.53    5.44
   4  12  -5   22.53    4.22
   4  12  -5   24.76    5.77
   4 -12  -5   32.14    7.31
  -4 -12   4   27.78    6.65
   4  12  -4   25.68    4.53
   4  12  -4   25.34    5.86
   4 -12  -4   35.91    7.48
  -4  12   4   24.82    4.93
   4 -12  -4   27.10    6.10
   4  12  -3   13.80    3.33
  -4 -12   3   18.64    5.54
   4 -12  -3   23.42    6.14
   4  12  -3   19.87    5.02
  -4  12   3   16.39    3.98
   4 -12  -3   17.03    5.16
  -4 -12   2    5.43    3.08
   4  12  -2    7.23    3.10
  -4  12   2    4.03    2.28
   4 -12  -2    4.50    3.00
   4 -12  -2    4.64    2.29
  -4  12   1   21.86    4.71
   4 -12  -1   22.28    5.28
   4  12  -1   19.56    3.69
  -4  12   1   22.83    4.43
  -4 -12   1   23.29    6.03
  -4 -12   0   14.85    4.92
   4 -12   0   14.43    4.02
  -4  12   0   13.12    3.66
  -4  12   0   14.39    3.58
  -4  12  -1    8.68    2.98
  -4  12  -1    6.05    2.42
   4 -12   1    7.46    3.29
  -4 -12  -1   11.24    4.80
  -4  12  -2    0.93    0.97
  -4  12  -2    2.21    1.94
   4 -12   2    0.05    1.29
  -4  12  -2    2.03    1.98
  -4 -12  -2    4.68    3.51
  -4 -12  -3   20.53    6.07
  -4  12  -3   16.24    3.92
  -4  12  -3   12.64    3.25
  -4  12  -4   36.06    5.48
  -4  12  -4   32.72    5.51
  -4 -12  -4   47.13    9.29
  -4  12  -5   19.00    4.01
  -4 -12  -5   27.22    7.20
  -4  12  -5   16.71    3.91
  -4  12  -6   13.89    3.60
  -4 -12  -6   15.61    5.66
  -4  12  -6   12.05    3.36
  -4 -12  -7   35.43    8.26
  -4  12  -7   30.39    5.34
  -4  12  -7   25.33    4.58
  -4  12  -8    3.93    2.26
  -4 -12  -8    5.78    4.33
  -4  12  -8    6.43    2.46
  -4  12  -9    6.77    2.82
  -4  12  -9    4.11    1.81
  -4 -12  -9    8.89    4.99
  -4  12 -10   20.47    4.76
  -4  12 -10   21.75    4.61
  -4  12 -11    6.35    2.72
  -4 -12 -11   15.13    6.09
  -4  12 -11    9.93    3.86
  -4  12 -12    3.10    2.33
  -4  12 -12    1.58    1.47
  -4 -12 -12    2.30    2.54
  -4  12 -13   14.79    4.30
  -4 -12 -13   20.35    6.96
  -4  12 -13   15.89    4.37
  -4  12 -14    0.46    0.86
  -4  12 -14    0.28    0.80
  -4 -12 -14    3.30    3.84
  -4  12 -15    0.37    0.68
  -4  12 -15    0.79    1.05
  -4 -12 -15    3.66    3.30
  -4  12 -16    0.78    1.03
  -4 -12 -16    2.64    3.17
   4 -14 -14    0.59    1.52
   4 -14 -13    1.82    2.55
   4  14 -12   -0.25    0.73
   4 -14 -12    0.20    1.29
   4 -14 -11   -0.37    0.72
   4  14 -11   -0.41    0.95
   4 -14 -10    2.53    2.25
   4  14 -10    0.92    0.41
   4  14  -9    1.00    1.74
   4 -14  -9    2.14    1.75
   4  14  -8   11.47    4.42
  -4  14   8   14.86    4.80
   4 -14  -8   11.27    5.06
   4 -14  -7   20.36    6.73
  -4  14   7   17.61    5.02
   4  14  -7   14.81    4.93
   4 -14  -7    4.36    3.02
   4 -14  -6    1.41    2.52
  -4  14   6   -0.52    0.63
   4  14  -6    0.29    0.62
   4 -14  -6    0.04    0.61
   4 -14  -5   22.70    6.75
   4 -14  -5    4.46    2.73
  -4  14   5   18.01    5.00
   4  14  -5   12.23    4.77
   4 -14  -4   14.03    5.59
   4 -14  -4    4.61    2.67
   4  14  -4   11.45    4.27
  -4  14   4   12.43    3.84
   4 -14  -3   -0.73    1.68
   4  14  -3    0.55    0.91
   4  14  -3    0.34    1.43
  -4  14   3    2.62    1.59
  -4 -14   3    0.34    1.01
  -4 -14   2    4.99    3.03
   4 -14  -2    3.91    2.52
   4  14  -2    2.31    1.95
  -4  14   2    6.08    2.66
  -4  14   2    5.55    2.73
   4  14  -2    3.62    2.07
   4  14  -1   22.67    5.78
  -4  14   1   22.20    4.96
  -4 -14   1   17.10    6.07
   4 -14  -1   15.44    4.92
  -4  14   1   20.09    4.87
  -4  14   0   21.66    5.00
   4 -14   0   13.58    4.69
  -4 -14   0   26.29    7.24
   4  14   0   12.60    4.34
  -4  14   0   22.94    4.93
  -4 -14  -1    1.48    2.52
   4 -14   1   -0.47    0.74
  -4  14  -1    0.76    1.33
  -4  14  -1    1.46    1.34
  -4 -14  -2    5.23    3.78
  -4  14  -2    2.14    2.03
  -4 -14  -3   18.52    6.40
  -4  14  -3   11.02    3.44
  -4  14  -4   19.98    4.72
  -4 -14  -4   27.37    7.73
  -4  14  -5    1.05    1.56
  -4 -14  -5    2.50    2.57
  -4  14  -6    0.24    0.14
  -4 -14  -6    3.54    3.42
  -4 -14  -7    5.66    3.78
  -4  14  -7    3.32    1.98
  -4 -14  -8    3.28    2.37
  -4  14  -8    2.72    1.91
  -4  14  -8    4.09    2.13
  -4 -14  -9    3.06    3.43
  -4  14  -9    0.71    1.02
  -4  14  -9    3.26    2.05
  -4  14 -10    0.20    0.92
  -4 -14 -10   -0.39    0.58
  -4  14 -10   -0.20    0.63
  -4 -14 -11   -1.37    1.54
  -4  14 -11    0.60    1.34
  -4  14 -11   -0.97    1.25
  -4 -14 -12    0.22    2.16
  -4  14 -12   -0.33    0.74
  -4  14 -12    0.32    0.73
  -4  14 -13    1.07    1.41
   4 -16  -9   -0.42    0.80
   4 -16  -8   -0.71    1.99
   4  16  -8   -0.39    1.14
   4  16  -7    2.29    1.94
  -4  16   7    1.17    1.33
   4 -16  -7    0.29    0.54
   4 -16  -6    4.39    3.78
   4  16  -6    1.80    1.93
   4 -16  -6   -0.10    1.08
  -4  16   6    0.51    0.87
   4 -16  -5   16.46    5.97
  -4  16   5   16.71    5.00
   4  16  -5   18.36    6.11
   4  16  -4    1.60    2.00
   4 -16  -4    0.51    0.42
  -4  16   4    0.89    1.70
  -4  16   4    3.43    2.59
  -4  16   3    0.65    1.42
  -4  16   3   -0.25    0.26
   4  16  -3    0.17    0.73
   4 -16  -3    0.40    0.12
   4 -16  -2    0.34    0.50
  -4  16   2    1.28    1.78
   4  16  -2   -0.34    0.70
  -4  16   2    1.69    1.87
  -4 -16   1    7.51    4.50
  -4  16   1    4.24    2.21
   4 -16  -1    4.29    3.11
  -4  16   1    5.62    2.85
  -4  16   0    7.56    3.35
  -4 -16   0    2.23    2.64
  -4  16   0    2.37    1.74
   4  16   0    1.39    1.11
  -4 -16  -1    2.19    2.47
  -4  16  -1    4.55    2.52
  -4 -16  -2    0.17    0.47
  -4  16  -2    1.15    1.28
  -4 -16  -3    0.92    1.32
  -4  16  -3    3.20    2.40
  -4 -16  -4   16.85    6.69
  -4  16  -4    8.17    3.54
  -4 -16  -5    1.07    1.99
  -4  16  -5    1.00    1.51
  -4  16  -6   -0.79    1.07
  -4  16  -7    6.73    2.86
  -4  16  -8    0.58    1.18
  -4  16  -9   -1.10    1.44
   5  -1 -23    2.00    2.24
   5   1 -23    1.99    2.22
   5  -1 -22    2.92    2.53
   5   1 -22    0.12    0.31
  -5  -1  22    1.36    1.80
   5   1 -21    1.49    1.38
  -5  -1  21   11.32    4.11
   5  -1 -21    7.22    3.54
   5   1 -20    0.78    0.88
   5  -1 -20    2.89    2.77
   5  -1 -20    0.08    0.57
   5   1 -19    1.29    1.33
   5  -1 -19    0.18    0.18
   5  -1 -18    0.49    0.43
   5   1 -18    4.52    2.22
   5  -1 -18    7.05    3.34
   5   1 -17    5.30    2.33
   5  -1 -17    1.78    1.38
   5  -1 -17    8.20    3.68
   5  -1 -16    1.18    1.14
   5   1 -16    3.14    1.74
   5  -1 -16    2.32    1.88
   5  -1 -15    0.92    0.91
   5   1 -15    2.40    1.37
   5  -1 -15    4.64    2.74
   5   1 -14   96.81    8.26
   5  -1 -14   80.66    6.47
   5  -1 -14   95.88    7.49
   5   1 -13   18.74    3.58
   5  -1 -13   22.88    4.20
   5  -1 -13   14.88    2.56
   5  -1 -13   17.05    3.12
   5   1 -12   39.83    3.27
   5  -1 -12   45.82    4.32
   5   1 -12   57.65    5.80
   5  -1 -12   50.71    5.15
   5  -1 -11   35.16    3.58
   5  -1 -11   51.97    5.86
   5   1 -11   44.88    5.23
   5   1 -11   35.02    2.80
   5  -1 -11   45.03    4.69
   5  -1 -10   12.91    2.02
  -5  -1  10   14.07    2.64
   5   1 -10    9.96    1.32
   5  -1 -10   15.37    2.66
   5  -1 -10   18.38    3.19
  -5   1  10   14.19    2.27
   5   1 -10   14.60    2.84
   5  -1  -9   15.46    2.08
  -5  -1   9   20.50    3.16
   5  -1  -9   18.42    2.68
   5  -1  -9   19.47    3.06
  -5   1   9   18.22    2.46
   5   1  -9    9.66    1.13
   5   1  -9   21.28    3.48
  -5   1   8    4.36    1.22
  -5  -1   8    2.76    1.02
   5  -1  -8    4.01    1.62
   5  -1  -8    3.98    1.19
   5   1  -8    2.01    0.89
   5  -1  -8    4.26    1.13
   5   1  -8    1.97    0.42
   5  -1  -7   14.20    1.96
  -5  -1   7    8.27    1.21
  -5   1   7    8.09    1.26
  -5   1   7   14.10    2.11
   5   1  -7   13.32    2.36
  -5  -1   7   14.06    2.31
   5  -1  -7   15.57    2.31
   5  -1  -7   14.39    2.43
   5  -1  -6  124.75    5.18
  -5   1   6   64.16    3.17
   5  -1  -6  126.47    6.72
   5   1  -6  126.59    7.17
   5  -1  -6  137.00    6.24
  -5  -1   6   78.22    3.17
  -5  -1   6  130.25    7.13
  -5   1   5   58.95    3.09
   5  -1  -5  124.97    5.59
   5  -1  -5  138.12    5.30
   5  -1  -5  118.55    6.08
  -5  -1   5   75.10    2.55
  -5  -1   4  487.29    8.25
   5   1  -4  449.24    9.76
   5  -1  -3   45.71    3.54
   5   1  -3   42.26    2.64
  -5   1   3   45.83    3.28
  -5  -1   3   42.27    1.69
  -5  -1   3   52.36    4.12
  -5   1   3   33.11    2.90
   5   1  -2  176.58    4.45
  -5  -1   2  179.69    3.99
  -5  -1   2  182.41    4.40
  -5   1   2  172.49    6.26
   5  -1  -2  181.46    7.13
   5   1  -2  167.59    5.13
  -5  -1   2  187.79    7.34
  -5   1   2  170.80    5.47
  -5   1   1   46.15    2.95
  -5   1   1   48.34    3.65
  -5  -1   1   57.62    2.95
  -5  -1   1   49.84    4.08
  -5  -1   1   38.94    2.29
  -5   1   0 4614.16   34.31
   5   1   0 4311.11   23.40
  -5   1   0 4069.33   27.49
   5  -1   0 4551.11   35.07
  -5  -1   0 4511.34   27.53
  -5  -1   0 4822.10   39.46
  -5   1  -1  148.54    5.57
  -5   1  -1  168.30    7.03
  -5  -1  -1  157.20    5.69
  -5  -1  -1  153.24    6.85
  -5  -1  -1  179.68    6.32
  -5  -1  -2   78.48    4.55
  -5  -1  -2   63.83    3.17
  -5   1  -2  121.80    5.48
  -5  -1  -2  112.30    6.20
  -5  -1  -2  124.93    5.48
  -5   1  -2  132.48    6.12
  -5   1  -2  116.67    5.93
  -5  -1  -3  600.39   13.43
  -5   1  -3  643.16   14.43
  -5   1  -3  636.41   13.57
  -5   1  -3  611.17   14.16
  -5  -1  -3  672.07   16.28
  -5   1  -4  206.00    8.07
  -5  -1  -4  205.93    8.46
  -5  -1  -4  215.14    9.66
   5   1   4  213.91    7.52
  -5   1  -4  227.12    9.43
  -5   1  -4  215.06    8.62
  -5   1  -5  146.13    7.72
  -5   1  -5  151.69    7.64
   5   1   5  141.10    6.49
  -5  -1  -5  145.52    7.86
  -5   1  -5  136.81    7.02
  -5  -1  -5  154.93    8.28
  -5  -1  -6   27.64    3.70
  -5  -1  -6   27.91    3.85
   5   1   6   27.13    3.05
  -5   1  -6   24.99    3.36
  -5   1  -6   25.13    3.22
  -5  -1  -7  170.94    9.04
  -5  -1  -7  175.80    9.52
   5   1   7  160.53    7.79
   5  -1   7  170.15    9.26
  -5   1  -7  166.98    8.90
  -5   1  -7  162.10    8.74
  -5  -1  -8   43.04    4.91
  -5  -1  -8   43.93    5.05
  -5   1  -8   36.13    4.52
   5  -1   8   39.90    4.56
  -5   1  -8   40.00    4.52
   5   1   8   39.67    4.19
  -5  -1  -9  109.63    7.78
  -5  -1  -9  103.44    8.18
   5   1   9   91.13    6.56
   5  -1   9  103.17    7.67
  -5   1  -9   93.17    7.07
  -5   1  -9   92.67    7.50
   5   1  10   12.76    2.49
   5  -1  10   15.96    3.24
  -5  -1 -10   14.48    3.25
  -5   1 -10   14.72    2.97
  -5   1 -10   13.96    3.18
  -5  -1 -10   15.49    3.27
   5   1  11    1.53    0.89
  -5  -1 -11    3.07    1.71
   5  -1  11    1.20    1.00
  -5   1 -11    2.70    1.38
  -5  -1 -11    2.44    1.82
  -5   1 -11    1.53    0.95
  -5  -1 -12   69.84    6.89
  -5   1 -12   65.46    7.53
   5   1  12   54.67    5.75
  -5   1 -12   62.98    6.62
   5  -1  12   62.24    6.81
  -5   1 -13  138.42    9.84
   5  -1  13  134.40   10.10
  -5  -1 -13  137.81   10.64
   5   1  13  126.85    9.10
  -5   1 -13  145.84   11.42
  -5  -1 -13  138.84    9.89
   5   1  14   86.93    7.99
   5  -1  14   89.94    8.59
  -5   1 -14  104.81   10.08
  -5  -1 -14   99.93    9.45
  -5   1 -14   84.18    8.16
  -5  -1 -14   87.92    8.26
   5   1  15    2.40    1.60
  -5   1 -15    1.35    1.87
  -5   1 -15    3.25    1.79
  -5  -1 -15    1.44    1.62
   5  -1  15    0.97    0.88
  -5  -1 -15    3.06    2.15
   5  -1  16    0.76    1.10
   5   1  16    1.75    1.52
  -5  -1 -16    1.61    1.81
  -5   1 -16    1.78    1.72
  -5  -1 -16    1.77    1.75
  -5   1 -16    2.73    2.10
  -5  -1 -17   46.12    6.60
  -5  -1 -17   44.59    6.91
   5   1  17   41.41    6.30
   5  -1  17   43.02    6.61
  -5   1 -17   45.22    6.40
  -5   1 -18    2.49    2.27
   5   1  18    1.61    1.57
  -5   1 -18    1.12    1.44
  -5  -1 -18    0.11    1.31
   5  -1  18    1.52    1.65
  -5  -1 -18    0.78    1.20
  -5   1 -19    3.82    2.30
  -5  -1 -19    5.46    2.87
   5   1  19    1.52    1.31
  -5   1 -19    3.01    1.64
   5  -1  19    3.55    2.07
  -5  -1 -19    5.18    2.52
  -5   1 -20    1.46    1.38
  -5   1 -20    1.71    1.57
   5  -1  20    2.86    2.49
   5   1  20    1.92    1.75
  -5  -1 -20    2.64    2.00
  -5  -1 -20    2.82    1.95
  -5   1 -21    0.80    1.33
   5   1  21   -0.51    1.34
  -5   1 -21    2.83    2.25
  -5  -1 -21    0.08    0.70
   5  -1  21    1.06    1.79
  -5  -1 -21    0.59    0.94
   5  -1  22   -0.13    0.51
  -5  -1 -22   -0.09    0.63
  -5   1 -22   -0.70    1.18
  -5   1 -22    1.28    1.54
   5   1  22   -0.77    1.28
  -5  -1 -22    0.24    0.65
  -5   1 -23    5.38    3.23
   5   1  23    5.76    2.99
  -5  -1 -23    5.00    3.19
   5  -1  23    5.34    3.13
  -5  -1 -23    5.01    2.77
   5   3 -23    7.35    3.29
  -5  -3  22    0.24    1.04
   5   3 -22    0.43    0.69
   5  -3 -22   -0.44    0.60
  -5  -3  21    0.09    0.45
   5  -3 -21    1.65    0.80
   5   3 -21    0.73    1.15
   5   3 -20    1.23    1.58
   5  -3 -20    2.79    2.51
  -5  -3  20    2.69    2.05
   5   3 -19    1.92    1.73
  -5  -3  19    0.51    0.36
   5   3 -18    2.08    2.01
  -5  -3  18    1.66    1.51
   5  -3 -18    5.37    3.26
  -5  -3  17   31.65    5.87
   5  -3 -17   34.92    6.27
   5   3 -17   30.49    5.33
   5  -3 -16   10.37    2.57
  -5  -3  16   20.73    4.36
   5  -3 -16   21.57    4.78
   5   3 -16   15.55    3.85
   5  -3 -15   13.83    3.19
   5  -3 -15   11.24    2.57
  -5  -3  15   22.81    4.40
   5  -3 -15   21.47    4.61
   5   3 -15   20.70    4.47
   5  -3 -14    1.41    1.28
   5   3 -14    5.04    2.47
   5  -3 -14    1.52    1.21
   5  -3 -14    2.07    1.71
   5   3 -13  205.05   12.61
   5  -3 -13  211.54   13.08
   5  -3 -13  145.69    9.60
   5  -3 -13  111.80    7.23
   5  -3 -12  128.94    9.86
   5   3 -12  134.98    9.71
   5  -3 -12  104.05    7.85
   5   3 -11    7.37    2.38
   5  -3 -11   10.79    2.74
   5  -3 -11    4.63    1.36
   5  -3 -11    6.29    1.93
   5  -3 -10   14.71    2.20
   5  -3 -10   12.36    2.68
  -5  -3  10   16.27    3.10
   5  -3 -10   12.35    2.87
   5   3 -10   17.89    3.71
  -5  -3   9  241.77   11.97
   5  -3  -9  231.69   11.46
   5   3  -9  131.43    6.67
  -5  -3   9  110.53    4.69
   5   3  -9  243.13   12.42
   5  -3  -9  207.79    7.43
  -5   3   9  164.02    5.80
   5  -3  -9  227.72   11.34
   5   3  -8   40.18    3.48
   5  -3  -8   87.60    6.83
   5  -3  -8   63.73    3.75
   5  -3  -8   73.96    6.56
  -5   3   8   70.26    3.66
  -5  -3   8   40.11    2.37
  -5  -3   8   90.12    7.02
   5   3  -8   81.04    7.15
   5   3  -7  128.86    5.80
  -5  -3   7  233.99   10.85
   5  -3  -7  242.91   11.09
   5   3  -7  226.33   11.50
   5  -3  -7  155.88    5.11
   5  -3  -7  266.34   11.33
   5  -3  -6    7.03    1.77
   5  -3  -6    4.91    0.77
  -5  -3   6    7.42    2.00
   5  -3  -6    8.02    1.97
   5   3  -6    6.97    1.84
   5   3  -6    2.88    0.73
  -5  -3   5  159.64    7.79
   5  -3  -5  133.39    7.91
  -5  -3   5  156.24    8.54
   5  -3  -5   88.06    2.44
   5  -3  -5  138.93    7.68
   5   3  -5   61.60    3.39
   5  -3  -4    6.50    1.74
  -5  -3   4    5.51    1.64
   5  -3  -4    7.54    1.89
   5   3  -4    1.71    0.57
  -5  -3   4    4.42    1.35
  -5  -3   4    6.30    1.25
  -5  -3   3  462.22   11.28
   5   3  -3  462.42    6.72
  -5  -3   3  430.97   11.94
   5  -3  -3  449.86   13.91
  -5   3   3  413.30   11.87
  -5  -3   2   58.91    2.76
   5   3  -2   23.93    1.94
  -5   3   2   57.08    4.26
  -5  -3   2   59.12    4.54
  -5  -3   2   45.85    3.41
  -5  -3   1  410.07   10.39
  -5   3   1  384.15   10.51
  -5   3   1  397.34   11.09
  -5  -3   1  437.68   12.04
  -5  -3   1  285.05    4.64
  -5  -3   0   24.82    2.79
  -5   3   0   32.25    2.37
  -5   3   0   21.48    2.54
  -5   3   0   23.49    2.37
   5  -3   0   13.59    1.65
  -5   3   0   27.30    2.88
   5  -3   0   27.32    3.33
  -5  -3   0   24.99    2.95
  -5  -3  -1   67.50    4.62
  -5   3  -1   89.00    4.43
   5  -3   1   74.41    5.55
  -5   3  -1   73.65    4.71
  -5  -3  -1   73.92    5.32
  -5   3  -1   83.09    4.47
  -5  -3  -2   29.69    3.03
   5  -3   2   31.95    3.72
  -5   3  -2   26.80    2.89
  -5   3  -2   39.95    3.25
  -5  -3  -2   31.88    3.73
  -5   3  -2   30.45    2.66
   5   3   3   77.08    3.03
  -5   3  -3   86.21    5.22
  -5  -3  -3   72.80    5.22
  -5   3  -3   65.16    4.40
  -5  -3  -3   77.70    6.10
  -5   3  -3   75.40    4.49
   5   3   4  120.69    4.61
  -5  -3  -4  137.98    7.36
  -5   3  -4  166.78    7.76
  -5  -3  -4  158.01    8.72
  -5   3  -4  172.69    7.41
  -5   3  -4  128.31    6.56
  -5   3  -5  262.22   10.23
  -5   3  -5  226.55    9.41
  -5  -3  -5  246.04   10.44
  -5  -3  -6    5.37    1.68
  -5   3  -6    5.99    1.95
  -5   3  -6    6.53    2.06
  -5  -3  -7  120.95    8.00
  -5   3  -7  116.30    7.50
  -5   3  -7  112.17    7.40
  -5  -3  -8  139.02    9.04
  -5   3  -8  146.55    8.71
  -5   3  -8  138.38    8.50
  -5   3  -9    3.81    1.65
  -5  -3  -9    3.20    1.72
  -5   3  -9    6.13    2.10
  -5  -3 -10    3.06    1.42
  -5   3 -10    3.24    2.09
  -5   3 -10    5.28    1.87
  -5  -3 -11    1.20    1.47
  -5   3 -11   -0.15    0.73
  -5   3 -11   -0.52    0.39
  -5  -3 -12   51.20    6.15
  -5  -3 -12   47.83    6.08
  -5   3 -12   51.89    5.92
  -5   3 -12   48.78    5.92
  -5  -3 -13    5.44    1.89
   5  -3  13    7.48    2.48
  -5   3 -13    4.39    2.02
   5   3  13    5.13    1.80
  -5   3 -13    5.24    2.08
  -5  -3 -13    6.39    2.23
   5   3  14   30.79    4.55
  -5  -3 -14   38.81    5.83
  -5  -3 -14   34.53    5.66
  -5   3 -14   34.76    5.22
   5  -3  14   36.58    6.03
  -5   3 -14   37.58    5.94
  -5  -3 -15    4.13    2.19
  -5  -3 -15    2.75    1.75
  -5   3 -15    3.56    1.82
   5  -3  15    3.12    2.09
   5   3  15    2.45    1.83
  -5   3 -15    3.85    1.87
   5   3  16   -0.13    0.55
  -5  -3 -16    1.43    1.49
  -5  -3 -16    0.66    0.73
  -5   3 -16    0.79    1.13
   5  -3  16    2.19    1.62
  -5   3 -16    0.79    1.42
  -5   3 -17    5.21    2.86
   5  -3  17    6.33    2.88
  -5   3 -17    8.10    3.83
  -5  -3 -17    7.27    2.97
  -5  -3 -17    3.15    1.90
   5   3  17    3.74    1.91
   5  -3  18    2.43    1.90
  -5   3 -18    4.55    2.89
  -5  -3 -18    0.85    0.44
  -5   3 -18    6.94    2.97
   5   3  18    4.78    2.25
  -5  -3 -18    6.42    2.81
   5   3  19    1.98    1.33
  -5  -3 -19    2.03    1.46
  -5   3 -19    1.91    2.03
   5  -3  19    6.67    3.48
  -5   3 -19    4.25    2.59
  -5  -3 -19    5.58    2.84
   5  -3  20    1.21    1.73
  -5  -3 -20    1.38    1.76
  -5  -3 -20    0.87    1.18
  -5   3 -20    1.85    1.54
   5   3  20    0.81    0.98
   5   3  21    5.12    2.78
  -5  -3 -21    4.06    2.72
  -5   3 -21    2.72    2.35
  -5  -3 -22   -0.84    1.43
  -5   3 -22    0.68    1.32
  -5   3 -22    0.32    0.35
  -5  -3 -23    0.47    0.99
   5   3  23    0.45    0.78
   5   5 -22    2.72    2.23
  -5  -5  22    2.52    2.06
   5  -5 -21    3.61    2.96
   5   5 -21    0.48    0.77
  -5  -5  21    1.12    1.45
   5   5 -20    1.87    2.01
   5  -5 -20    1.76    2.00
  -5  -5  20    1.16    1.22
   5   5 -19   16.73    4.55
  -5  -5  19   23.60    5.71
   5  -5 -19   17.84    5.53
   5   5 -18    2.39    2.30
  -5  -5  18    5.83    3.14
   5  -5 -18    2.07    1.87
   5   5 -17   21.97    4.81
  -5  -5  17   27.81    5.58
   5  -5 -17   30.56    6.47
   5   5 -16   15.12    3.88
   5  -5 -16   13.49    4.11
  -5  -5  16   19.52    4.60
   5  -5 -16   18.06    4.85
   5  -5 -15   53.54    7.99
  -5  -5  15   76.48    8.47
   5  -5 -15   77.94    9.07
   5   5 -15   63.16    8.07
   5  -5 -14    8.66    3.18
   5  -5 -14   14.38    4.09
  -5  -5  14   12.84    3.45
   5   5 -14   11.64    3.66
   5  -5 -13   15.10    3.96
  -5  -5  13   18.49    4.01
   5  -5 -13   16.14    3.92
   5   5 -13   16.23    4.00
  -5  -5  12    0.89    0.93
   5  -5 -12   -0.69    1.20
   5   5 -12   -0.94    1.08
   5  -5 -12    0.49    0.53
  -5  -5  11   85.08    7.52
   5  -5 -11  102.69    9.11
   5   5 -11  107.40   10.07
   5  -5 -11   98.82    9.43
  -5  -5  10    5.49    1.75
   5  -5 -10    6.59    1.96
   5   5 -10    2.96    1.05
   5  -5 -10    7.34    2.80
   5   5 -10    9.96    2.91
   5  -5  -9  104.67    9.19
  -5  -5   9   88.01    8.07
   5   5  -9   67.97    4.03
  -5  -5   9   84.65    6.69
  -5   5   9   47.86    3.57
   5   5  -9   95.44    8.63
   5  -5  -9   77.89    7.59
   5  -5  -8   39.39    5.47
   5   5  -8   24.58    2.36
  -5  -5   8   35.12    4.21
   5  -5  -8   33.75    4.91
   5   5  -8   38.59    5.35
  -5  -5   8   36.38    4.17
  -5  -5   8   36.38    5.14
   5   5  -7   11.15    1.45
   5  -5  -7   10.97    3.00
  -5  -5   7    9.97    2.27
   5   5  -7   10.52    2.84
  -5  -5   7    9.40    2.79
  -5  -5   7    8.65    2.06
   5  -5  -7    8.90    2.38
   5  -5  -6   46.73    5.64
  -5  -5   6   48.83    5.68
  -5  -5   6   48.19    4.34
  -5  -5   6   44.44    4.27
   5   5  -6   48.50    5.73
   5   5  -6   44.70    2.72
   5  -5  -6   48.54    5.71
  -5  -5   5  514.64   14.28
   5  -5  -5  505.24   17.97
  -5  -5   5  556.30   16.10
  -5  -5   5  569.08   14.06
   5  -5  -5  503.32   17.91
   5   5  -5  518.14    9.59
  -5  -5   5  551.40   17.94
  -5  -5   4  145.91    7.61
   5  -5  -4  134.08    8.89
  -5  -5   4  153.53    8.40
   5   5  -4  125.68    5.01
   5  -5  -4  160.41    9.99
  -5  -5   4  147.72    9.26
   5  -5  -3  291.52   13.56
  -5  -5   3  297.66   12.72
  -5  -5   3  270.46   10.21
  -5   5   3  259.35   10.82
  -5  -5   3  278.82   11.76
  -5  -5   2    2.22    0.98
  -5   5   2    4.01    0.73
  -5   5   2    3.40    1.78
  -5  -5   2    4.01    1.74
  -5  -5   2    4.73    1.90
  -5  -5   1  460.84   14.70
   5   5  -1  389.09    7.69
  -5   5   1  469.11   13.73
  -5   5   1  538.43    9.41
  -5   5   1  457.04   13.71
  -5  -5   1  602.85   17.68
  -5  -5   1  484.99   13.86
  -5  -5   0  258.14   11.10
   5   5   0  246.65    5.41
  -5   5   0  257.76    7.83
   5  -5   0  304.54   13.15
   5   5   0  214.64    4.57
  -5   5   0  276.12   10.68
  -5   5   0  261.91   10.35
  -5   5   0  295.30    7.99
  -5  -5   0  297.52   11.19
   5  -5   1  345.83   13.79
  -5  -5  -1  331.06   12.77
  -5   5  -1  316.88    8.22
  -5   5  -1  338.19   11.55
  -5   5  -1  367.83    9.90
  -5   5  -1  337.38   11.78
  -5  -5  -1  391.58   13.51
  -5  -5  -2  193.80   10.03
   5  -5   2  208.84   10.49
  -5   5  -2  193.63    7.91
  -5   5  -2  184.49    6.09
  -5   5  -2  185.98    8.56
  -5  -5  -2  217.89   10.45
  -5  -5  -3  666.54   18.96
  -5   5  -3  620.38   15.99
  -5   5  -3  648.79   15.29
  -5   5  -3  639.41   12.06
   5  -5   3  661.60   19.37
  -5  -5  -3  683.91   18.64
  -5   5  -4    1.62    1.31
  -5  -5  -4    1.99    1.41
  -5  -5  -4    1.62    0.88
  -5   5  -4    2.48    1.05
  -5   5  -4    1.41    0.53
  -5  -5  -5  246.43   12.21
  -5   5  -5  241.24   10.39
  -5   5  -5  219.94    9.61
  -5  -5  -5  237.73    8.47
  -5  -5  -6   52.85    5.87
  -5   5  -6   41.62    4.41
  -5  -5  -6   42.80    3.90
  -5   5  -6   49.28    4.94
  -5  -5  -7   73.09    5.45
  -5   5  -7   79.52    6.44
  -5   5  -7   82.15    6.39
  -5  -5  -7   92.05    7.82
  -5   5  -8    8.49    2.57
  -5  -5  -8    8.73    3.01
  -5  -5  -8    8.28    2.08
  -5   5  -8    6.17    1.56
  -5   5  -9  239.58   11.95
  -5  -5  -9  230.75   10.92
  -5  -5  -9  212.39   12.66
  -5   5  -9  234.73   11.93
  -5  -5 -10   72.86    7.73
  -5   5 -10   78.04    7.21
  -5   5 -10   74.37    6.89
  -5   5 -11   22.46    4.12
  -5   5 -11   21.58    3.91
  -5  -5 -11   21.84    4.38
  -5  -5 -12  132.15   11.04
  -5   5 -12  131.21    9.76
  -5   5 -12  139.83   10.36
  -5  -5 -13  162.30   12.67
  -5   5 -13  153.36   11.01
  -5   5 -13  171.82   12.12
  -5  -5 -14   17.30    4.58
  -5   5 -14   21.49    4.36
  -5   5 -14   25.73    4.94
  -5  -5 -15    1.76    1.96
  -5   5 -15    0.20    0.87
  -5   5 -15    0.87    0.92
  -5   5 -16   21.87    5.25
  -5  -5 -16   22.13    5.37
  -5   5 -16   26.45    5.03
   5   5  17   57.60    7.01
  -5   5 -17   60.00    8.89
  -5  -5 -17   66.65    9.64
  -5   5 -17   67.20    8.22
  -5   5 -18    2.78    2.04
  -5   5 -18    1.57    1.92
  -5  -5 -18    0.16    0.77
   5   5  18   -0.33    0.36
  -5  -5 -18    2.23    1.92
  -5  -5 -19    1.71    2.39
  -5   5 -19    1.92    2.04
  -5   5 -19    2.11    1.99
  -5  -5 -19    0.30    1.04
   5   5  19   -0.10    0.31
  -5   5 -20    0.44    0.38
  -5  -5 -20   -0.17    0.98
  -5   5 -20    0.51    0.71
  -5  -5 -20   -0.50    0.99
   5   5  20    0.02    0.55
  -5   5 -21    0.31    0.33
  -5   5 -21    3.19    2.25
  -5  -5 -21    4.98    3.17
  -5  -5 -21    0.52    0.94
   5   5  21    3.47    2.10
   5   5  22    0.14    0.85
  -5  -5 -22    0.24    1.26
  -5  -5 -22    0.29    0.09
  -5   5 -22   -1.76    1.70
  -5  -5 -23    0.92    1.88
  -5  -7  21    6.22    3.29
   5   7 -20    7.53    3.50
  -5  -7  20    7.64    3.62
   5  -7 -20    7.85    3.84
  -5  -7  19    1.15    1.39
   5  -7 -19   -1.42    1.80
   5   7 -18    1.47    1.67
  -5  -7  18    2.49    2.60
   5  -7 -18   -1.09    0.94
   5   7 -17   18.99    5.15
  -5  -7  17   15.29    4.36
   5  -7 -17   15.21    4.97
  -5  -7  16    2.20    1.83
   5  -7 -16    0.29    0.56
   5  -7 -16    1.96    1.83
   5   7 -16    4.37    2.69
  -5  -7  15   16.56    4.33
   5  -7 -15   16.63    5.17
   5  -7 -15   20.31    5.19
   5   7 -15   19.49    4.78
   5  -7 -14   20.69    5.43
  -5  -7  14   24.27    4.80
   5   7 -14   29.62    5.78
  -5  -7  14   13.00    3.34
   5  -7 -14   32.02    6.47
   5  -7 -13    2.85    2.10
  -5  -7  13    1.65    1.26
  -5  -7  13    4.09    1.83
   5  -7 -13    1.97    1.55
   5   7 -13    1.38    1.45
   5  -7 -12    7.59    3.07
  -5  -7  12    1.03    0.85
   5  -7 -12    4.87    2.66
  -5  -7  12    4.36    2.20
   5   7 -12    6.20    2.81
  -5  -7  11    0.50    0.96
   5  -7 -11    0.85    2.17
   5  -7 -11    0.94    2.15
   5   7 -11    1.83    2.46
  -5  -7  11    1.25    1.32
   5  -7 -10  151.57   13.03
   5  -7 -10  163.58   12.57
  -5  -7  10  163.56   10.86
   5   7 -10  164.56   12.64
   5   7  -9    0.46    0.70
   5  -7  -9    0.32    0.78
  -5  -7   9    0.19    0.83
   5  -7  -9    0.40    0.86
   5   7  -9   -0.41    0.53
  -5  -7   8   20.55    3.22
   5  -7  -8   30.13    5.45
   5  -7  -8   29.15    5.25
   5   7  -8   26.47    4.99
   5   7  -8   23.73    2.81
  -5  -7   8   29.16    4.93
   5  -7  -7  111.97   10.33
  -5  -7   7  111.74    9.65
   5   7  -7  103.57    9.18
   5   7  -7   87.94    5.11
   5  -7  -7  102.83    9.47
  -5  -7   7   79.87    6.39
   5  -7  -6    1.58    1.58
  -5  -7   6    0.69    0.95
   5  -7  -6    0.37    1.21
   5   7  -6    1.36    0.49
  -5  -7   6    2.25    1.71
   5   7  -6    1.23    0.87
   5  -7  -5    1.82    1.50
  -5  -7   5    0.35    0.33
  -5  -7   5    2.48    1.90
  -5  -7   5    2.35    1.66
   5   7  -5    1.86    0.87
   5  -7  -4   61.52    7.06
  -5  -7   4   55.42    6.29
  -5  -7   4   47.83    4.52
   5   7  -4   50.33    2.84
  -5  -7   4   59.25    6.79
  -5  -7   3  361.41   12.50
  -5  -7   3  412.52   17.20
  -5  -7   3  423.84   17.12
  -5   7   3  350.27    6.84
   5  -7  -3  409.05   18.70
  -5   7   3  375.81   14.76
  -5   7   2    1.23    0.68
  -5  -7   2    1.61    1.60
  -5  -7   2    1.88    1.82
   5  -7  -2    0.08    1.33
  -5   7   2    3.00    2.03
  -5  -7   2    1.29    1.18
  -5  -7   1   83.68    8.26
  -5   7   1   64.81    4.10
  -5   7   1   70.58    6.09
   5  -7  -1   81.98    7.59
  -5  -7   1   80.79    6.16
  -5  -7   1   88.71    7.51
  -5   7   0   65.98    5.91
  -5  -7   0   79.88    8.24
   5  -7   0   83.56    7.81
  -5   7   0   64.02    3.96
  -5  -7   0   70.90    6.00
  -5  -7   0   87.15    7.36
  -5   7   0   67.22    4.54
  -5   7   0   64.49    5.79
  -5  -7  -1   25.79    4.48
  -5  -7  -1   21.24    2.74
  -5  -7  -1   31.96    4.41
  -5   7  -1   23.87    3.62
  -5   7  -1   23.94    2.89
  -5   7  -1   22.10    3.40
  -5  -7  -1   23.18    3.42
  -5   7  -1   22.26    2.11
   5  -7   1   22.93    3.88
  -5  -7  -2   53.98    6.45
  -5   7  -2   59.28    4.85
  -5   7  -2   49.46    2.72
  -5  -7  -2   71.98    6.59
  -5   7  -2   53.62    5.23
   5  -7   2   62.28    6.53
  -5   7  -2   55.43    5.33
  -5   7  -3    0.16    0.66
  -5  -7  -3    1.17    1.63
  -5   7  -3    1.61    1.68
  -5  -7  -3    1.13    1.46
   5  -7   3    2.20    1.73
  -5  -7  -4   42.07    5.73
  -5  -7  -4   44.82    5.13
  -5   7  -4   36.73    4.34
  -5  -7  -4   44.29    4.44
  -5   7  -4   37.41    4.31
  -5  -7  -5   69.54    7.55
  -5   7  -5   64.52    5.80
  -5  -7  -5   73.61    6.14
  -5   7  -5   60.41    5.78
  -5  -7  -6   28.01    3.87
  -5   7  -6   29.59    4.13
  -5  -7  -6   29.84    5.23
  -5   7  -6   25.22    3.78
  -5   7  -7    1.81    0.50
  -5   7  -7    4.25    1.57
  -5  -7  -7    3.27    2.14
  -5  -7  -7    1.91    1.07
  -5  -7  -8   10.25    3.13
  -5  -7  -8    8.42    2.25
  -5   7  -8    8.39    2.31
  -5   7  -8    9.32    2.39
  -5   7  -9   20.50    3.87
  -5   7  -9   19.93    3.71
  -5  -7  -9   21.11    3.69
  -5  -7  -9   21.94    4.61
  -5  -7 -10    0.23    0.38
  -5  -7 -10    1.30    0.91
  -5   7 -10    1.47    1.50
  -5   7 -10    3.98    2.23
  -5   7 -11    4.01    2.03
  -5  -7 -11    4.51    2.47
  -5  -7 -11    3.33    1.38
  -5   7 -11    2.27    0.95
  -5   7 -12    1.12    1.23
  -5  -7 -12    0.02    0.31
  -5   7 -12    0.34    0.73
  -5  -7 -12    0.16    1.01
  -5  -7 -13    3.81    2.13
  -5   7 -13    7.24    2.62
  -5   7 -13    9.38    3.00
  -5  -7 -13    3.75    1.78
  -5  -7 -14    1.28    1.29
  -5   7 -14    1.10    1.40
  -5  -7 -14    0.56    1.12
  -5   7 -14    0.46    0.51
  -5  -7 -15    3.61    2.70
  -5  -7 -15    0.56    0.90
  -5   7 -15    2.21    1.98
  -5   7 -15   -0.69    0.39
  -5  -7 -16   -0.46    1.08
  -5   7 -16   -0.47    0.27
  -5  -7 -16    0.24    0.76
  -5   7 -16    2.01    1.57
  -5  -7 -17   -0.26    0.89
  -5   7 -17    1.87    1.73
  -5  -7 -17   -0.29    0.97
  -5   7 -17    0.43    1.08
  -5  -7 -18    7.73    3.91
  -5   7 -18    8.60    3.36
  -5  -7 -18    2.08    1.76
  -5   7 -18   10.37    3.94
  -5   7 -19    0.66    1.12
  -5  -7 -19    1.90    2.38
  -5   7 -19    4.93    2.80
  -5  -7 -19    0.81    1.17
  -5  -7 -20    6.63    3.81
  -5   7 -20    4.57    2.75
  -5   7 -20   11.98    4.04
  -5  -7 -20    4.54    2.77
  -5  -7 -21    1.65    2.29
  -5   7 -21   -1.07    1.48
  -5  -7 -21   -0.69    1.22
   5   9 -19    0.25    1.13
   5  -9 -19   -2.62    2.49
   5   9 -18   10.77    4.59
   5  -9 -18    7.02    3.69
   5   9 -17    4.11    2.49
   5  -9 -17    0.65    0.78
   5  -9 -16   -0.16    1.43
   5  -9 -16    2.37    2.53
   5   9 -16    1.00    1.88
   5  -9 -15    0.55    1.66
   5  -9 -15   -2.20    1.35
   5  -9 -14   27.49    6.66
   5  -9 -14   17.63    5.44
   5   9 -14   24.85    5.91
   5  -9 -13    0.91    1.48
   5  -9 -13    1.01    2.37
   5   9 -13   -1.02    1.07
   5   9 -12   20.69    5.22
   5  -9 -12   24.78    5.99
   5  -9 -12   20.35    5.67
   5  -9 -11    1.58    1.84
   5   9 -11    0.27    1.52
   5  -9 -11    2.31    1.56
   5  -9 -10   32.69    6.37
   5   9 -10   33.32    6.14
   5  -9 -10   33.92    6.82
   5  -9  -9  176.85   14.16
   5   9  -9  175.48   13.75
   5  -9  -9  176.13   15.33
   5  -9  -8   29.75    5.72
   5  -9  -8   38.67    7.02
   5   9  -8   40.29    6.95
   5   9  -7   14.21    2.47
  -5  -9   7    5.20    1.53
   5  -9  -7   18.45    4.74
   5   9  -7   12.20    4.02
   5  -9  -6   61.81    8.59
   5   9  -6   44.10    4.52
  -5  -9   6   64.16    7.96
   5   9  -6   51.53    7.66
  -5  -9   5  107.72   10.12
  -5  -9   5  107.77   10.31
   5   9  -5  106.37   10.05
   5  -9  -5  114.08   11.52
   5   9  -5   84.85    6.43
   5   9  -4    6.62    1.90
  -5  -9   4    2.57    1.11
  -5  -9   4    8.92    3.04
   5  -9  -4   12.09    4.03
   5   9  -4    2.17    0.80
  -5   9   4    6.74    2.48
  -5  -9   4    8.64    2.74
  -5  -9   3   84.27    8.80
   5  -9  -3   77.17    9.57
  -5  -9   3   69.31    8.22
  -5  -9   3   23.44    3.47
  -5   9   3   27.78    2.70
   5   9  -3   53.17    4.32
  -5   9   3   62.05    6.76
  -5   9   2    4.22    1.22
   5  -9  -2    9.41    3.60
  -5  -9   2    5.99    2.87
  -5  -9   2    2.14    1.11
  -5   9   2    6.76    2.40
  -5  -9   2    8.10    3.14
   5  -9  -2    6.69    2.72
  -5   9   1   55.51    6.10
  -5  -9   1   67.39    8.62
   5  -9  -1   57.92    7.62
  -5  -9   1   42.66    4.74
  -5  -9   1   66.14    7.45
  -5   9   1   50.82    5.88
  -5   9   1   48.24    4.26
  -5   9   0    5.18    1.12
  -5   9   0   18.87    3.62
  -5   9   0   15.25    2.55
  -5  -9   0   23.00    4.42
  -5   9   0   20.41    3.72
  -5  -9   0   22.92    5.38
   5  -9   0   20.05    3.99
  -5  -9  -1   75.59    9.32
   5  -9   1   61.63    7.19
  -5   9  -1   51.56    4.84
  -5   9  -1   65.46    6.57
  -5  -9  -1   69.14    7.23
  -5   9  -1   60.12    6.31
  -5   9  -2    2.99    1.42
  -5  -9  -2    3.64    2.87
  -5  -9  -2    2.64    1.40
  -5   9  -2    2.82    1.67
   5  -9   2    1.98    1.11
  -5  -9  -2    0.88    0.71
  -5   9  -2    2.34    1.48
  -5  -9  -3  181.53   14.36
  -5  -9  -3  166.74   10.93
   5  -9   3  164.36   12.13
  -5   9  -3  130.25    8.29
  -5   9  -3  139.97    9.53
  -5  -9  -4   47.05    7.54
  -5   9  -4   41.48    4.86
  -5  -9  -4   44.91    5.64
  -5   9  -4   43.90    5.50
  -5  -9  -5  123.78   11.83
  -5   9  -5  103.77    8.37
  -5   9  -5   95.61    7.64
  -5  -9  -5  118.90    9.04
  -5   9  -6    6.17    2.16
  -5  -9  -6    5.33    1.87
  -5  -9  -6    5.79    2.14
  -5   9  -6    9.02    2.50
  -5  -9  -6    9.07    3.16
  -5   9  -7    4.34    1.68
  -5  -9  -7    1.19    1.49
  -5  -9  -7    1.20    1.25
  -5  -9  -7    1.17    0.80
  -5   9  -7    1.59    1.15
  -5  -9  -8   30.43    6.28
  -5  -9  -8   17.44    3.44
  -5   9  -8   31.22    4.66
  -5  -9  -8   17.81    3.93
  -5   9  -8   24.73    4.24
  -5   9  -9   22.04    4.16
  -5   9  -9   27.33    4.77
  -5  -9  -9   16.06    3.72
  -5  -9  -9   25.81    5.56
  -5   9 -10   -0.57    0.66
  -5  -9 -10    0.72    1.69
  -5  -9 -10    0.31    0.69
  -5   9 -10    0.75    1.26
  -5  -9 -11    3.25    2.69
  -5  -9 -11    1.44    0.82
  -5   9 -11    4.37    2.19
  -5   9 -11    4.59    2.35
  -5   9 -12    0.63    1.21
  -5  -9 -12    0.84    1.98
  -5   9 -12    0.74    1.27
  -5  -9 -12   -0.03    0.57
  -5  -9 -13    7.71    3.52
  -5   9 -13    6.16    2.50
  -5   9 -13    4.09    2.32
  -5  -9 -14    0.29    0.93
  -5   9 -14    1.96    1.48
  -5   9 -14    0.56    1.17
  -5  -9 -14    2.38    2.16
  -5  -9 -15    0.67    0.81
  -5   9 -15   -0.04    0.59
  -5   9 -15    0.59    0.83
  -5  -9 -15   -0.75    1.15
  -5   9 -16    2.60    2.06
  -5  -9 -16    2.40    1.99
  -5   9 -16    0.58    1.16
  -5  -9 -16    0.44    0.97
  -5  -9 -17    3.35    2.48
  -5  -9 -17   11.83    4.94
  -5   9 -17    7.94    3.47
  -5   9 -17   11.15    3.93
  -5   9 -18    2.40    1.71
  -5   9 -18    0.18    0.63
  -5  -9 -18   -0.20    0.85
  -5  -9 -18   -0.32    1.02
  -5  -9 -19    2.85    2.00
  -5   9 -19    2.32    1.96
  -5  -9 -19    0.69    1.09
   5 -11 -17    1.56    2.05
   5 -11 -16    1.18    1.66
   5 -11 -16    1.89    2.54
   5  11 -16    7.80    4.38
   5 -11 -15   14.56    5.85
   5 -11 -15    9.87    4.37
   5  11 -15   23.02    6.22
   5 -11 -14   11.26    4.46
   5  11 -14   23.10    5.94
   5 -11 -14   22.16    6.99
   5 -11 -13    1.81    1.84
   5 -11 -13    4.01    3.44
   5  11 -13    4.22    2.37
   5 -11 -12   18.05    5.40
   5  11 -12   18.36    5.31
   5 -11 -12   21.15    6.46
   5 -11 -11    5.02    2.62
   5  11 -11    4.26    2.44
   5 -11 -11    6.09    3.62
   5 -11 -10    6.24    3.39
   5  11 -10   11.74    4.19
   5 -11  -9    0.50    2.10
   5  11  -9    2.66    2.73
   5  11  -8   24.49    5.85
   5 -11  -8   34.39    7.40
   5 -11  -7    3.60    3.00
   5  11  -7   -0.47    0.71
   5  11  -6   51.72    8.12
   5 -11  -6   58.38    9.40
   5  11  -6   36.79    4.89
   5  11  -5    3.64    1.74
   5  11  -5    4.81    3.04
  -5 -11   5    6.70    3.34
  -5  11   5    4.23    2.48
   5 -11  -5    4.46    3.64
   5 -11  -4  196.13   17.11
  -5 -11   4  182.13   15.33
   5  11  -4  170.29   14.27
  -5  11   4  163.23   12.27
   5 -11  -3    0.64    0.18
  -5 -11   3    2.09    2.68
   5 -11  -3   -2.86    2.00
  -5  11   3    0.67    1.58
  -5 -11   2  103.28   11.96
  -5 -11   2  105.88   10.69
   5 -11  -2  102.92   11.10
  -5  11   2   87.63    8.72
  -5 -11   1   61.55    9.28
  -5 -11   1   54.75    7.74
   5 -11  -1   57.50    8.25
  -5  11   1   50.45    6.43
  -5  11   1   50.05    6.74
  -5 -11   0   91.00    9.61
  -5 -11   0  100.06   12.21
   5 -11   0   78.60    9.15
  -5  11   0   83.75    8.37
  -5  11   0   76.32    7.92
  -5 -11  -1   85.10   11.22
   5 -11   1   66.69    8.60
  -5  11  -1   52.96    5.49
  -5  11  -1   65.48    7.23
  -5  11  -1   70.18    7.57
  -5 -11  -1   69.13    8.35
  -5  11  -2   44.30    5.21
  -5 -11  -2   63.94   10.27
   5 -11   2   58.79    7.91
  -5  11  -2   53.26    6.51
  -5 -11  -2   49.02    7.22
  -5  11  -2   52.90    6.64
  -5  11  -3   26.20    4.78
  -5  11  -3   29.16    4.39
  -5 -11  -3   17.94    4.25
  -5  11  -4    0.83    1.23
  -5 -11  -4    0.03    1.76
  -5 -11  -4    0.25    1.13
  -5  11  -4    1.78    1.84
  -5 -11  -5   43.01    6.45
  -5  11  -5   57.48    6.50
  -5  11  -5   56.76    6.81
  -5  11  -6   13.83    3.31
  -5 -11  -6   16.62    5.62
  -5  11  -6    7.30    2.31
  -5 -11  -7    2.74    3.35
  -5  11  -7    1.54    1.10
  -5  11  -7    1.81    1.21
  -5  11  -8   24.32    4.50
  -5  11  -8   25.04    4.66
  -5 -11  -8   37.71    7.86
  -5  11  -9   11.29    3.39
  -5  11  -9    9.89    3.07
  -5 -11  -9   15.70    5.49
  -5  11 -10   35.98    5.71
  -5  11 -10   43.00    6.50
  -5 -11 -10   47.48    9.24
  -5  11 -11    6.63    2.72
  -5 -11 -11    8.26    3.79
  -5  11 -11    7.82    2.96
  -5  11 -12    6.03    2.75
  -5  11 -12    6.98    2.97
  -5 -11 -12    8.08    4.34
  -5  11 -13   13.07    4.15
  -5 -11 -13   14.49    5.90
  -5  11 -13   13.54    4.07
  -5 -11 -14   28.87    7.69
  -5  11 -14   28.09    5.92
  -5  11 -14   31.08    6.11
  -5 -11 -15   11.93    5.02
  -5  11 -15   17.73    4.82
  -5  11 -15    8.51    3.19
  -5  11 -16    1.04    1.43
  -5 -11 -16   -2.49    3.26
  -5  11 -16    0.37    0.81
  -5  11 -17   -1.31    1.07
  -5 -11 -17   -0.36    1.39
  -5  11 -17    0.68    1.36
   5 -13 -16   -0.07    1.39
   5 -13 -15   -0.01    1.00
   5 -13 -14    1.47    2.20
   5 -13 -13    2.53    3.00
   5  13 -13   -0.09    0.29
   5  13 -12    3.77    2.98
   5 -13 -12    2.28    3.12
   5 -13 -11   12.72    5.53
   5  13 -11   11.19    4.79
   5 -13 -10    5.10    2.99
   5  13 -10    5.43    3.77
   5  13  -9    5.50    3.21
   5 -13  -9    2.39    2.20
   5 -13  -8   44.58    9.39
   5  13  -8   42.01    8.40
  -5  13   8   42.97    7.70
  -5  13   7   19.49    4.90
   5 -13  -7   24.79    6.95
   5  13  -7   28.59    6.68
   5 -13  -6    1.57    2.53
   5  13  -6    2.07    1.82
  -5  13   6    1.42    1.88
   5 -13  -5    4.97    2.94
   5  13  -5    6.78    3.25
  -5  13   5    4.19    2.64
   5 -13  -5    7.55    3.83
   5 -13  -4    5.67    3.46
   5  13  -4    0.36    1.44
  -5  13   4    2.79    1.39
   5 -13  -4    5.36    5.03
  -5 -13   4    2.64    2.39
   5 -13  -3   16.49    4.95
   5  13  -3   18.48    4.85
  -5  13   3   15.88    4.04
  -5 -13   3   16.14    5.58
   5  13  -3   10.72    3.22
  -5 -13   2    1.46    2.47
  -5  13   2   -0.38    1.05
   5  13  -2    0.41    0.70
  -5  13   2    2.66    1.88
   5 -13  -2    1.88    2.12
  -5 -13   1    0.45    0.81
  -5  13   1    0.42    1.02
   5 -13  -1   -0.99    1.54
  -5  13   1    1.61    1.82
  -5 -13   0    8.49    4.30
  -5  13   0    8.02    2.93
   5 -13   0    6.46    2.89
  -5  13   0    6.35    2.83
   5 -13   1   20.37    5.40
  -5 -13  -1   26.16    7.26
  -5  13  -1   16.69    4.45
  -5  13  -1   15.74    3.89
  -5 -13  -2   35.60    8.59
  -5  13  -2   22.47    4.85
  -5 -13  -3   42.82    9.42
  -5  13  -3   32.45    5.75
  -5 -13  -4    7.27    3.79
  -5  13  -4    6.73    2.77
  -5  13  -5    3.49    2.40
  -5 -13  -5    1.61    2.55
  -5  13  -6    4.19    1.95
  -5  13  -6   11.95    3.40
  -5 -13  -7   29.34    8.30
  -5  13  -7   20.38    4.48
  -5  13  -7    9.64    3.13
  -5  13  -8    1.11    1.16
  -5  13  -8    2.67    1.97
  -5 -13  -8    6.12    4.19
  -5  13  -9    1.65    1.26
  -5 -13  -9    1.55    1.82
  -5  13  -9    1.77    1.29
  -5 -13 -10    1.38    2.49
  -5  13 -10    0.37    0.24
  -5  13 -10    0.88    0.88
  -5 -13 -11    1.91    2.73
  -5  13 -11    0.71    1.40
  -5  13 -11   -0.22    0.65
  -5 -13 -12   -1.42    1.93
  -5  13 -12    0.06    0.94
  -5  13 -12    1.80    1.58
  -5  13 -13    0.35    0.56
  -5 -13 -13   -0.71    2.11
  -5  13 -13    0.15    0.15
  -5  13 -14    1.48    1.77
  -5  13 -14    0.59    1.07
   5 -15 -11   -0.05    0.15
   5 -15 -10   -0.98    2.01
   5  15 -10   -0.52    1.26
   5 -15  -9    1.06    1.73
  -5  15   9   -0.85    1.66
   5  15  -9   -0.17    1.18
   5 -15  -8    1.59    2.29
   5  15  -8   -1.88    2.76
  -5  15   8    0.13    1.63
   5 -15  -8    0.10    0.51
   5 -15  -7    5.75    4.26
   5  15  -7    4.84    3.15
   5 -15  -7    0.53    1.17
  -5  15   7    0.81    1.31
  -5  15   6    2.65    2.49
   5  15  -6    0.94    2.40
   5 -15  -6   -0.02    0.60
  -5  15   5   12.14    4.54
   5  15  -5   12.15    5.27
   5 -15  -5    3.01    2.41
  -5  15   4   -0.48    0.61
  -5  15   4    1.68    1.86
   5  15  -4    3.18    3.13
   5 -15  -4    0.11    0.20
  -5  15   3   -0.66    1.00
   5  15  -3    0.88    0.99
  -5  15   3    1.58    1.61
   5 -15  -3   -0.48    1.25
  -5 -15   2    0.57    1.23
   5  15  -2    3.26    2.34
  -5  15   2    2.70    1.85
   5 -15  -2    1.73    2.07
  -5  15   2    3.39    2.20
  -5 -15   1    4.21    3.28
   5  15  -1    7.30    3.94
  -5  15   1    6.32    3.18
  -5  15   1    7.67    3.12
   5 -15  -1    2.37    2.31
  -5 -15   0   -0.22    0.59
   5  15   0    0.50    1.45
  -5  15   0    0.46    1.00
   5 -15   0    0.05    0.50
  -5  15   0   -0.43    1.22
  -5 -15  -1    2.96    2.80
  -5  15  -1    6.08    2.94
  -5  15  -2    0.91    1.68
  -5 -15  -2    0.93    0.95
  -5 -15  -3    0.99    1.73
  -5  15  -3    2.67    1.99
  -5 -15  -4    1.00    1.52
  -5  15  -4    2.19    1.78
  -5 -15  -5    8.95    4.69
  -5  15  -5   10.83    3.87
  -5 -15  -6   -0.06    1.70
  -5  15  -6   -1.52    1.35
  -5 -15  -7   19.48    7.49
  -5  15  -7   11.75    3.83
  -5 -15  -8   23.58    8.43
  -5  15  -8    9.20    3.42
  -5  15  -9   13.95    4.19
  -5  15 -10    0.68    0.99
  -5  15 -11    3.31    2.07
  -5  15 -12    2.23    2.06
  -5  17   3    2.96    2.52
   5 -17  -2    2.88    2.62
  -5  17   2    6.10    3.32
  -5  17   1    1.82    1.82
   6   0 -23    0.39    0.74
   6   0 -22    1.35    1.58
   6   0 -21    1.33    1.77
   6   0 -20   -0.33    0.49
   6   0 -20    6.66    3.43
   6   0 -19    0.32    0.55
   6   0 -19    1.03    1.46
   6   0 -18    1.62    1.38
   6   0 -18    7.23    3.33
   6   0 -17    2.03    2.12
   6   0 -17    0.65    0.95
   6   0 -16    0.41    1.30
   6   0 -16    4.41    2.32
   6   0 -15    0.38    1.10
   6   0 -14   16.00    3.41
   6   0 -13    1.45    1.43
   6   0 -12   17.93    3.40
   6   0 -12    7.58    1.43
   6   0 -11   -0.04    0.12
  -6   0  11   -0.13    0.28
   6   0 -11   -0.46    0.47
  -6   0  10    3.55    1.39
   6   0 -10    4.26    1.67
   6   0 -10    4.07    0.94
   6   0 -10    6.04    1.97
   6   0  -9    0.24    0.14
  -6   0   9   -0.09    0.25
   6   0  -9    0.30    0.39
   6   0  -8    0.56    0.91
  -6   0   8    1.45    1.13
   6   0  -8    0.64    0.81
   6   0  -7    0.26    0.44
   6   0  -7    0.90    0.72
  -6   0   7    0.63    0.77
   6   0  -6  156.90    7.28
   6   0  -6  163.10    7.74
   6   0  -5    0.60    0.73
  -6   0   5    0.01    0.32
  -6   0   4    0.54    0.28
   6   0  -4    0.89    0.71
  -6   0   4    0.72    0.43
  -6   0   4    0.72    0.25
  -6   0   3    0.79    0.46
  -6   0   3    0.68    0.70
   6   0  -3    1.91    0.97
  -6   0   3    0.40    0.68
  -6   0   2  750.46   15.87
   6   0  -2  758.57   13.89
  -6   0   2  696.82   10.02
  -6   0   1    0.63    0.46
  -6   0   1    0.92    0.65
  -6   0   0   85.12    4.17
   6   0   0   80.67    4.50
  -6   0   0   81.18    5.36
  -6   0  -1    0.44    0.81
   6   0   1   -0.17    0.35
  -6   0  -1   -0.17    0.32
  -6   0  -2   66.83    4.24
  -6   0  -2   64.07    4.77
  -6   0  -3    0.38    0.76
  -6   0  -3    2.32    0.93
  -6   0  -4  113.01    6.45
  -6   0  -4  122.37    7.39
  -6   0  -4  118.28    7.44
  -6   0  -5   -0.06    0.53
  -6   0  -5    0.34    1.04
  -6   0  -6   28.61    3.77
  -6   0  -6   28.05    3.67
   6   0   7    0.01    0.43
  -6   0  -7    0.89    0.82
  -6   0  -7    0.94    0.35
  -6   0  -8  701.20   20.09
   6   0   8  729.08   19.42
  -6   0  -8  731.54   20.21
  -6   0  -9    1.25    1.45
   6   0   9    0.52    1.01
  -6   0  -9    1.04    1.45
   6   0  10  146.29    9.42
  -6   0 -10  160.78   10.92
  -6   0 -10  162.71    9.98
   6   0  11    2.67    1.56
  -6   0 -11   -0.01    0.73
  -6   0 -11    1.20    0.87
   6   0  12   87.66    7.79
  -6   0 -12   90.30    9.12
  -6   0 -12   80.29    7.61
  -6   0 -13   -0.14    0.99
  -6   0 -13    0.96    0.92
   6   0  13   -0.41    0.69
  -6   0 -14   93.52    9.62
   6   0  14   83.29    8.19
  -6   0 -14   79.67    8.09
  -6   0 -15    0.97    1.08
   6   0  15    2.08    1.77
  -6   0 -15   -0.59    1.17
   6   0  16    1.85    1.53
  -6   0 -16    5.40    2.79
  -6   0 -16    0.94    1.57
   6   0  17   -0.85    1.42
  -6   0 -17    1.10    1.34
  -6   0 -17    0.75    1.21
  -6   0 -18   59.96    8.45
   6   0  18   52.45    7.68
  -6   0 -18   60.02    8.17
  -6   0 -19    0.46    1.53
   6   0  19    0.44    0.56
  -6   0 -19    1.83    1.83
  -6   0 -20    3.77    2.50
   6   0  20    0.21    0.85
  -6   0 -20    0.58    1.43
  -6   0 -21    0.35    1.44
  -6   0 -21    4.09    2.44
   6   0  21    1.11    1.74
  -6   0 -22    2.24    2.11
  -6   0 -22    0.59    1.39
   6   0  22    1.49    1.59
   6   0  23    0.57    0.27
  -6   0 -23    0.71    0.88
  -6   0 -24    2.71    2.50
   6   2 -23    0.22    0.40
   6   2 -23    4.15    2.93
   6   2 -22    3.34    2.18
   6  -2 -22    3.95    3.00
  -6  -2  22    5.96    3.01
   6   2 -21    0.13    0.53
   6  -2 -21    0.32    0.92
  -6  -2  21    1.01    0.36
   6   2 -20    0.64    1.11
   6  -2 -20    0.39    1.13
  -6  -2  20    1.72    1.08
   6   2 -19    1.63    1.66
  -6  -2  19    2.77    2.40
   6  -2 -19    3.90    2.79
   6  -2 -18   38.10    6.97
   6   2 -18   28.91    5.53
   6   2 -17    0.72    0.75
   6  -2 -17    1.12    0.87
   6  -2 -17    2.08    1.77
   6  -2 -16   12.02    4.05
   6   2 -16    9.39    2.96
   6  -2 -16    5.14    1.95
   6   2 -15    0.41    0.82
   6  -2 -15    0.12    0.31
   6  -2 -15    0.54    1.45
   6   2 -14   25.41    4.39
   6  -2 -14   30.04    5.13
   6  -2 -14   16.27    3.03
   6  -2 -13   69.64    7.60
   6   2 -13   70.81    7.30
   6  -2 -13   53.66    5.40
   6  -2 -13   48.20    4.90
   6  -2 -12  160.94    9.45
   6  -2 -12  228.38   12.76
   6   2 -12  212.76   11.84
   6  -2 -12  184.59    9.15
   6  -2 -11    0.30    0.45
   6   2 -11    0.10    0.17
  -6  -2  11    1.43    1.30
   6  -2 -11    1.48    1.74
  -6   2  11    0.23    0.61
   6   2 -11    1.51    1.47
   6  -2 -11    1.15    1.09
   6  -2 -10   12.68    2.23
   6  -2 -10   13.39    2.56
   6  -2 -10   15.40    3.06
  -6   2  10   10.44    1.89
  -6  -2  10   16.55    3.13
   6   2 -10   14.83    3.44
   6  -2  -9  353.80   12.14
   6  -2  -9  331.57   13.49
   6   2  -9  343.86   14.28
   6  -2  -9  309.04   10.11
  -6  -2   9  335.18   13.69
  -6   2   9  288.36    9.47
   6  -2  -8   33.94    3.56
  -6  -2   8   36.86    4.40
   6   2  -8   50.34    5.41
   6  -2  -8   39.12    3.36
  -6   2   8   37.20    3.52
   6  -2  -8   39.75    4.50
   6  -2  -7    0.46    0.77
   6   2  -7    1.12    1.29
  -6  -2   7    0.13    0.38
   6  -2  -7   -0.65    0.22
   6  -2  -7    0.51    0.44
  -6  -2   7    1.86    1.19
   6  -2  -6    8.36    1.71
   6  -2  -6    6.32    1.25
   6  -2  -6    6.88    1.72
  -6  -2   6    8.60    1.10
  -6  -2   6    9.55    2.19
  -6  -2   5   27.65    3.26
   6  -2  -5   28.43    3.46
   6  -2  -5   23.42    2.25
  -6  -2   5   28.04    3.65
  -6  -2   4  145.04    4.57
   6  -2  -4  125.58    7.08
  -6   2   4  119.28    6.28
  -6  -2   4  131.98    7.22
  -6  -2   3   68.99    5.05
  -6  -2   3   71.13    3.29
  -6   2   3   71.60    4.64
   6  -2  -3   77.43    5.52
   6   2  -3   70.36    3.27
  -6   2   3   68.92    4.29
  -6  -2   2  310.11   10.60
  -6  -2   2  303.26    7.33
   6   2  -2  305.77    6.25
  -6   2   2  328.92   10.16
  -6   2   2  327.73   10.08
  -6   2   2  306.70    8.89
  -6   2   1  232.96    8.53
  -6  -2   1  223.75    6.24
  -6  -2   1  193.46    6.45
  -6   2   1  222.05    7.52
  -6   2   1  200.53    7.75
  -6  -2   1  240.61    9.62
   6  -2   0 1505.16   23.86
  -6   2   0 1391.51   19.05
  -6  -2   0 1323.55   17.43
  -6   2   0 1466.66   20.82
  -6  -2   0 1425.54   19.09
  -6  -2   0 1325.02   21.76
  -6   2  -1   52.46    4.04
   6  -2   1   36.93    3.59
  -6   2  -1   38.78    3.27
  -6  -2  -1   37.08    3.42
  -6   2  -1   45.31    3.93
  -6  -2  -1   44.25    3.53
  -6  -2  -1   40.24    3.91
  -6   2  -2 1014.03   17.05
  -6  -2  -2 1035.13   18.18
   6  -2   2 1090.41   20.70
  -6  -2  -2 1055.23   20.94
  -6   2  -2 1036.20   17.97
  -6  -2  -2 1124.96   19.16
  -6  -2  -3  192.62    8.58
  -6  -2  -3  200.91    8.63
  -6   2  -3  171.80    7.67
  -6   2  -3  219.69    8.70
  -6   2  -3  192.94    7.94
  -6  -2  -3  189.15    9.37
  -6   2  -4    3.44    1.13
  -6  -2  -4    4.34    1.53
  -6   2  -4    4.95    1.27
  -6   2  -4    3.29    1.26
  -6  -2  -4    4.89    1.68
  -6   2  -5   50.08    4.59
  -6  -2  -5   49.35    4.77
  -6   2  -5   45.51    4.37
  -6  -2  -5   50.19    4.76
   6   2   5   48.43    3.73
  -6   2  -5   48.97    4.60
  -6  -2  -5   44.95    5.00
  -6   2  -6   27.97    3.59
  -6  -2  -6   29.19    3.76
  -6  -2  -6   25.31    3.59
   6   2   6   27.75    3.00
  -6   2  -6   29.73    3.78
   6   2   7   18.31    2.59
  -6   2  -7   20.30    3.12
  -6  -2  -7   18.05    3.30
  -6   2  -7   19.80    3.26
  -6  -2  -7   19.87    3.27
   6   2   8  288.76   10.89
  -6  -2  -8  292.41   13.15
  -6   2  -8  295.72   12.50
  -6   2  -8  293.81   12.55
  -6  -2  -8  284.19   12.98
  -6  -2  -9   27.92    4.32
   6   2   9   22.75    3.23
  -6  -2  -9   28.36    4.44
  -6   2  -9   27.85    4.16
  -6   2  -9   26.89    4.26
  -6  -2 -10    2.69    1.82
  -6   2 -10    0.60    1.31
  -6   2 -10    1.86    0.85
   6   2  10    1.77    1.11
  -6  -2 -10    0.20    0.90
   6   2  11    6.58    2.05
  -6  -2 -11    9.78    3.08
  -6   2 -11    6.50    2.29
  -6  -2 -11    8.99    2.88
  -6   2 -11    6.22    2.30
   6   2  12   74.90    6.67
  -6  -2 -12   79.61    7.90
  -6   2 -12   84.70    8.16
  -6   2 -12   82.96    7.59
   6  -2  12   86.57    8.45
  -6  -2 -12   94.96    8.44
   6   2  13    1.35    0.44
   6  -2  13    1.99    0.43
  -6  -2 -13   -0.69    1.89
  -6  -2 -13    4.65    2.25
  -6   2 -13    2.69    1.75
  -6   2 -13    3.10    1.21
  -6  -2 -14   18.81    4.29
   6   2  14   17.36    3.50
   6  -2  14   19.50    4.18
  -6  -2 -14   18.25    4.19
  -6   2 -14   18.43    3.81
  -6   2 -14   18.38    4.72
   6   2  15    2.29    1.44
  -6   2 -15    3.91    2.01
  -6  -2 -15    6.84    2.80
  -6   2 -15    3.33    2.57
   6  -2  15    3.95    2.22
  -6  -2 -15    5.02    2.69
  -6   2 -16   22.51    5.41
   6   2  16   23.41    4.49
  -6   2 -16   26.20    5.05
  -6  -2 -16   30.65    5.73
   6  -2  16   25.68    5.34
  -6  -2 -16   26.19    5.49
   6  -2  17    0.65    0.62
  -6   2 -17    2.44    2.08
  -6  -2 -17    1.39    0.79
  -6  -2 -17    2.82    2.04
   6   2  17    3.09    1.59
  -6   2 -17    4.19    2.32
   6  -2  18   -0.54    0.42
  -6   2 -18   -0.39    0.71
  -6  -2 -18    1.63    1.75
   6   2  18    1.42    1.27
  -6   2 -18    0.43    0.89
  -6  -2 -18    0.02    0.64
  -6  -2 -19    0.45    0.39
  -6  -2 -19    1.09    0.73
   6   2  19    1.13    1.17
  -6   2 -19    0.97    1.15
   6  -2  19    0.31    1.26
  -6  -2 -20    2.50    2.01
  -6  -2 -20    5.35    2.80
   6  -2  20    3.70    2.25
  -6   2 -20    6.16    3.22
   6   2  20    1.64    1.49
   6  -2  21    0.27    0.77
  -6  -2 -21   -1.27    1.60
   6   2  21    1.45    1.61
  -6   2 -21    0.07    0.82
  -6   2 -21    0.85    1.85
  -6  -2 -21    0.25    0.97
  -6  -2 -22    1.08    1.44
   6   2  22    0.52    1.06
  -6  -2 -22    0.20    0.51
  -6   2 -22    0.38    1.02
  -6   2 -22    0.17    0.98
  -6  -2 -23    0.50    1.10
  -6   2 -23    2.43    2.25
   6   2  23    1.74    1.58
   6   4 -23    2.41    2.29
   6   4 -22    0.29    0.92
  -6  -4  22   -0.07    0.46
   6   4 -21    4.44    2.64
   6  -4 -21   11.83    4.68
  -6  -4  21   10.61    4.12
  -6  -4  20    2.79    2.19
   6   4 -20   -0.24    0.09
   6  -4 -20    2.17    2.01
  -6  -4  19    3.96    2.27
   6   4 -19    3.43    2.43
   6  -4 -19    5.79    2.79
  -6  -4  18    9.05    3.05
   6  -4 -18   10.81    3.88
   6   4 -18    9.81    3.66
   6   4 -17   17.10    4.55
   6  -4 -17   19.76    5.03
  -6  -4  17   20.82    4.64
   6   4 -16    2.85    1.76
   6  -4 -16    6.19    2.65
  -6  -4  16    2.86    2.09
   6   4 -15   23.43    4.88
   6  -4 -15   22.89    5.10
  -6  -4  15   23.34    4.63
   6   4 -14   16.72    3.99
   6  -4 -14   13.23    3.60
   6  -4 -14   20.65    4.45
  -6  -4  14   20.30    4.05
   6  -4 -13    2.28    1.55
   6   4 -13    2.10    1.69
   6  -4 -13    0.83    0.51
   6  -4 -13    3.53    2.10
  -6  -4  13    1.48    1.55
   6   4 -12    1.93    0.49
   6  -4 -12    2.97    1.51
   6  -4 -12    1.71    0.80
   6  -4 -12    4.94    1.80
  -6  -4  12    4.49    1.89
   6  -4 -11    1.05    1.30
   6   4 -11    0.12    0.89
   6  -4 -11    0.16    0.18
   6  -4 -11    1.11    0.97
  -6  -4  11    2.80    0.75
  -6  -4  11    1.38    1.78
  -6  -4  10    6.13    2.10
   6  -4 -10    7.98    2.45
  -6   4  10    3.88    0.82
   6  -4 -10    2.15    0.73
  -6  -4  10    6.71    1.89
   6  -4 -10    7.31    2.49
   6   4 -10    5.65    2.60
  -6  -4   9   40.78    4.51
   6  -4  -9   32.03    4.64
  -6  -4   9   41.89    5.69
   6  -4  -9   42.54    5.34
   6   4  -9   42.49    5.83
  -6   4   9   29.32    2.33
   6  -4  -8    0.56    0.42
  -6  -4   8    1.35    0.96
   6  -4  -8    0.86    1.43
   6  -4  -8    0.06    0.15
  -6  -4   8    0.69    1.19
   6   4  -8    1.28    1.12
   6  -4  -7   95.53    7.48
  -6  -4   7   92.75    6.06
  -6  -4   7   97.87    7.00
   6  -4  -7   89.01    7.45
   6   4  -7   92.81    7.71
  -6  -4   7   93.15    7.62
  -6  -4   6   22.52    2.74
  -6  -4   6   20.86    3.15
  -6  -4   6   21.22    3.60
   6  -4  -6   18.88    3.52
   6  -4  -6   21.15    3.51
   6  -4  -5   34.04    4.38
  -6  -4   5   29.75    3.56
   6  -4  -5   30.05    4.31
  -6  -4   5   34.84    3.40
  -6  -4   5   34.79    4.67
  -6  -4   5   32.28    3.05
  -6  -4   4  139.30    7.15
  -6  -4   4  140.85    5.81
  -6  -4   4  156.55    9.45
  -6  -4   4  128.17    7.35
   6  -4  -4  129.03    8.51
  -6   4   4  121.63    7.49
   6   4  -4  134.65    3.88
   6   4  -4  101.92    3.12
  -6  -4   3  139.60    5.32
  -6   4   3  140.40    7.63
  -6  -4   3  153.98    9.21
  -6  -4   3  135.88    7.63
  -6  -4   3  157.93    7.95
   6   4  -2  692.38    8.01
  -6  -4   2  796.10   18.28
  -6   4   2  697.49   16.39
  -6   4   2  717.70   16.34
  -6  -4   2  680.14   15.38
  -6  -4   1    2.62    1.21
  -6   4   1    3.28    1.02
  -6   4   1    2.56    1.12
  -6   4   1    2.06    0.75
  -6  -4   1    1.52    0.65
   6  -4  -1    1.61    0.58
  -6   4   1    1.92    1.04
  -6   4   0   21.46    2.50
  -6  -4   0   21.16    2.94
  -6   4   0   21.96    2.74
  -6   4   0   19.89    2.77
   6  -4   0   23.16    3.60
  -6   4   0   27.28    2.45
  -6  -4   0   24.27    3.24
  -6  -4  -1   43.60    4.25
   6  -4   1   51.28    5.16
  -6   4  -1   53.30    3.87
  -6   4  -1   46.43    4.29
  -6  -4  -1   50.78    4.80
  -6   4  -1   46.91    3.64
   6  -4   2   69.50    5.87
  -6  -4  -2   73.87    2.84
  -6   4  -2   79.65    5.12
  -6   4  -2   66.32    4.81
  -6   4  -2   65.00    4.21
  -6  -4  -2   82.81    6.40
  -6  -4  -2   69.80    5.58
   6  -4   3  105.66    7.54
  -6  -4  -3   93.13    6.57
   6   4   3  102.80    3.17
  -6  -4  -3   97.21    3.84
  -6   4  -3  103.70    6.11
  -6   4  -3   85.47    5.60
  -6  -4  -3  113.23    7.82
  -6   4  -3  100.12    5.45
  -6   4  -4    6.78    1.58
  -6   4  -4    7.78    1.86
   6   4   4    6.00    0.99
  -6   4  -4    6.19    1.39
  -6  -4  -4    7.71    2.68
  -6  -4  -4    5.47    1.82
   6   4   5  147.94    5.63
  -6   4  -5  158.92    8.42
  -6  -4  -5  149.11    8.88
  -6   4  -5  138.87    7.61
  -6   4  -5  151.97    7.35
  -6  -4  -6   23.06    3.59
  -6   4  -6   22.87    3.40
  -6   4  -6   18.85    3.14
  -6   4  -7   21.99    3.59
  -6  -4  -7   19.19    3.42
  -6   4  -7   19.43    3.20
  -6   4  -8   16.05    3.25
  -6  -4  -8   13.30    2.87
  -6   4  -8   12.97    2.68
  -6   4  -9    6.91    2.21
  -6  -4  -9    5.22    1.92
  -6   4  -9    6.14    1.93
  -6  -4 -10  144.68   10.42
  -6   4 -10  153.45    9.96
  -6   4 -10  152.77    9.94
   6   4  11   70.83    5.94
  -6  -4 -11   71.03    7.66
  -6   4 -11   78.97    7.41
  -6   4 -11   78.30    7.60
  -6  -4 -12   49.67    6.74
  -6   4 -12   56.51    6.79
   6   4  12   42.53    4.87
  -6   4 -12   52.20    6.29
  -6   4 -13   36.80    5.45
  -6  -4 -13   32.26    5.57
  -6   4 -13   31.40    5.16
   6   4  13   25.47    3.98
  -6  -4 -14    5.78    2.63
  -6   4 -14    7.43    2.72
  -6   4 -14    7.09    2.53
   6   4  14    4.59    1.78
   6   4  15   29.72    4.69
  -6   4 -15   38.32    6.53
  -6  -4 -15   39.95    6.58
  -6   4 -15   36.89    5.71
  -6  -4 -16   -0.08    1.16
   6   4  16    0.54    0.89
  -6   4 -16    0.07    0.99
  -6   4 -16    1.73    1.62
  -6   4 -17    5.43    3.03
  -6  -4 -17    4.06    2.33
   6   4  17    2.98    1.41
  -6   4 -17    4.36    2.03
  -6   4 -18    8.42    3.81
  -6  -4 -18    6.96    3.16
  -6   4 -18    6.44    3.03
   6   4  18    6.30    2.46
   6   4  19   25.98    5.21
  -6  -4 -19   28.10    6.37
  -6   4 -19   27.33    5.76
  -6   4 -19   32.98    7.17
   6   4  20    0.93    0.91
  -6   4 -20   -0.17    0.88
  -6  -4 -20   -0.76    1.58
  -6   4 -20    3.56    2.47
  -6   4 -21   -0.46    1.26
  -6   4 -21    0.74    0.54
  -6  -4 -21    2.67    2.34
   6   4  21    0.41    0.88
  -6  -4 -22    1.34    1.86
   6   4  22    0.14    0.30
   6   6 -21    2.54    2.29
  -6  -6  21    1.35    1.68
   6  -6 -21    2.09    2.00
  -6  -6  20    4.06    2.34
   6   6 -20    4.31    2.63
   6  -6 -20    6.47    3.73
   6   6 -19    9.91    4.07
   6  -6 -19    5.92    3.20
  -6  -6  19    7.76    3.34
   6   6 -18    5.57    3.07
   6  -6 -18    2.65    2.26
  -6  -6  18    4.54    2.57
   6   6 -17   12.67    4.25
   6  -6 -17   13.52    4.04
  -6  -6  17   14.21    4.22
  -6  -6  16   17.62    4.42
   6  -6 -16   13.57    4.40
   6   6 -16   13.98    4.43
   6  -6 -15    0.37    0.73
   6  -6 -15    0.05    0.49
  -6  -6  15    2.35    1.84
   6   6 -15    2.92    2.17
   6   6 -14    9.06    3.01
   6  -6 -14    9.56    3.56
   6  -6 -14    8.76    2.98
  -6  -6  14   11.52    3.32
   6  -6 -13   12.39    3.79
   6  -6 -13   12.86    3.58
  -6  -6  13   12.96    3.23
   6   6 -13   12.21    3.55
   6  -6 -12   18.91    4.64
   6   6 -12   21.61    4.95
  -6  -6  12   20.71    4.02
   6  -6 -12   21.12    4.63
  -6  -6  12   23.15    4.26
   6   6 -11   -0.77    0.44
  -6  -6  11    1.34    1.19
   6  -6 -11    1.34    1.17
   6  -6 -11    1.47    1.89
  -6  -6  11    1.21    1.11
   6   6 -10    1.74    2.15
  -6  -6  10    0.77    1.02
   6  -6 -10    0.65    1.20
  -6  -6  10    3.12    1.88
   6  -6 -10    1.38    1.44
  -6  -6  10    0.46    0.50
  -6  -6   9  187.50   12.73
   6  -6  -9  174.28   12.48
  -6  -6   9  156.23    9.70
   6  -6  -9  191.04   12.75
   6   6  -9  191.15   13.06
  -6  -6   9  170.77    9.96
   6  -6  -8    1.01    1.12
   6   6  -8   -0.08    0.18
  -6  -6   8    0.44    0.90
  -6  -6   8    0.88    1.09
   6  -6  -8    0.21    1.96
   6   6  -8   -0.30    0.83
  -6  -6   8    0.24    0.28
  -6  -6   7    3.14    1.18
   6  -6  -7    4.06    1.85
   6   6  -7    1.04    0.51
  -6  -6   7    4.32    1.62
   6  -6  -7    2.68    1.02
   6   6  -7    3.91    1.57
  -6  -6   7    5.47    2.47
   6   6  -6   17.25    1.87
  -6  -6   6   17.35    2.73
   6  -6  -6   22.61    4.31
  -6  -6   6   21.60    4.11
   6  -6  -6   22.36    4.26
  -6  -6   6   22.76    3.42
   6  -6  -5  334.90   15.99
  -6  -6   5  298.66   13.07
   6   6  -5  279.87    8.03
   6  -6  -5  275.97   14.10
  -6  -6   5  317.58   15.03
  -6  -6   5  275.44   11.81
  -6  -6   4    4.09    1.52
  -6  -6   4    3.97    1.57
  -6   6   4    6.97    2.29
  -6  -6   4    5.96    2.33
   6  -6  -4    4.01    1.58
  -6  -6   3   55.09    5.87
  -6  -6   3   40.65    4.34
  -6   6   3   40.04    4.83
  -6  -6   3   53.13    6.00
  -6  -6   2   47.51    4.69
  -6  -6   2   54.36    6.12
  -6  -6   2   57.27    6.14
  -6   6   2   53.15    2.59
  -6   6   2   43.73    4.83
  -6  -6   1   13.40    2.53
  -6  -6   1   14.99    3.20
  -6  -6   1   10.16    2.76
   6   6  -1    4.44    0.74
  -6   6   1    8.57    2.08
  -6   6   1   11.40    2.39
  -6   6   1   13.33    1.73
  -6  -6   0   18.67    3.14
  -6  -6   0   21.50    3.80
  -6  -6   0   15.90    3.21
   6  -6   0   16.86    3.59
  -6   6   0   16.91    2.24
  -6   6   0   16.08    2.92
  -6   6   0   17.43    3.02
  -6   6   0   11.90    1.80
  -6  -6  -1    1.78    0.97
  -6  -6  -1    0.69    0.79
  -6   6  -1    0.87    0.76
  -6   6  -1    0.79    0.56
   6  -6   1    1.67    1.47
  -6   6  -1    1.87    1.58
   6   6   1    0.22    0.16
  -6  -6  -1    0.25    0.32
  -6   6  -1    0.77    1.01
  -6  -6  -2    4.29    1.88
  -6   6  -2    1.81    0.75
  -6  -6  -2    1.20    1.03
  -6   6  -2    1.56    0.77
   6  -6   2    2.89    1.78
  -6   6  -2    2.48    1.49
  -6  -6  -3   13.45    3.05
  -6   6  -3   12.94    2.35
   6  -6   3   15.20    3.45
  -6   6  -3    9.49    1.62
  -6   6  -3   14.76    2.98
  -6  -6  -3   14.83    3.16
  -6   6  -4  154.02    8.76
  -6   6  -4  184.22    6.82
  -6  -6  -4  187.71    8.04
  -6  -6  -4  169.33   10.99
  -6   6  -4  166.10    8.58
  -6   6  -5    7.67    1.89
  -6  -6  -5    9.31    2.84
  -6  -6  -5    9.30    1.95
  -6   6  -5    6.82    1.94
  -6   6  -6    6.34    1.85
  -6  -6  -6    6.88    2.67
  -6  -6  -6    3.89    1.34
  -6   6  -6    4.36    1.67
  -6   6  -7    1.49    1.40
  -6   6  -7    2.71    1.58
  -6  -6  -7    1.69    1.85
  -6  -6  -7    2.07    1.02
  -6  -6  -8  171.37   12.30
  -6  -6  -8  145.12    8.35
  -6   6  -8  170.36   10.12
  -6   6  -8  160.76   10.00
  -6  -6  -9   81.15    8.56
  -6  -6  -9   66.78    6.01
  -6   6  -9   74.70    7.33
  -6   6  -9   68.48    6.71
  -6  -6 -10   12.52    3.91
  -6   6 -10   11.01    3.01
  -6  -6 -10   11.87    2.81
  -6   6 -10   12.38    3.00
  -6  -6 -11   58.16    7.67
  -6  -6 -11   47.61    5.72
  -6   6 -11   52.07    6.33
  -6   6 -11   61.14    6.90
  -6   6 -12   24.09    4.50
  -6  -6 -12   28.06    5.38
  -6   6 -12   27.10    4.89
  -6  -6 -12   23.69    4.42
  -6  -6 -13   23.03    5.16
  -6   6 -13   17.90    3.96
  -6  -6 -13   19.15    4.12
  -6   6 -13   20.19    4.21
  -6  -6 -14    2.86    2.14
  -6   6 -14    3.92    2.53
  -6  -6 -14    0.10    1.21
  -6   6 -14    2.64    2.20
  -6   6 -15   21.82    4.63
  -6  -6 -15    6.26    2.54
  -6   6 -15   25.27    5.33
  -6  -6 -15   23.95    5.79
  -6   6 -16    0.89    1.65
  -6  -6 -16    4.86    3.04
  -6   6 -16    3.66    2.29
   6   6  16    1.12    1.15
  -6  -6 -16   -0.08    0.76
  -6  -6 -17    3.70    3.00
  -6   6 -17    2.13    1.85
  -6   6 -17    2.55    1.71
   6   6  17    0.83    0.85
  -6  -6 -17   -0.03    0.49
  -6   6 -18    5.81    3.11
  -6   6 -18    5.14    2.68
  -6  -6 -18    5.89    3.54
  -6  -6 -18    0.60    0.86
   6   6  18    1.46    1.12
   6   6  19    1.43    1.15
  -6  -6 -19    5.30    3.18
  -6   6 -19    4.27    2.65
  -6   6 -19    6.71    3.29
  -6  -6 -19    1.22    1.36
  -6   6 -20    4.67    3.02
  -6  -6 -20    2.36    2.07
  -6   6 -20    7.48    3.06
  -6  -6 -20    2.62    2.07
  -6  -6 -21    0.79    1.33
  -6  -6 -21    2.64    2.41
  -6   6 -21    1.21    1.51
  -6   6 -22    0.56    1.01
   6   8 -19    5.40    3.14
   6  -8 -19    7.41    3.83
   6  -8 -18    0.48    1.01
   6   8 -18    6.93    3.69
  -6  -8  17    4.52    2.61
   6  -8 -17    7.47    3.76
   6   8 -17    6.30    3.42
   6  -8 -16   11.39    4.36
  -6  -8  16   10.73    3.61
   6   8 -16   13.97    4.72
   6  -8 -15   -0.35    1.00
   6  -8 -15    0.86    1.69
   6  -8 -14    0.95    1.55
   6   8 -14   -0.38    0.83
   6  -8 -14    2.27    2.33
   6  -8 -13    2.11    2.10
   6  -8 -13    2.90    2.79
   6   8 -13    0.40    0.81
   6  -8 -12   96.94   11.64
   6  -8 -12  108.25   11.75
   6   8 -12  104.97   11.54
   6  -8 -11   41.63    7.50
   6  -8 -11   39.01    6.84
  -6  -8  11   22.89    4.06
   6   8 -11   44.98    7.38
   6  -8 -10    1.39    1.65
  -6  -8  10    0.08    0.67
   6  -8 -10    4.24    3.14
   6   8 -10    3.30    2.75
  -6  -8   9    9.54    3.26
   6  -8  -9    3.83    2.48
  -6  -8   9    4.45    1.75
   6  -8  -9    9.79    3.55
   6   8  -9    8.49    3.05
   6  -8  -8  192.44   14.73
  -6  -8   8  202.04   13.99
   6  -8  -8  180.57   13.58
   6   8  -8  182.16   13.74
   6  -8  -7   16.35    4.52
  -6  -8   7    6.07    1.95
   6  -8  -7   10.21    2.96
   6   8  -7    9.40    3.55
  -6  -8   7   16.20    4.25
   6   8  -7    5.20    1.28
   6  -8  -6  123.92   11.32
   6   8  -6  100.81    9.90
  -6  -8   6  128.39   11.41
   6   8  -6   82.71    5.50
  -6  -8   6   67.47    5.90
   6  -8  -5    2.51    1.86
  -6  -8   5    2.39    1.74
   6   8  -5    0.30    0.20
  -6  -8   5    1.58    1.08
  -6  -8   5    1.31    0.50
   6  -8  -4   11.76    3.89
  -6  -8   4    9.62    2.95
  -6  -8   4    9.23    2.24
  -6  -8   4   14.11    3.59
   6   8  -4    5.52    1.01
  -6   8   4    8.71    2.46
  -6  -8   3   23.44    4.61
  -6  -8   3   24.98    4.77
  -6   8   3   12.14    1.24
  -6   8   3   16.80    3.66
  -6  -8   3   17.33    3.02
  -6  -8   2  467.34   20.48
  -6   8   2  313.54    8.26
  -6   8   2  376.50   15.26
  -6  -8   2  320.03   13.23
  -6  -8   2  466.16   19.05
  -6  -8   1   24.58    5.22
  -6  -8   1   21.86    3.64
   6  -8  -1   26.29    4.80
  -6  -8   1   27.73    4.77
  -6   8   1   22.78    3.93
  -6   8   1   18.28    2.29
  -6   8   1   26.07    4.09
  -6   8   0    0.44    0.50
  -6  -8   0    0.48    0.96
  -6  -8   0    0.50    0.32
  -6   8   0    0.22    0.24
  -6  -8   0    0.54    1.03
  -6   8   0   -0.13    1.25
   6  -8   0   -0.56    0.77
  -6   8   0    1.94    1.29
   6  -8   1    1.82    1.65
  -6  -8  -1    0.88    0.64
  -6   8  -1    2.51    1.14
  -6  -8  -1    3.06    2.57
  -6   8  -1    1.27    0.63
  -6  -8  -1    2.71    2.03
  -6  -8  -1    3.82    1.94
  -6   8  -1    2.47    1.82
  -6   8  -1    1.94    1.32
  -6  -8  -2  241.58   14.94
  -6  -8  -2   99.58    6.51
  -6   8  -2  213.87    9.71
   6  -8   2  235.97   13.94
  -6   8  -2  214.11   11.31
  -6  -8  -2  277.30   14.02
  -6   8  -2  113.73    4.48
  -6  -8  -3   27.94    4.49
  -6  -8  -3   21.94    4.59
   6  -8   3   30.13    5.12
  -6   8  -3   24.47    3.52
  -6   8  -3   27.23    4.08
  -6  -8  -4    7.64    2.46
  -6   8  -4    9.22    2.25
  -6  -8  -4    8.07    2.69
  -6   8  -4    7.31    2.24
  -6  -8  -5   78.04    8.73
  -6   8  -5   71.01    6.35
  -6   8  -5   67.28    6.51
  -6  -8  -6  101.72   10.13
  -6   8  -6   96.55    7.66
  -6   8  -6   85.27    7.27
  -6  -8  -6  110.61    8.79
  -6   8  -7   14.43    2.98
  -6  -8  -7   13.46    4.06
  -6   8  -7   12.08    2.86
  -6  -8  -7    8.42    2.33
  -6  -8  -7   14.07    3.06
  -6   8  -8    1.00    1.20
  -6  -8  -8    1.36    1.86
  -6  -8  -8    0.16    0.41
  -6   8  -8    1.00    1.07
  -6   8  -9    5.86    2.28
  -6   8  -9    4.85    1.94
  -6  -8  -9    4.99    2.80
  -6  -8  -9    2.75    1.51
  -6  -8 -10   38.54    6.85
  -6  -8 -10   19.65    3.91
  -6   8 -10   34.09    5.10
  -6   8 -10   34.14    5.48
  -6  -8 -11    0.22    1.12
  -6   8 -11    2.40    1.71
  -6  -8 -11   -0.19    0.72
  -6   8 -11    0.47    1.45
  -6  -8 -12   11.29    3.67
  -6   8 -12   10.25    2.98
  -6   8 -12    9.81    3.03
  -6  -8 -12    3.22    1.60
  -6  -8 -13    4.49    2.76
  -6   8 -13    2.10    1.12
  -6  -8 -13    0.49    0.87
  -6   8 -13    1.65    1.32
  -6  -8 -14   10.36    3.92
  -6   8 -14    6.18    2.56
  -6  -8 -14    1.87    1.45
  -6   8 -14    4.48    2.25
  -6  -8 -15    2.13    2.05
  -6   8 -15    0.13    1.19
  -6  -8 -15   -0.08    0.71
  -6   8 -15    0.12    1.09
  -6   8 -16    4.26    2.56
  -6  -8 -16    1.31    1.98
  -6   8 -16    3.01    1.98
  -6  -8 -16    0.01    0.49
  -6  -8 -17    0.38    0.73
  -6   8 -17    5.62    2.81
  -6   8 -17    2.88    2.26
  -6  -8 -17    4.21    2.86
  -6   8 -18    2.14    1.52
  -6  -8 -18    0.12    0.32
  -6  -8 -18    3.04    2.78
  -6   8 -18    1.04    1.11
  -6  -8 -19    2.00    2.34
  -6   8 -19    0.13    0.23
  -6   8 -19    2.95    2.12
  -6  -8 -19    0.61    1.06
  -6   8 -20   -0.24    0.36
  -6  -8 -20    1.38    1.61
   6 -10 -18    0.99    1.43
   6  10 -17    0.97    1.12
   6 -10 -17    0.96    1.28
   6 -10 -16    7.28    3.77
   6  10 -16   12.26    5.00
   6 -10 -16    5.62    3.61
   6 -10 -15    0.54    1.02
   6 -10 -15    2.58    2.34
   6  10 -15    3.96    2.62
   6 -10 -14    1.40    2.03
   6 -10 -14    0.49    1.33
   6  10 -14    1.47    1.94
   6 -10 -13    5.26    3.03
   6 -10 -13    6.33    3.49
   6  10 -13    5.60    3.69
   6 -10 -12    2.83    2.16
   6  10 -12    1.36    1.18
   6 -10 -12    1.13    0.80
   6 -10 -11   -0.02    1.23
   6 -10 -11    0.14    1.73
   6  10 -11    0.19    1.74
   6 -10 -10   22.73    5.94
   6 -10 -10   21.80    5.59
   6  10 -10   21.35    5.42
   6 -10  -9    7.42    3.43
   6  10  -9    7.08    2.98
   6 -10  -8   16.40    4.89
   6  10  -8   12.19    4.28
   6 -10  -7    1.96    2.33
   6  10  -7    0.20    1.57
   6  10  -6    0.96    1.59
  -6  10   6    1.37    1.20
   6 -10  -6    0.22    1.36
  -6 -10   6    3.54    2.10
   6 -10  -5    8.29    3.91
  -6  10   5    7.06    3.16
  -6 -10   5    8.03    3.08
   6  10  -5    5.33    2.99
  -6 -10   5    6.46    2.87
   6  10  -5    5.82    1.84
   6 -10  -4   78.45   10.30
  -6 -10   4   60.37    8.37
  -6 -10   4   76.53    9.21
  -6 -10   4   33.07    4.47
  -6  10   4   58.11    6.91
   6  10  -4   47.65    5.29
  -6 -10   3    1.30    1.19
  -6 -10   3    1.13    2.15
  -6  10   3    1.57    2.00
   6 -10  -3   -0.92    0.93
  -6 -10   3    0.08    0.04
  -6 -10   2   36.91    6.83
  -6  10   2   28.67    4.97
  -6  10   2   30.96    4.85
  -6 -10   2   34.79    6.14
   6 -10  -2   31.69    6.29
  -6 -10   2   14.33    2.89
  -6  10   1   15.02    3.60
  -6 -10   1   19.02    5.10
   6 -10  -1   19.82    4.80
  -6  10   1   18.84    3.88
  -6 -10   1   24.24    5.05
   6 -10   0   37.55    6.22
  -6 -10   0   35.08    6.89
  -6  10   0   24.88    3.39
  -6  10   0   29.88    4.94
  -6  10   0   29.13    4.76
  -6 -10   0   43.89    6.54
  -6  10  -1    3.81    1.40
  -6 -10  -1    4.93    3.35
   6 -10   1    6.40    2.90
  -6 -10  -1    6.12    2.62
  -6  10  -1    4.65    1.93
  -6  10  -1    4.73    1.92
  -6 -10  -2   59.54    9.27
   6 -10   2   49.83    7.17
  -6 -10  -2   59.16    7.22
  -6  10  -2   44.07    4.90
  -6  10  -2   44.78    5.78
  -6  10  -3   13.67    2.75
  -6 -10  -3   20.06    5.50
  -6 -10  -3   17.29    3.84
   6 -10   3   20.13    4.71
  -6  10  -3   13.86    3.21
  -6  10  -4    2.70    1.38
  -6 -10  -4    4.71    2.09
  -6 -10  -4    3.50    1.64
  -6  10  -4    3.07    1.40
  -6  10  -5    7.36    2.06
  -6 -10  -5   10.17    3.74
  -6 -10  -5    4.56    2.03
  -6  10  -5    8.45    2.55
  -6  10  -6    0.96    0.93
  -6 -10  -6   -0.23    0.78
  -6 -10  -6   -0.09    0.46
  -6  10  -6    0.39    1.11
  -6  10  -7   10.54    2.99
  -6 -10  -7   10.93    3.74
  -6 -10  -7    6.28    2.44
  -6  10  -7    9.46    2.59
  -6 -10  -8   63.93    9.42
  -6  10  -8   48.58    6.21
  -6  10  -8   55.94    6.83
  -6  10  -9    6.76    2.47
  -6 -10  -9    9.06    3.42
  -6  10  -9    8.82    2.87
  -6 -10 -10    9.98    3.86
  -6  10 -10   10.93    3.19
  -6  10 -10    4.63    2.41
  -6 -10 -11   20.82    5.77
  -6  10 -11   13.84    3.71
  -6  10 -11   18.19    4.40
  -6 -10 -12    2.34    2.50
  -6  10 -12    2.76    1.82
  -6  10 -12    1.94    1.86
  -6 -10 -13    3.19    2.66
  -6  10 -13    2.41    1.89
  -6  10 -13    1.14    1.17
  -6 -10 -14   -0.49    0.26
  -6  10 -14    2.43    1.75
  -6  10 -14    1.00    1.44
  -6  10 -15   12.52    3.97
  -6 -10 -15   16.50    5.77
  -6  10 -15   22.31    5.46
  -6 -10 -16   -0.56    0.54
  -6  10 -16    0.99    1.56
  -6  10 -16   -0.54    1.37
  -6 -10 -17   -0.95    1.72
  -6  10 -17   -0.20    0.85
  -6  10 -17    0.33    0.63
  -6  10 -18    0.65    1.15
   6 -12 -15    0.12    0.62
   6 -12 -15    0.93    1.59
   6 -12 -14    7.07    4.30
   6 -12 -14    1.26    1.75
   6  12 -14    7.94    4.21
   6 -12 -13    0.70    1.04
   6  12 -13    4.40    3.60
   6 -12 -12    2.06    1.81
   6  12 -12    3.25    2.83
   6 -12 -11    0.40    0.91
   6  12 -11    1.07    0.92
   6  12 -10    2.60    2.92
   6 -12 -10    2.21    2.37
   6  12  -9   34.22    7.42
   6 -12  -9   34.78    8.01
   6 -12  -8   18.98    6.02
  -6  12   8   16.62    4.57
   6  12  -8   15.00    4.94
   6 -12  -7    2.60    2.64
   6  12  -7    6.39    4.06
  -6  12   7    4.07    2.33
   6 -12  -6   24.61    6.76
   6  12  -6   23.85    6.24
  -6  12   6   18.38    4.59
  -6 -12   5    3.78    2.48
   6  12  -5   12.73    4.59
  -6  12   5   11.12    3.68
   6 -12  -5   14.46    5.04
  -6 -12   4   32.96    7.13
   6 -12  -4   35.92    6.99
   6  12  -4   35.72    7.41
  -6  12   4   32.11    5.54
  -6  12   3   27.66    5.47
  -6 -12   3   34.36    7.45
   6 -12  -3   32.89    6.84
  -6  12   3   35.00    5.88
  -6 -12   2   46.23    8.57
  -6 -12   2   54.28    8.23
   6 -12  -2   43.58    7.69
  -6  12   2   32.97    5.75
  -6  12   2   43.21    6.55
  -6 -12   1   72.12   10.65
  -6 -12   1   55.46    8.27
  -6  12   1   51.16    7.13
  -6  12   1   43.97    6.55
   6 -12  -1   46.30    7.62
  -6 -12   0   10.13    4.02
  -6 -12   0   12.35    4.22
  -6  12   0    9.05    3.12
   6 -12   0    7.76    2.82
  -6  12   0   11.19    3.36
  -6 -12  -1   13.98    5.18
  -6  12  -1   10.11    3.33
   6 -12   1    7.31    3.44
  -6  12  -1   11.22    3.35
  -6 -12  -1   11.57    3.67
  -6 -12  -2   31.91    7.60
  -6  12  -2   21.62    4.47
  -6 -12  -2   17.86    4.68
   6 -12   2   21.22    5.20
  -6 -12  -3   38.89    8.92
  -6  12  -3   30.30    5.29
  -6 -12  -4    2.09    2.67
  -6 -12  -4    1.32    1.78
  -6  12  -4    2.11    1.96
  -6 -12  -5   39.72    9.14
  -6  12  -5   26.74    4.60
  -6  12  -5   29.78    5.23
  -6 -12  -6   18.63    6.24
  -6  12  -6    8.10    2.73
  -6  12  -6   13.63    3.50
  -6 -12  -7    1.96    2.46
  -6  12  -7    0.44    0.66
  -6  12  -7    0.12    1.07
  -6 -12  -8    3.46    3.39
  -6  12  -8    2.05    1.55
  -6  12  -8    3.40    1.74
  -6  12  -9   -0.30    0.67
  -6  12  -9   -1.51    1.30
  -6 -12 -10   30.56    8.04
  -6  12 -10   20.06    4.64
  -6  12 -10   19.71    4.47
  -6 -12 -11    0.20    1.87
  -6  12 -11    1.26    1.10
  -6  12 -11   -0.71    0.33
  -6 -12 -12    2.24    2.73
  -6  12 -12    2.90    2.12
  -6  12 -12    1.48    1.51
  -6  12 -13    0.69    0.60
  -6  12 -13    0.30    0.29
  -6 -12 -14    2.82    3.21
  -6  12 -14    0.70    1.20
  -6  12 -14    0.88    1.37
  -6 -12 -15    2.64    2.38
  -6  12 -15    2.77    2.05
  -6  12 -15   -0.04    0.69
  -6  12 -16    0.16    1.15
   6 -14 -14    2.31    3.19
   6 -14 -13   21.70    8.02
   6 -14 -12    1.93    2.39
   6 -14 -11   -2.75    2.64
   6  14 -11   -0.30    1.38
  -6  14  11    0.90    1.26
   6 -14 -10    1.07    2.10
  -6  14  10    1.98    1.96
   6  14 -10    2.69    3.03
   6  14  -9    7.11    3.75
   6 -14  -9    7.00    4.33
  -6  14   9    5.84    3.11
   6 -14  -8   12.76    5.51
  -6  14   8   11.71    4.34
   6  14  -8   15.76    6.17
   6  14  -7    8.94    4.53
   6 -14  -7    1.21    1.24
   6 -14  -7    6.18    4.11
  -6  14   7    5.43    2.86
   6  14  -6    3.87    2.87
  -6  14   6    6.64    3.32
   6 -14  -6    1.98    1.93
   6 -14  -5   -0.35    0.41
   6  14  -5    2.64    2.57
  -6  14   5    2.02    1.61
  -6  14   4    2.31    2.30
  -6 -14   4    0.72    1.40
   6  14  -4    5.48    3.47
  -6  14   4    3.49    2.33
   6 -14  -4    0.45    1.17
  -6  14   3   17.86    4.80
  -6 -14   3    8.06    4.10
   6  14  -3   13.67    5.04
  -6  14   3   24.92    5.59
   6 -14  -3   12.74    4.42
  -6 -14   2   11.43    5.03
   6  14  -2   25.01    6.25
  -6  14   2   30.28    6.22
   6 -14  -2   16.86    5.00
  -6  14   2   21.30    5.10
  -6 -14   1    0.39    1.39
  -6  14   1    1.59    1.83
   6 -14  -1    1.99    1.98
  -6  14   1    1.96    2.00
  -6 -14   0    6.71    3.73
  -6  14   0    8.68    3.24
   6 -14   0    5.73    2.73
  -6  14   0    8.52    3.44
  -6 -14  -1   15.54    5.73
   6 -14   1   18.99    5.47
  -6  14  -1   26.20    5.62
  -6 -14  -2    9.90    4.91
  -6  14  -2   12.99    4.14
  -6 -14  -3   29.09    8.18
  -6  14  -3   32.97    6.34
  -6 -14  -4    6.48    3.94
  -6  14  -4   11.33    3.71
  -6  14  -5    7.20    3.16
  -6 -14  -5    5.44    3.67
  -6 -14  -6    1.15    2.07
  -6  14  -6    0.00    0.76
  -6 -14  -7   12.08    5.77
  -6  14  -7   11.84    3.71
  -6 -14  -8   11.68    5.89
  -6  14  -8    8.13    2.93
  -6 -14  -9    8.88    5.48
  -6  14  -9    5.57    2.71
  -6 -14 -10    6.21    4.39
  -6  14 -10    4.53    2.36
  -6  14 -11    2.53    2.06
  -6  14 -12    2.84    2.13
  -6  14 -13    0.70    1.97
  -6  14 -13    1.36    1.81
   6 -16  -6    1.77    1.96
  -6  16   6    1.63    1.88
   6  16  -6    0.91    1.89
  -6  16   5    2.24    1.88
   6  16  -5    4.13    3.59
   6 -16  -5    4.57    3.59
  -6  16   4    8.95    3.78
   6  16  -4   12.63    5.42
   6 -16  -4    9.37    4.34
  -6  16   3    2.75    2.41
   6  16  -3   -0.02    1.10
   6 -16  -3   -0.59    1.24
  -6 -16   2   -0.16    0.51
   6 -16  -2    0.49    1.18
  -6  16   2    0.64    2.19
  -6  16   2    0.48    0.33
   6  16  -2    0.20    1.05
   6 -16  -1    1.33    1.96
  -6 -16   1    1.78    2.30
   6  16  -1    2.10    2.36
  -6  16   1    2.68    2.00
  -6  16   1    4.08    2.73
  -6 -16   0    1.72    2.41
   6  16   0    2.65    2.58
  -6  16   0    2.73    2.32
  -6  16  -1    0.50    1.13
  -6 -16  -1    1.64    2.19
  -6 -16  -2    0.40    1.22
  -6  16  -2    2.62    1.98
  -6 -16  -3   -0.45    0.74
  -6  16  -3    0.04    0.77
  -6 -16  -4    1.31    2.53
  -6  16  -4    3.04    2.32
  -6  16  -5   -0.37    1.13
  -6  16  -6   -0.52    0.92
  -7  -1  22   -0.77    1.16
   7  -1 -22   -0.26    0.54
   7   1 -22    1.65    2.04
   7  -1 -21    1.92    2.81
   7   1 -21   -0.49    0.56
   7   1 -20   -0.25    0.52
   7  -1 -20    2.92    2.76
   7   1 -20    0.70    1.55
   7  -1 -19    5.04    2.75
   7   1 -19    4.35    2.75
   7   1 -19    1.08    1.10
   7   1 -18    0.17    0.17
   7  -1 -18   -0.74    1.21
   7   1 -17    1.93    1.18
   7  -1 -17    1.88    1.26
   7  -1 -17    5.18    2.55
   7   1 -17    5.38    2.70
   7  -1 -16    2.65    1.47
   7  -1 -16    6.19    2.58
   7   1 -16    3.99    1.92
   7   1 -15   16.92    3.71
   7  -1 -15    8.46    2.46
   7   1 -14   10.71    2.89
   7  -1 -14    6.90    2.26
   7  -1 -14   14.83    3.59
   7  -1 -13    3.90    1.54
   7  -1 -13    7.28    2.62
   7   1 -13    6.90    2.36
   7  -1 -12    9.18    2.27
   7   1 -12    9.54    2.88
   7  -1 -12   13.03    3.49
  -7   1  12    7.79    1.97
  -7  -1  12   11.56    2.77
   7  -1 -11   55.60    6.12
   7   1 -11   51.11    5.71
   7  -1 -11   45.53    4.73
  -7   1  11   40.82    4.39
  -7  -1  11   52.94    5.62
   7  -1 -10  123.84    8.44
   7   1 -10  132.56    8.51
   7   1 -10  137.77    9.35
   7  -1 -10  120.90    7.48
  -7   1  10  109.82    6.92
  -7  -1  10  123.03    8.19
   7  -1  -9   56.91    3.64
   7  -1  -9   66.33    5.96
   7   1  -9   75.37    6.11
   7   1  -9   62.24    6.06
   7  -1  -9   70.45    5.51
  -7   1   9   62.06    5.24
  -7  -1   9   68.79    6.04
  -7  -1   8   15.95    3.08
   7  -1  -8   15.63    2.73
   7   1  -8   14.61    2.64
   7   1  -8   14.87    3.08
  -7  -1   8    8.30    1.16
   7  -1  -8   14.47    2.52
  -7   1   8   16.18    2.64
  -7   1   7   15.64    1.47
   7  -1  -7   35.59    4.03
   7   1  -7   35.65    4.22
   7  -1  -7   33.63    3.62
  -7  -1   7   31.77    2.81
  -7  -1   7   10.73    1.31
  -7  -1   7   37.35    4.39
  -7  -1   7   26.36    1.70
   7   1  -7   30.20    3.34
  -7  -1   6  114.72    3.16
   7  -1  -6  121.91    7.18
   7   1  -6  105.03    5.85
   7  -1  -6  111.11    6.06
  -7  -1   6  103.78    4.80
  -7   1   6  100.29    5.97
  -7  -1   5  304.01    4.93
   7  -1  -5  339.54   11.85
   7   1  -5  308.90    9.45
  -7  -1   5  370.41   12.71
  -7  -1   5  322.54    8.27
  -7   1   5  370.53   10.99
  -7   1   5  320.87    8.70
  -7   1   4   13.21    2.07
  -7  -1   4   26.89    1.70
  -7  -1   4   25.94    1.46
   7  -1  -4   27.90    3.20
   7   1  -4   22.79    2.48
  -7   1   4   24.42    2.70
  -7   1   4   25.87    2.41
  -7  -1   4   26.34    3.48
  -7  -1   3  152.86    7.81
  -7   1   3  126.42    7.14
  -7  -1   3  148.37    4.49
  -7   1   3  131.17    5.39
   7  -1  -3  129.04    7.00
   7   1  -3  115.97    5.36
  -7   1   3  129.06    6.18
  -7  -1   3  146.11    4.36
  -7  -1   2   72.38    5.40
  -7   1   2   75.81    5.42
   7   1  -2   61.91    3.74
  -7   1   2   70.26    3.98
  -7  -1   2   73.89    3.46
  -7   1   1   91.97    5.79
  -7   1   1   85.54    4.40
  -7  -1   1   98.89    4.44
  -7  -1   1   90.62    6.13
  -7   1   0  117.47    5.42
  -7  -1   0  131.05    5.61
   7   1   0  108.32    4.50
   7  -1   0  119.90    6.57
  -7  -1   0  138.06    7.63
  -7   1   0  127.05    6.89
  -7   1  -1  142.76    6.41
   7  -1   1  125.47    6.34
  -7   1  -1  139.67    7.35
  -7  -1  -1  152.11    6.53
  -7  -1  -1  132.76    7.36
  -7  -1  -2   92.91    5.34
  -7   1  -2   91.78    5.43
  -7  -1  -2   82.01    6.04
  -7   1  -2   81.02    5.62
  -7   1  -3  123.10    6.62
  -7   1  -3  117.88    6.98
  -7  -1  -3  116.83    6.44
  -7  -1  -3  108.11    7.19
  -7   1  -4   79.75    6.11
  -7  -1  -4   71.99    5.40
  -7   1  -4   72.76    5.30
  -7  -1  -4   69.99    6.06
  -7   1  -4   66.15    5.60
  -7  -1  -5    6.83    2.22
  -7   1  -5    6.75    2.10
  -7  -1  -5    5.28    1.62
  -7   1  -5    7.91    2.09
  -7   1  -5    5.60    1.83
  -7   1  -6  271.24   11.86
  -7   1  -6  279.12   12.05
  -7  -1  -6  292.44   12.39
  -7   1  -6  296.77   11.81
  -7  -1  -6  282.18   12.99
  -7  -1  -7   21.36    3.71
  -7   1  -7   23.47    3.81
  -7   1  -7   24.99    3.81
   7   1   8   32.58    4.15
  -7   1  -8   27.04    3.96
  -7  -1  -8   37.08    5.31
  -7  -1  -8   37.58    5.33
  -7   1  -8   31.79    4.24
  -7  -1  -9   45.18    5.59
  -7   1  -9   41.66    5.11
  -7   1  -9   38.75    5.01
   7   1   9   40.29    4.63
  -7  -1  -9   40.11    5.50
  -7   1 -10   74.90    7.42
  -7  -1 -10   78.65    7.70
   7   1  10   71.27    6.55
  -7  -1 -10   78.90    7.90
  -7   1 -10   73.46    6.97
  -7  -1 -11   29.66    4.66
  -7  -1 -11   31.93    5.09
   7   1  11   29.27    4.37
  -7   1 -11   27.58    4.43
  -7   1 -11   25.37    4.61
  -7  -1 -12   50.56    6.11
   7   1  12   43.13    5.42
  -7   1 -12   42.84    6.53
   7  -1  12   44.97    5.98
  -7  -1 -12   52.32    6.78
  -7   1 -12   47.58    6.09
   7   1  13   -0.44    1.38
  -7   1 -13    3.28    2.12
  -7  -1 -13    2.49    2.31
  -7   1 -13    0.49    1.42
  -7  -1 -13   -1.62    1.13
  -7  -1 -13    0.94    0.91
   7  -1  13   -0.61    1.21
   7  -1  14    7.26    2.78
   7   1  14    6.30    2.51
  -7  -1 -14   10.34    3.34
  -7   1 -14    7.11    2.66
  -7  -1 -14    7.47    3.04
  -7   1 -14    7.61    2.79
   7   1  15    4.53    2.27
  -7  -1 -15    6.59    2.91
  -7   1 -15    5.47    2.33
  -7  -1 -15    8.14    2.86
  -7   1 -15    7.87    3.24
   7  -1  15    7.61    2.71
   7   1  16    3.62    1.82
  -7  -1 -16    4.35    2.25
  -7  -1 -16    6.90    2.68
  -7   1 -16    5.26    2.49
  -7   1 -16    2.64    1.72
   7  -1  16    4.54    2.13
   7   1  17    5.31    2.50
  -7  -1 -17    6.22    2.66
  -7   1 -17    4.75    2.28
  -7  -1 -17    9.07    3.41
   7  -1  17    4.17    2.11
  -7   1 -17    7.15    3.13
   7   1  18   -0.28    0.42
   7  -1  18   -1.10    1.34
  -7  -1 -18    1.60    1.91
  -7   1 -18    0.08    1.94
  -7  -1 -18    0.20    0.74
  -7  -1 -19    6.40    3.08
  -7   1 -19    6.77    3.28
   7   1  19    3.45    2.03
   7  -1  19    7.25    3.38
  -7   1 -19    6.63    2.86
  -7  -1 -19    7.61    3.30
  -7  -1 -20    7.88    3.61
   7  -1  20   14.55    4.88
  -7   1 -20    8.08    3.41
   7   1  20    5.39    2.68
  -7   1 -20    7.83    3.38
  -7  -1 -20   10.21    3.92
  -7  -1 -21    1.43    1.58
   7  -1  21    1.84    1.85
  -7  -1 -21    1.21    1.55
  -7   1 -21    3.20    2.30
  -7   1 -21    2.19    2.22
   7   1  21    2.81    2.11
   7   1  22    0.62    1.47
  -7  -1 -22    1.16    1.46
  -7   1 -22    0.69    1.01
  -7   1 -22    1.24    1.52
  -7  -1 -22    0.34    1.19
  -7  -1 -23    0.37    0.84
  -7   1 -23    0.58    1.49
   7   1  23    0.50    0.95
   7   3 -23    0.00    0.49
   7   3 -22    0.79    1.05
   7  -3 -22    2.16    2.36
  -7  -3  22    1.30    1.63
   7   3 -21    1.97    1.60
   7  -3 -21    7.26    3.83
  -7  -3  21    4.61    2.71
   7   3 -20    1.30    1.38
   7  -3 -20    4.99    2.93
  -7  -3  20    1.76    2.53
   7   3 -19    0.41    0.91
   7  -3 -19    0.81    1.65
  -7  -3  19    1.26    1.71
   7   3 -18    4.31    2.53
   7  -3 -18    3.35    2.42
  -7  -3  18    2.42    1.60
   7   3 -17   14.50    3.88
  -7  -3  17   13.78    3.86
   7  -3 -17   15.47    4.51
   7   3 -16    0.81    0.85
   7  -3 -16   -0.13    1.37
   7   3 -15    5.45    2.42
   7  -3 -15    4.06    2.48
   7  -3 -14   15.67    3.84
   7   3 -14   12.07    3.31
   7  -3 -13    8.16    2.46
   7  -3 -13    5.24    1.56
   7  -3 -13    9.78    3.41
   7   3 -13   11.25    3.16
   7  -3 -12   65.55    6.52
  -7  -3  12   83.36    7.97
   7  -3 -12   82.92    8.27
   7   3 -12   85.17    8.50
   7  -3 -11   23.61    3.71
   7  -3 -11   27.97    4.47
  -7  -3  11   25.32    4.53
   7   3 -11   24.07    4.39
  -7   3  11   18.32    2.48
   7  -3 -10   29.12    4.09
  -7  -3  10   32.75    4.92
   7  -3 -10   32.86    4.70
   7   3 -10   32.26    5.19
  -7   3  10   23.92    2.76
   7  -3  -9   92.42    6.85
  -7  -3   9   89.77    7.69
   7  -3  -9   87.32    7.50
   7   3  -9   90.56    8.16
   7  -3  -9   33.58    2.97
  -7   3   9   50.09    4.13
   7  -3  -8    0.54    0.67
   7  -3  -8    0.18    0.25
  -7  -3   8    2.44    1.67
   7  -3  -8    0.56    1.38
   7   3  -8    1.51    1.33
  -7  -3   7  753.90   19.95
   7  -3  -7  688.18   20.43
   7   3  -7  745.12   21.64
  -7  -3   7  723.04   21.18
  -7  -3   6  111.14    7.60
  -7  -3   6  124.25    8.58
  -7  -3   5  114.21    4.87
  -7  -3   5   99.36    6.89
   7  -3  -5   90.99    7.12
  -7   3   5   94.67    6.47
  -7  -3   5  106.92    7.89
  -7  -3   4   35.49    4.01
  -7  -3   4   39.65    3.31
   7  -3  -4   35.17    4.23
   7   3  -4   24.78    2.16
  -7   3   4   34.71    3.81
  -7  -3   3  553.37   12.02
   7   3  -3  561.01    8.95
  -7   3   3  623.02   14.56
   7   3  -3  473.86    9.52
  -7   3   3  619.47   15.38
   7   3  -3  759.08    9.14
  -7  -3   3  723.39   17.84
  -7   3   2   88.32    5.77
   7  -3  -2   68.16    3.43
   7   3  -2   72.32    2.70
  -7   3   2   99.59    6.24
   7   3  -2   65.06    3.55
  -7  -3   2  100.12    6.93
  -7   3   2   92.11    5.52
  -7  -3   2   80.21    4.76
  -7   3   1   81.04    5.27
  -7  -3   1   73.41    4.75
  -7  -3   1   76.94    5.78
  -7   3   1   73.27    4.90
  -7   3   1   75.79    5.39
  -7   3   0  111.10    6.13
  -7  -3   0  103.45    6.86
  -7  -3   0  106.51    5.87
   7  -3   0  110.48    7.27
  -7   3   0  100.07    5.86
   7  -3   1  581.99   16.49
  -7  -3  -1  621.06   14.99
  -7   3  -1  517.78   13.23
  -7  -3  -1  549.66   15.96
  -7   3  -1  596.15   14.76
   7  -3   2  909.62   20.90
  -7  -3  -2  936.19   19.05
  -7   3  -2  826.38   16.71
  -7  -3  -2  838.44   20.39
  -7   3  -2  842.54   16.87
  -7  -3  -3  686.04   17.25
  -7  -3  -3  754.04   20.09
  -7   3  -3  640.41   15.31
  -7   3  -3  562.46   14.46
  -7   3  -3  794.53   17.64
  -7  -3  -4   31.14    3.96
  -7  -3  -4   32.59    4.53
  -7   3  -4   31.99    3.75
  -7   3  -4   26.19    3.37
  -7   3  -4   26.39    3.33
  -7   3  -5  718.05   18.05
  -7  -3  -5  796.95   21.71
  -7   3  -5  821.95   19.61
  -7  -3  -5  755.14   19.74
  -7   3  -5  774.29   18.77
   7   3   5  770.20   14.84
  -7  -3  -6  321.30   13.55
  -7   3  -6  324.98   12.63
   7   3   6  321.92   10.17
  -7   3  -6  346.69   13.24
  -7   3  -6  331.35   12.61
  -7  -3  -7  247.69   12.33
  -7   3  -7  251.62   11.67
  -7   3  -7  245.18   11.50
   7   3   7  243.41    9.39
  -7   3  -8    6.96    2.24
  -7  -3  -8    6.01    2.20
   7   3   8    4.73    1.43
  -7   3  -8    5.51    1.75
  -7  -3  -9   94.03    8.19
   7   3   9   88.22    6.39
  -7   3  -9   99.10    7.93
  -7   3  -9   89.31    7.57
  -7   3 -10   58.84    6.38
   7   3  10   48.66    4.93
  -7  -3 -10   48.07    6.20
  -7   3 -10   55.33    6.04
   7   3  11   37.00    4.51
  -7  -3 -11   42.25    5.85
  -7   3 -11   40.58    5.33
  -7   3 -11   44.94    5.93
   7   3  12   15.10    3.04
  -7  -3 -12   19.42    4.19
  -7   3 -12   20.57    4.08
  -7   3 -12   22.17    4.16
   7   3  13    0.65    1.26
  -7  -3 -13    1.15    1.61
  -7   3 -13    0.41    0.91
  -7   3 -13    1.67    1.03
  -7  -3 -14   54.13    7.47
   7   3  14   46.98    5.83
  -7   3 -14   58.52    7.62
  -7   3 -14   52.32    6.51
  -7  -3 -15   40.01    6.64
   7   3  15   30.06    4.86
  -7   3 -15   33.40    5.59
  -7   3 -15   34.49    6.46
   7   3  16    5.03    2.20
  -7  -3 -16    4.20    2.48
  -7   3 -16    7.00    2.77
  -7   3 -16    8.12    3.51
  -7  -3 -17   14.42    4.24
   7   3  17   12.11    3.33
  -7   3 -17   14.94    3.90
  -7   3 -17   14.46    4.84
  -7  -3 -18    2.31    2.03
  -7   3 -18    5.17    2.27
   7   3  18    2.47    1.45
  -7   3 -18    7.97    3.37
  -7   3 -19   11.05    4.09
  -7   3 -19    7.93    3.07
   7   3  19   10.80    3.37
  -7  -3 -19    8.78    3.69
  -7   3 -20    4.68    2.63
  -7  -3 -20    5.78    3.08
   7   3  20    6.94    2.96
  -7   3 -20   10.73    3.67
   7   3  21    8.12    3.19
  -7  -3 -21    6.40    3.39
  -7   3 -21   11.45    4.05
   7   3  22   -0.12    0.33
  -7   3 -22    0.80    1.63
  -7  -3 -22    0.24    0.38
  -7   3 -23   -0.11    0.44
   7   5 -22    0.69    1.32
   7   5 -21    2.33    2.32
   7  -5 -21    3.59    2.74
  -7  -5  21    1.99    1.76
   7   5 -20    1.12    1.63
  -7  -5  20    2.28    1.80
   7  -5 -20    1.06    0.50
   7   5 -19    5.84    3.15
  -7  -5  19    2.85    1.64
   7  -5 -19    4.89    3.15
   7   5 -18    4.72    2.93
  -7  -5  18    2.99    2.17
   7  -5 -18    1.69    1.65
   7   5 -17    1.36    1.79
   7  -5 -17    1.77    1.24
  -7  -5  17   -0.25    0.39
  -7  -5  16    3.12    2.41
   7  -5 -16    3.22    2.49
   7   5 -16    3.79    2.19
  -7  -5  15   45.93    6.62
   7  -5 -15   46.40    7.68
   7   5 -15   51.13    7.27
   7  -5 -14    4.46    2.37
   7  -5 -14    3.39    2.20
   7   5 -14    4.10    2.30
  -7  -5  14    2.33    1.30
   7  -5 -13   24.70    4.94
  -7  -5  13   35.92    5.40
   7  -5 -13   38.84    6.43
   7   5 -13   35.56    6.05
  -7  -5  12    3.06    1.68
   7  -5 -12    1.70    1.29
   7  -5 -12    1.19    1.01
  -7  -5  12    2.27    0.93
   7   5 -12    3.71    1.93
  -7  -5  11    5.18    1.82
   7  -5 -11    6.23    2.25
   7   5 -11    4.59    2.58
   7  -5 -11    4.53    2.36
  -7  -5  11    7.05    2.67
  -7  -5  11    3.04    1.34
   7  -5 -10    2.00    1.35
   7   5 -10    0.97    0.60
  -7  -5  10    0.74    0.86
   7  -5 -10    2.12    1.58
  -7  -5  10   -0.43    0.24
  -7  -5  10    0.57    0.65
   7  -5  -9   27.77    4.56
  -7  -5   9   27.81    4.21
  -7  -5   9   23.13    3.41
   7  -5  -9   26.21    4.60
  -7  -5   9   26.83    4.85
   7   5  -9   29.40    5.11
  -7   5   9   12.43    1.63
   7  -5  -8    0.52    0.86
   7  -5  -8    2.87    1.63
  -7  -5   8    1.36    1.24
  -7  -5   8    3.15    2.16
   7   5  -8    1.15    1.97
  -7  -5   8    1.80    1.01
   7  -5  -7    7.05    2.29
  -7  -5   7    4.81    1.48
  -7  -5   7    5.06    1.80
  -7  -5   7    8.70    2.67
   7  -5  -7    7.56    2.52
   7   5  -7    5.88    2.41
  -7  -5   6   19.36    2.67
  -7  -5   6   17.36    3.11
  -7  -5   6   18.96    3.92
   7  -5  -6   18.93    3.98
  -7  -5   6   19.16    2.98
   7  -5  -6   22.08    4.08
  -7  -5   5  134.81    6.61
   7  -5  -5  143.65    9.85
   7   5  -5  123.90    3.42
  -7   5   5  124.77    8.32
  -7  -5   5  146.01    8.17
  -7  -5   5  150.93   10.41
  -7  -5   5  126.41    7.97
  -7  -5   4    2.69    1.26
  -7  -5   4    4.75    2.27
  -7  -5   4    3.17    1.42
  -7  -5   4    3.22    1.07
  -7   5   4    3.01    1.35
   7   5  -4    2.02    0.64
  -7  -5   3   12.17    2.94
  -7  -5   3    8.76    2.24
  -7  -5   3   10.43    2.39
  -7   5   3    9.02    2.29
   7   5  -3    4.07    0.81
  -7  -5   2   45.34    4.65
   7  -5  -2   40.54    2.35
  -7   5   2   47.93    4.81
  -7   5   2   46.73    4.59
  -7  -5   2   49.51    4.78
  -7  -5   1  224.12   10.57
  -7   5   1  249.99    9.50
  -7   5   1  223.83   10.14
  -7   5   1  240.49   10.81
  -7   5   1  250.80    7.60
  -7  -5   1  242.39   10.94
  -7   5   0   30.53    3.14
  -7  -5   0   32.27    4.16
   7  -5   0   37.80    5.03
  -7   5   0   33.66    4.04
  -7   5   0   32.25    3.77
  -7  -5   0   36.84    4.34
  -7   5   0   34.71    3.09
  -7   5  -1   71.17    4.88
  -7  -5  -1   67.62    6.06
  -7  -5  -1   79.21    6.57
   7  -5   1   73.99    6.64
  -7   5  -1   66.78    5.51
  -7   5  -1   83.50    5.12
  -7  -5  -2   23.53    3.68
   7  -5   2   20.18    3.56
  -7   5  -2   23.78    3.41
  -7   5  -2   24.82    3.05
  -7  -5  -2   24.34    3.89
  -7   5  -2   20.54    2.58
  -7  -5  -3    6.43    2.07
  -7   5  -3    5.67    1.48
  -7  -5  -3    6.47    2.31
  -7   5  -3    6.46    1.69
  -7  -5  -3    3.38    0.80
   7  -5   3    8.29    2.34
  -7   5  -3    4.07    1.32
  -7   5  -4   99.93    6.65
  -7  -5  -4  119.85    8.47
   7   5   4  115.56    3.88
  -7  -5  -4  119.94    8.70
  -7   5  -4  132.94    7.76
  -7   5  -4  107.99    6.26
  -7  -5  -5    1.84    1.12
  -7   5  -5    2.78    1.37
  -7  -5  -5    1.62    0.80
   7   5   5    1.77    0.59
  -7   5  -5    2.00    1.14
  -7   5  -5    2.16    1.25
  -7   5  -6    4.78    1.66
  -7  -5  -6    4.39    1.37
  -7   5  -6    7.11    2.03
  -7  -5  -6    5.61    1.45
   7   5   6    3.64    0.96
  -7  -5  -7    7.99    2.53
  -7   5  -7    7.60    2.11
   7   5   7    3.89    1.08
  -7  -5  -7    6.62    1.74
  -7   5  -7    7.88    2.38
   7   5   8   12.31    2.07
  -7   5  -8   15.10    3.09
  -7  -5  -8   15.51    3.57
  -7   5  -8   14.64    3.01
  -7  -5  -9   14.57    3.47
  -7   5  -9   18.54    3.66
  -7   5  -9   19.88    3.79
   7   5   9   11.53    2.15
  -7   5 -10    3.35    1.56
  -7  -5 -10    3.43    2.03
  -7   5 -10    4.83    2.43
   7   5  10    3.42    1.27
  -7  -5 -11    2.61    1.10
  -7   5 -11    4.52    2.14
   7   5  11    3.50    1.39
  -7   5 -11    1.90    1.81
   7   5  12   51.95    5.32
  -7  -5 -12   65.09    8.08
  -7   5 -12   71.15    7.66
  -7   5 -12   63.96    7.43
  -7  -5 -13    3.04    1.51
  -7   5 -13    6.67    2.92
   7   5  13    3.27    1.45
  -7   5 -13    6.41    2.51
  -7   5 -14    0.40    0.28
  -7  -5 -14    1.38    2.07
  -7   5 -14    3.40    2.42
   7   5  14    0.85    0.92
   7   5  15   15.15    3.34
  -7  -5 -15   18.13    4.78
  -7   5 -15   15.44    3.76
  -7   5 -15   19.20    4.68
  -7  -5 -16    1.60    1.93
  -7   5 -16    4.94    2.61
   7   5  16    1.95    1.38
  -7   5 -16    3.87    2.27
   7   5  17   -0.22    0.43
  -7  -5 -17    0.56    1.21
  -7   5 -17    0.70    1.29
  -7   5 -17    3.47    2.82
   7   5  18    1.47    1.18
  -7  -5 -18    5.04    2.82
  -7   5 -18    3.90    2.06
  -7   5 -18    5.09    3.01
  -7   5 -19    0.93    1.66
   7   5  19   -0.06    0.14
  -7  -5 -19    0.69    1.43
  -7   5 -20   12.34    4.62
  -7  -5 -20   17.49    5.79
  -7   5 -20   17.18    4.93
  -7  -5 -20    5.53    3.16
  -7  -5 -21   -0.16    0.76
  -7  -5 -21    2.11    2.27
  -7   5 -21    2.50    2.33
  -7   5 -22   -0.49    1.13
  -7  -7  21    1.81    1.65
   7   7 -20    2.49    2.17
  -7  -7  20    2.61    2.04
   7   7 -19    4.51    2.76
   7  -7 -19    4.96    3.05
  -7  -7  19    1.98    1.61
   7   7 -18    5.78    3.52
   7  -7 -18    5.62    3.85
  -7  -7  18    0.92    1.39
   7  -7 -17    2.96    2.74
  -7  -7  17    1.13    1.16
   7   7 -17    5.98    3.20
  -7  -7  16   20.15    5.08
   7  -7 -16   34.68    7.34
   7   7 -16   30.53    6.55
  -7  -7  15   11.86    3.62
  -7  -7  15   14.30    4.17
   7  -7 -15   20.58    5.49
   7   7 -15   24.21    5.36
   7  -7 -14    6.11    3.15
   7   7 -14   13.09    4.04
  -7  -7  14    3.11    1.85
  -7  -7  14    9.03    3.07
   7  -7 -14   12.33    4.04
  -7  -7  13    0.47    0.72
   7  -7 -13    2.42    2.00
  -7  -7  13    0.38    1.39
   7   7 -13    2.67    2.06
   7  -7 -13    1.78    1.75
   7  -7 -12   19.73    4.99
   7  -7 -12   22.62    5.23
  -7  -7  12   20.04    4.21
  -7  -7  12   11.84    3.13
   7   7 -12   22.69    5.26
   7  -7 -11   65.89    8.63
  -7  -7  11   81.28    9.24
  -7  -7  11   59.04    6.61
  -7  -7  11   76.65    7.73
   7  -7 -11   79.34    9.33
   7   7 -11   72.51    9.29
   7  -7 -10    4.93    2.63
  -7  -7  10    4.60    1.94
  -7  -7  10    3.61    1.75
   7  -7 -10    5.99    2.40
   7   7 -10    8.03    3.24
  -7  -7  10    5.06    2.49
   7  -7  -9    1.57    1.89
  -7  -7   9    0.47    1.09
  -7  -7   9   -0.23    1.09
   7  -7  -9    4.43    2.55
   7   7  -9    1.26    1.43
  -7  -7   9   -0.06    0.82
   7  -7  -8    5.93    2.64
  -7  -7   8    4.82    2.40
  -7  -7   8    4.29    1.57
   7  -7  -8    4.34    2.52
   7   7  -8    1.91    1.37
   7  -7  -7  164.02   12.43
   7  -7  -7  143.47   11.39
   7   7  -7  137.53   11.91
  -7  -7   7  158.88   12.11
  -7  -7   7  139.21    9.27
  -7  -7   6    9.23    2.69
   7  -7  -6   12.08    3.35
  -7  -7   6   11.05    2.88
  -7  -7   6    9.72    2.86
   7   7  -6    4.26    1.03
   7  -7  -5   10.12    3.40
  -7  -7   5    8.37    2.61
  -7  -7   5    5.65    1.84
  -7  -7   5   10.15    2.74
  -7   7   5    6.24    1.88
   7   7  -5    5.60    1.27
  -7  -7   4    0.66    0.32
  -7  -7   4    0.69    0.64
  -7  -7   4    2.97    2.18
  -7   7   4    1.90    1.21
  -7  -7   3   42.61    5.81
  -7   7   3   39.16    4.97
  -7  -7   3   34.40    4.24
  -7  -7   3   52.12    6.67
  -7  -7   2    0.92    0.90
  -7  -7   2    3.00    1.76
  -7  -7   2    3.82    1.89
  -7   7   2    1.40    0.50
  -7   7   2    2.10    1.45
  -7   7   2    1.63    1.76
  -7  -7   1   17.86    3.33
  -7   7   1   18.32    2.64
  -7   7   1   16.09    2.00
  -7  -7   1   19.88    4.37
  -7  -7   1   27.54    4.85
  -7   7   1   22.19    3.77
   7  -7  -1   19.87    3.89
  -7   7   1   18.59    3.25
  -7   7   0   17.64    2.40
   7  -7   0   21.30    4.00
  -7  -7   0   24.05    4.45
  -7  -7   0   20.54    3.58
  -7  -7   0   18.29    3.82
  -7   7   0   16.93    3.24
  -7   7   0   14.97    2.22
  -7   7   0   19.48    3.44
  -7  -7  -1   83.09    8.00
  -7  -7  -1  109.31    9.00
  -7   7  -1   81.13    6.75
  -7   7  -1   91.65    5.84
   7  -7   1   86.73    8.00
  -7   7  -1   79.86    6.68
  -7  -7  -1   90.30    7.46
  -7   7  -1   75.72    4.85
  -7  -7  -2   58.99    6.78
  -7   7  -2   54.72    5.67
  -7   7  -2   60.08    5.03
   7  -7   2   55.77    6.51
  -7   7  -2   44.30    3.52
  -7  -7  -2   59.16    6.17
  -7  -7  -3   27.75    4.66
  -7   7  -3   25.77    3.89
  -7   7  -3   28.57    3.66
   7  -7   3   26.08    4.45
  -7   7  -3   19.68    2.35
  -7  -7  -3   27.38    4.39
  -7  -7  -4   22.92    4.47
  -7   7  -4   23.96    3.48
  -7   7  -4   19.61    3.39
  -7  -7  -5   88.41    8.88
  -7   7  -5   63.49    6.07
  -7   7  -5   82.83    6.68
  -7   7  -6   16.11    3.07
  -7  -7  -6   20.62    4.52
  -7   7  -6   21.22    3.55
  -7  -7  -7  111.17   10.39
  -7   7  -7  104.14    7.95
  -7   7  -7   85.08    7.26
  -7  -7  -8   13.73    4.06
  -7   7  -8   13.52    3.10
  -7  -7  -8    7.05    1.92
  -7   7  -8    9.92    2.52
  -7   7  -9   20.64    4.11
  -7  -7  -9   20.08    4.67
  -7   7  -9   24.85    4.25
  -7  -7  -9   11.70    2.69
  -7   7 -10    3.80    2.11
  -7  -7 -10    2.02    2.62
  -7   7 -10    1.32    0.97
  -7  -7 -10    0.85    0.90
  -7   7 -11   97.33    8.97
  -7  -7 -11  106.16   11.20
  -7   7 -11   92.44    8.99
  -7  -7 -12   75.90    9.72
  -7   7 -12   73.63    8.12
  -7   7 -12   69.21    7.87
  -7  -7 -13   27.49    6.26
  -7   7 -13   26.17    5.13
  -7   7 -13   24.47    4.86
  -7   7 -14    1.18    1.49
  -7  -7 -14    5.03    3.23
  -7   7 -14    3.15    2.50
  -7  -7 -14    0.74    1.01
  -7   7 -15   98.45   10.26
  -7  -7 -15  102.11   12.49
  -7   7 -15  100.51   10.63
  -7   7 -16   36.19    6.56
  -7  -7 -16   39.25    8.12
  -7   7 -16   41.04    7.20
  -7  -7 -17    1.47    2.41
  -7   7 -17    2.08    1.25
  -7   7 -17    0.65    0.70
  -7  -7 -18    2.04    2.33
  -7   7 -18    0.98    1.42
  -7  -7 -18    0.58    0.98
  -7   7 -18    0.98    1.42
  -7  -7 -19   10.03    4.70
  -7   7 -19    9.50    3.85
  -7  -7 -19    4.10    2.64
  -7   7 -19    8.00    3.47
  -7  -7 -20    1.01    0.63
  -7  -7 -20    0.30    0.76
  -7   7 -20    0.55    1.03
  -7   7 -21    1.89    2.19
   7   9 -18    3.57    2.77
   7  -9 -18    6.44    3.82
   7  -9 -17    2.48    2.82
   7   9 -17    6.46    3.83
   7  -9 -16   12.40    4.85
   7   9 -16   16.42    5.14
   7  -9 -15    2.71    2.23
   7  -9 -15    5.31    2.83
   7   9 -15    8.09    3.61
   7  -9 -14    0.55    1.15
   7  -9 -14    2.66    2.68
   7   9 -14   -0.66    0.95
   7  -9 -13    4.21    2.85
   7  -9 -13    2.51    2.32
   7   9 -13    3.41    2.67
   7  -9 -12   29.89    6.80
   7  -9 -12   47.31    8.16
   7   9 -12   42.06    7.70
   7  -9 -11    4.42    2.69
   7  -9 -11    6.07    3.15
   7   9 -11    7.63    2.98
   7  -9 -10    3.62    2.39
   7   9 -10    5.84    3.39
   7  -9 -10    1.35    1.89
  -7  -9   9    1.80    2.58
   7  -9  -9    2.84    2.55
   7  -9  -9    3.26    2.67
   7   9  -9    2.85    2.49
   7  -9  -8   51.53    8.18
  -7  -9   8   70.79    9.08
   7   9  -8   61.61    8.88
   7  -9  -7    0.56    1.08
  -7  -9   7    0.39    0.55
   7   9  -7    0.00    0.58
  -7  -9   7    0.21    1.80
  -7  -9   6    0.62    1.06
   7  -9  -6    2.23    2.11
  -7  -9   6    1.27    1.33
  -7  -9   6    0.44    0.47
   7   9  -6    0.40    0.42
  -7   9   6    0.14    0.19
   7  -9  -5  110.50   11.83
  -7  -9   5   91.65    9.55
  -7   9   5   89.56    8.50
   7   9  -5   73.09    5.76
  -7  -9   5  111.88   11.07
  -7   9   4  107.84    9.25
  -7  -9   4  116.09   10.76
  -7  -9   4  129.72   11.63
  -7   9   3    3.69    2.22
  -7  -9   3    2.29    1.55
  -7  -9   3    2.53    1.90
  -7  -9   3    3.96    2.60
  -7   9   3    2.50    1.69
  -7  -9   2   88.13    9.76
   7  -9  -2   78.77    8.97
  -7  -9   2   71.76    6.79
  -7   9   2   74.55    7.48
  -7   9   2   81.25    7.66
  -7  -9   2   98.22    9.60
  -7  -9   1   82.01    9.74
  -7   9   1   55.68    4.51
  -7   9   1   66.49    6.88
  -7   9   1   69.66    7.17
   7  -9  -1   78.84    9.00
  -7  -9   1   64.11    6.59
  -7  -9   1   88.53    9.02
  -7  -9   0    2.63    2.26
  -7   9   0    2.29    1.03
   7  -9   0    0.90    0.97
  -7  -9   0    2.66    1.67
  -7  -9   0    1.71    1.12
  -7   9   0    2.07    1.80
  -7   9   0    2.70    1.27
  -7  -9  -1    1.15    1.78
  -7   9  -1    1.54    0.89
  -7  -9  -1    1.11    0.29
  -7   9  -1    2.53    1.62
   7  -9   1    1.27    1.08
  -7  -9  -1    0.76    0.64
  -7   9  -1    1.08    0.81
   7  -9   2   34.50    5.65
  -7   9  -2   30.12    3.81
  -7  -9  -2   40.69    6.89
  -7   9  -2   30.91    4.65
  -7  -9  -2   37.61    5.83
  -7   9  -3    0.80    1.30
  -7  -9  -3    1.79    2.01
  -7   9  -3    1.69    1.20
  -7  -9  -3    1.08    1.69
   7  -9   3    0.17    1.52
  -7  -9  -4  102.97   10.66
  -7   9  -4   80.27    6.80
  -7   9  -4   84.87    7.84
  -7  -9  -4   97.81    9.17
  -7  -9  -5   50.94    7.55
  -7  -9  -5   54.41    6.77
  -7   9  -5   38.36    4.90
  -7   9  -5   43.62    5.50
  -7  -9  -6   22.56    4.40
  -7   9  -6   23.69    3.91
  -7   9  -6   21.64    4.04
  -7  -9  -6   29.37    5.98
  -7  -9  -7    2.48    1.67
  -7  -9  -7    3.60    3.02
  -7   9  -7    4.80    1.98
  -7   9  -7    2.01    1.62
  -7  -9  -8   60.38    8.84
  -7   9  -8   48.40    6.14
  -7   9  -8   51.43    6.29
  -7  -9  -8   40.21    5.90
  -7  -9  -9   42.12    7.58
  -7   9  -9   28.50    4.95
  -7   9  -9   34.51    5.25
  -7   9 -10   40.20    5.86
  -7   9 -10   48.73    6.71
  -7  -9 -11    1.59    1.66
  -7   9 -11    1.28    1.85
  -7   9 -11    2.75    2.30
  -7  -9 -12   49.67    8.88
  -7   9 -12   40.14    6.52
  -7   9 -12   41.83    6.37
  -7  -9 -13   -0.28    0.92
  -7   9 -13   -0.92    0.59
  -7   9 -13    0.55    1.39
  -7  -9 -14    2.04    2.05
  -7   9 -14    1.48    1.62
  -7   9 -14    0.55    1.32
  -7  -9 -15    1.58    1.77
  -7   9 -15    2.38    2.10
  -7   9 -15    1.67    1.95
  -7  -9 -16    8.59    4.20
  -7   9 -16   11.04    3.92
  -7   9 -16   15.07    4.44
  -7   9 -17    0.14    0.63
  -7  -9 -17    1.73    2.21
  -7   9 -17    2.53    2.12
  -7   9 -18    0.28    1.01
  -7   9 -18    0.17    0.46
  -7  -9 -18   -0.90    1.60
  -7   9 -19   -1.11    1.54
   7 -11 -16    8.63    4.48
   7  11 -16    7.03    3.85
   7 -11 -15   -0.49    0.79
   7 -11 -15   -0.90    1.72
   7  11 -15    2.18    1.97
   7 -11 -14    1.00    1.92
   7 -11 -14    0.07    0.19
   7  11 -14    1.38    2.42
   7 -11 -13    2.62    2.36
   7 -11 -13    1.83    1.58
   7  11 -13    4.49    3.07
   7 -11 -12    1.68    2.20
   7  11 -12    1.56    2.54
   7 -11 -11    6.57    3.80
   7  11 -11    9.84    4.15
   7 -11 -10    4.77    2.94
   7  11 -10    6.29    3.38
   7 -11  -9   10.01    4.49
   7  11  -9    8.00    4.03
   7 -11  -8    2.99    3.13
   7  11  -8    1.61    1.98
  -7  11   8   -1.24    1.39
   7 -11  -7    7.17    3.81
  -7  11   7    6.63    2.85
   7  11  -7   10.21    3.59
   7 -11  -6    1.58    1.92
   7  11  -6    1.87    2.23
  -7  11   6    1.92    0.12
  -7 -11   6   -1.21    1.43
  -7 -11   5   10.84    3.84
   7  11  -5   16.48    5.19
  -7  11   5   19.01    4.56
  -7 -11   5   23.32    5.43
  -7 -11   4    6.06    2.97
  -7 -11   4    9.44    3.48
  -7  11   4    9.51    3.23
   7 -11  -4   10.42    3.95
  -7 -11   3    9.08    3.83
  -7  11   3    5.43    2.16
  -7  11   3    6.89    2.79
  -7 -11   3   11.84    3.92
   7 -11  -3   10.68    3.78
  -7 -11   2   15.94    4.66
  -7 -11   2   15.35    4.52
   7 -11  -2   18.04    4.67
  -7  11   2   13.83    3.83
  -7  11   2   13.47    3.50
  -7 -11   1    4.18    2.96
  -7  11   1    4.31    2.62
  -7 -11   1    6.64    3.13
   7 -11  -1    3.00    1.88
  -7  11   1    3.91    1.83
  -7 -11   0    0.26    1.28
   7 -11   0   -0.75    0.36
  -7  11   0    0.64    1.19
  -7  11   0    0.68    1.30
  -7 -11   0    0.43    0.93
  -7 -11  -1   25.99    6.63
  -7 -11  -1   24.93    5.22
  -7  11  -1   22.12    4.49
   7 -11   1   18.85    4.82
  -7  11  -1   18.83    4.02
  -7 -11  -2   18.68    5.99
  -7  11  -2   12.35    3.37
   7 -11   2   15.43    4.15
  -7 -11  -2   13.16    3.98
  -7 -11  -3    0.92    2.46
  -7 -11  -3    1.72    1.50
  -7  11  -3    1.74    1.82
  -7 -11  -4    2.60    2.72
  -7  11  -4    1.43    1.11
  -7 -11  -4    1.31    1.15
  -7  11  -4    2.80    2.30
  -7 -11  -5    9.81    4.55
  -7  11  -5    5.48    2.00
  -7 -11  -5    4.02    2.16
  -7  11  -5    4.11    1.45
  -7 -11  -6    0.66    1.26
  -7  11  -6    0.60    1.05
  -7 -11  -6    1.16    1.37
  -7  11  -6   -1.12    0.98
  -7 -11  -7    1.13    2.23
  -7  11  -7    1.24    1.24
  -7  11  -7    0.22    0.64
  -7 -11  -8    1.87    2.46
  -7  11  -8    1.44    1.26
  -7  11  -8    1.42    0.47
  -7 -11  -9    3.74    2.39
  -7  11  -9    3.77    2.26
  -7  11  -9    3.72    1.94
  -7 -11 -10   10.69    4.40
  -7  11 -10    9.86    3.25
  -7  11 -10   11.21    3.57
  -7 -11 -11   16.14    5.65
  -7  11 -11    9.99    3.25
  -7  11 -11   15.89    4.24
  -7 -11 -12   31.30    7.78
  -7  11 -12   28.20    5.84
  -7  11 -12   26.37    5.63
  -7 -11 -13    8.00    3.65
  -7  11 -13    6.26    2.85
  -7  11 -13    8.74    3.32
  -7 -11 -14   10.25    4.50
  -7  11 -14    9.02    3.48
  -7  11 -14   11.59    3.78
  -7 -11 -15    7.65    4.35
  -7  11 -15    9.56    3.70
  -7  11 -15    7.44    3.26
  -7 -11 -16    7.66    4.44
  -7  11 -16    3.16    2.23
  -7  11 -16    2.27    1.85
  -7  11 -17    0.51    1.25
   7 -13 -14    3.76    3.42
   7 -13 -13    0.10    1.19
   7 -13 -12   10.31    5.14
  -7  13  12   11.23    4.63
   7  13 -12   10.60    4.89
   7 -13 -11    8.78    4.52
  -7  13  11    6.42    2.81
   7  13 -11    3.33    3.19
  -7  13  10   11.16    4.20
   7 -13 -10   11.63    5.15
   7  13 -10   18.58    6.26
   7 -13  -9    0.68    1.08
   7  13  -9    2.23    2.38
  -7  13   9    1.33    1.77
   7 -13  -8    8.37    4.31
   7  13  -8    7.49    3.80
  -7  13   8    5.46    3.00
   7  13  -7   12.15    5.18
  -7  13   7   13.50    4.22
   7  13  -6    7.04    3.26
  -7  13   6    8.08    3.29
   7 -13  -6    7.08    3.39
  -7  13   5    6.75    2.66
   7 -13  -5    8.47    3.76
   7  13  -5    6.39    3.55
  -7  13   5    7.70    2.97
  -7  13   4   13.72    4.01
  -7 -13   4    3.65    2.60
   7  13  -4   17.17    5.56
  -7  13   4   14.00    3.92
   7 -13  -4   13.02    4.76
  -7 -13   3    4.19    2.75
  -7  13   3   12.83    3.67
  -7  13   3   14.68    4.12
   7 -13  -3   13.03    4.49
  -7 -13   2    4.38    2.86
  -7  13   2   13.54    3.86
   7 -13  -2    9.26    3.68
  -7  13   2    8.27    3.83
  -7 -13   1    4.04    4.79
  -7 -13   1   -0.43    1.45
   7 -13  -1   -0.98    1.52
  -7  13   1    1.63    1.77
  -7  13   1    1.29    1.83
  -7 -13   0    7.36    3.84
   7 -13   0   14.60    4.68
  -7  13   0   13.18    3.93
  -7 -13   0    5.37    2.79
  -7  13   0   13.34    4.01
  -7 -13  -1   69.04   11.75
  -7 -13  -1   42.67    7.74
   7 -13   1   74.66   10.44
  -7  13  -1   56.06    7.69
  -7 -13  -2    2.90    2.45
   7 -13   2    2.19    2.15
  -7 -13  -2    1.39    1.66
  -7  13  -2    4.91    2.81
  -7 -13  -3    1.98    2.90
  -7 -13  -3   -0.20    0.59
  -7  13  -3    0.27    1.26
  -7 -13  -4   -0.87    1.74
  -7  13  -4    0.34    1.44
  -7 -13  -5   33.65    8.64
  -7  13  -5   24.52    5.09
  -7 -13  -6    5.03    4.14
  -7  13  -6    0.06    1.40
  -7 -13  -7   10.73    5.21
  -7  13  -7    7.90    2.90
  -7 -13  -8    5.19    3.43
  -7  13  -8    3.73    1.83
  -7 -13  -9    1.68    3.03
  -7  13  -9    0.36    0.84
  -7  13 -10    9.03    3.18
  -7  13 -10   16.90    4.55
  -7 -13 -11    4.36    4.38
  -7  13 -11    1.82    1.79
  -7  13 -11    1.83    1.55
  -7 -13 -12   13.05    6.22
  -7  13 -12    4.09    2.35
  -7  13 -12    5.98    2.92
  -7  13 -13    0.40    1.07
  -7  13 -13    0.52    0.84
  -7  13 -14    1.32    1.70
  -7  13 -14    0.92    1.13
  -7  15   8   19.05    5.69
   7  15  -8    8.65    4.63
   7 -15  -8   10.29    4.94
  -7  15   7    7.51    3.62
   7  15  -7    7.15    4.35
   7 -15  -7    3.93    3.06
  -7  15   6    5.02    2.86
   7 -15  -6    1.93    1.97
  -7  15   6    5.51    3.11
   7  15  -6    6.42    3.69
  -7  15   5    9.52    4.19
  -7  15   5   12.81    4.46
   7  15  -5   12.53    5.30
   7 -15  -5    3.19    2.47
   7 -15  -4    6.71    3.69
   7  15  -4   15.23    5.93
  -7  15   4   12.99    4.47
  -7  15   4   12.34    4.22
  -7 -15   3    0.53    1.06
   7  15  -3    4.60    3.59
  -7  15   3    4.82    2.75
   7 -15  -3    1.17    1.21
  -7  15   3    1.89    1.61
  -7 -15   2    0.04    0.81
   7 -15  -2    0.34    1.12
   7  15  -2    1.45    2.45
  -7  15   2    2.86    1.88
  -7  15   2    2.50    2.15
  -7  15   1    1.86    1.82
  -7 -15   1    0.50    1.11
   7 -15  -1    0.25    0.58
   7  15  -1    1.33    2.02
  -7  15   1    2.33    2.34
  -7 -15   0    1.26    1.84
   7 -15   0    1.99    1.77
  -7  15   0    4.54    2.54
  -7 -15  -1    0.66    1.15
  -7  15  -1    0.88    1.15
  -7  15  -2    4.18    2.81
  -7 -15  -2    0.25    0.97
  -7 -15  -3    0.76    1.82
  -7  15  -3    2.39    1.87
  -7 -15  -4   -0.18    0.23
  -7  15  -4    0.80    1.58
  -7 -15  -5   -0.40    0.38
  -7  15  -5   -0.80    1.12
  -7 -15  -6    7.35    4.89
  -7  15  -6   14.76    4.45
  -7 -15  -7    1.31    2.32
  -7  15  -7    1.35    1.59
  -7  15  -8    3.48    2.40
  -7  15  -9    1.15    1.52
   8   0 -22   -0.76    1.51
   8   0 -21    2.36    2.25
   8   0 -20   61.72    9.67
   8   0 -19    0.80    1.09
   8   0 -18    0.37    0.80
   8   0 -18    3.31    2.15
   8   0 -17    0.23    0.76
   8   0 -17   -0.07    1.07
   8   0 -16   17.19    3.89
   8   0 -16   60.59    7.93
   8   0 -15    0.50    0.91
   8   0 -15    1.33    1.82
   8   0 -14  160.24   11.69
   8   0 -14  123.67    9.23
   8   0 -13    1.26    1.69
   8   0 -13    1.85    1.36
  -8   0  13   -0.23    0.31
   8   0 -12    5.20    2.05
  -8   0  12    4.08    1.76
   8   0 -12    3.67    1.86
   8   0 -11    0.55    0.97
  -8   0  11    0.12    0.52
   8   0 -10  280.61   12.67
   8   0 -10  302.42   13.53
  -8   0  10  274.91   12.29
  -8   0   9    0.45    0.79
   8   0  -9    0.66    0.78
   8   0  -9    0.82    1.20
   8   0  -8   40.94    4.41
   8   0  -8   41.50    4.79
  -8   0   8   39.11    3.86
  -8   0   8   46.75    5.07
   8   0  -7    1.31    0.95
   8   0  -7    0.41    1.06
  -8   0   7    0.88    0.75
  -8   0   7   -0.03    0.07
   8   0  -6  383.86   12.62
  -8   0   6  378.45   10.74
  -8   0   6  403.11    8.75
  -8   0   5    0.02    0.11
  -8   0   5    0.13    0.69
   8   0  -5   -0.38    0.61
  -8   0   5    0.36    0.54
  -8   0   5   -0.27    0.12
  -8   0   4  151.03    8.53
   8   0  -4  159.07    7.66
  -8   0   4  150.53    5.18
  -8   0   3   -0.03    0.91
   8   0  -3    0.98    0.58
  -8   0   3    0.16    0.46
  -8   0   2  175.87    8.61
  -8   0   2  182.68    6.33
  -8   0   1    0.91    0.85
  -8   0   1    0.70    0.65
   8   0   0   91.22    5.33
  -8   0   0  106.11    5.47
  -8   0   0   97.08    6.75
  -8   0  -1    1.20    0.91
  -8   0  -1    0.94    0.91
   8   0   1   -0.26    0.14
  -8   0  -2  157.46    7.33
  -8   0  -2  125.35    7.52
  -8   0  -3    0.18    0.45
  -8   0  -3   -0.12    0.41
  -8   0  -4    4.10    1.75
  -8   0  -4    3.49    1.48
  -8   0  -5   -0.10    0.65
  -8   0  -5   -0.06    0.31
  -8   0  -6   -0.42    0.67
  -8   0  -6    1.11    0.64
  -8   0  -7    0.42    0.53
  -8   0  -7   -0.63    1.22
  -8   0  -8  104.29    8.49
  -8   0  -8   95.77    7.76
  -8   0  -9    0.67    1.37
  -8   0  -9    1.78    1.41
  -8   0 -10   25.91    4.62
  -8   0 -10   31.40    4.91
  -8   0 -11    0.06    0.41
  -8   0 -11    1.38    1.64
  -8   0 -12   60.18    7.14
  -8   0 -12   69.80    7.93
   8   0  13   -0.13    0.31
  -8   0 -13   -0.40    0.87
   8   0  14    0.18    0.44
  -8   0 -14    2.32    1.56
  -8   0 -14    1.86    1.69
  -8   0 -15    2.66    1.86
   8   0  15   -0.73    0.90
  -8   0 -15    0.73    1.28
   8   0  16   19.96    4.46
  -8   0 -16   22.45    5.02
  -8   0 -16   23.00    5.18
   8   0  17   -0.39    1.19
  -8   0 -17    3.90    2.64
  -8   0 -17    1.20    1.72
  -8   0 -18    3.28    2.23
   8   0  18    1.11    1.74
  -8   0 -18    3.65    2.43
   8   0  19   -0.28    0.66
  -8   0 -19    1.06    2.07
  -8   0 -19    0.14    2.19
  -8   0 -20    8.41    3.62
   8   0  20    5.54    2.93
  -8   0 -20    9.29    3.64
  -8   0 -21    1.14    1.62
  -8   0 -21    0.83    0.66
  -8   0 -22    0.65    0.99
   8  -2 -22    0.96    0.65
   8   2 -22    3.65    2.51
  -8  -2  22    1.74    1.60
   8   2 -21    0.80    1.06
  -8  -2  21    1.05    1.35
   8  -2 -21    0.02    0.57
   8   2 -21    1.69    2.07
   8   2 -20   -0.07    0.17
   8  -2 -20    1.34    1.76
   8   2 -20    2.07    2.18
   8   2 -19    3.56    2.06
   8  -2 -19    8.63    3.52
   8   2 -19    9.48    3.83
   8   2 -18    3.83    2.31
   8  -2 -18    9.04    3.57
   8   2 -18    9.20    3.61
   8   2 -17    1.37    1.43
   8  -2 -17    0.38    0.87
   8   2 -17    3.03    2.21
   8   2 -16   10.75    3.21
   8  -2 -16   17.28    4.44
   8   2 -16    9.74    3.20
   8  -2 -15    4.57    1.88
   8   2 -15    2.49    1.74
   8  -2 -14    2.65    1.14
   8   2 -14    4.91    1.95
   8  -2 -14    8.14    2.90
   8  -2 -13    4.05    1.56
   8  -2 -13    8.51    2.82
  -8  -2  13   10.35    2.80
   8   2 -13    9.02    2.86
  -8   2  13    5.88    1.71
   8  -2 -12  145.73   10.68
   8   2 -12  131.36   10.14
  -8   2  12  105.63    7.17
  -8  -2  12  135.57   10.36
   8  -2 -11    0.23    0.36
   8  -2 -11    0.39    0.57
  -8   2  11    0.64    0.67
   8  -2 -11    0.09    0.28
  -8  -2  11    1.21    1.16
   8   2 -11   -1.04    1.21
   8  -2 -10    2.03    0.95
  -8   2  10    4.34    1.37
   8   2 -10    4.86    2.02
  -8  -2  10    3.33    1.47
   8  -2 -10    4.02    1.88
   8   2 -10    4.24    1.77
  -8  -2  10    1.17    0.57
   8  -2  -9   47.32    5.45
   8   2  -9   39.08    4.34
   8   2  -9   45.82    5.63
   8  -2  -9   19.81    2.76
  -8  -2   9   18.63    2.16
  -8   2   9   39.33    4.21
  -8  -2   9   41.91    5.37
   8  -2  -8  105.36    7.94
   8   2  -8  100.54    6.44
   8   2  -8   96.63    7.98
  -8  -2   8  106.94    8.19
  -8  -2   7    9.04    2.21
  -8  -2   7    7.66    2.48
   8  -2  -7    7.57    2.38
   8   2  -7    7.64    1.68
  -8   2   7    6.90    1.73
   8  -2  -7    7.07    1.54
  -8  -2   6   39.37    4.75
   8  -2  -6   38.39    4.46
   8   2  -6   33.51    3.24
   8  -2  -6   30.24    3.06
  -8   2   6   36.30    3.95
  -8  -2   5  106.95    7.47
  -8   2   5   86.05    5.24
   8  -2  -5   92.22    7.03
   8   2  -5   90.83    5.09
  -8   2   5   87.00    5.88
  -8  -2   4   51.19    4.99
  -8  -2   4   53.30    2.98
   8  -2  -4   55.12    5.21
   8   2  -4   42.34    3.30
  -8   2   4   53.11    4.58
  -8   2   4   51.52    3.98
  -8  -2   3   65.96    5.58
  -8   2   3   68.18    5.48
  -8  -2   3   59.30    3.43
   8   2  -3   56.49    3.68
  -8   2   3   64.95    5.00
  -8  -2   3   79.31    3.50
  -8   2   3   59.35    4.21
   8   2  -3   53.53    2.99
  -8  -2   2   11.83    1.69
  -8  -2   2   13.56    2.61
  -8   2   2   11.83    2.18
  -8  -2   2   12.59    1.62
  -8   2   2   11.07    1.86
  -8  -2   1   11.66    1.80
  -8  -2   1   10.24    2.24
  -8   2   1   10.05    2.07
  -8  -2   1    5.75    0.94
   8   2  -1    8.84    1.22
  -8  -2   1   11.65    1.69
  -8   2   1    9.75    1.83
  -8   2   0  235.25    8.42
  -8  -2   0  262.71    9.12
  -8  -2   0  260.13    8.80
   8  -2   0  243.91   10.64
  -8  -2   0  237.38   10.38
  -8   2   0  231.80    9.85
  -8  -2  -1   96.05    5.82
  -8  -2  -1   87.80    5.49
   8  -2   1   75.86    5.64
  -8   2  -1   83.14    5.22
  -8  -2  -1   83.42    6.40
  -8   2  -1   86.40    6.04
  -8  -2  -2    1.50    0.40
  -8  -2  -2    2.05    1.06
  -8   2  -2    1.17    1.03
  -8   2  -2    1.89    0.97
  -8  -2  -2    1.07    0.47
  -8  -2  -2    1.92    1.08
   8  -2   2    1.75    1.24
  -8   2  -3  190.00    9.62
  -8  -2  -3  171.67    8.78
  -8  -2  -3  173.31    8.62
  -8   2  -3  163.80    8.22
  -8  -2  -3  158.91    9.33
  -8   2  -3  146.08    7.96
  -8   2  -4   87.29    6.42
  -8  -2  -4  101.87    7.04
  -8  -2  -4   98.32    7.70
  -8  -2  -4  106.57    7.17
  -8   2  -4  108.20    7.41
  -8   2  -4   95.80    6.64
  -8   2  -5  388.38   14.30
  -8  -2  -5  344.61   13.64
  -8   2  -5  338.88   12.64
  -8   2  -5  376.79   13.97
  -8  -2  -5  388.84   15.71
  -8   2  -6  205.68   10.73
  -8   2  -6  204.82   10.22
  -8  -2  -6  227.49   11.59
  -8  -2  -6  201.97   11.34
  -8  -2  -6  183.93   10.42
  -8   2  -6  196.68   10.35
  -8  -2  -7  111.06    8.34
  -8  -2  -7  128.96    9.02
  -8   2  -7  121.23    8.12
  -8   2  -7  123.61    8.60
  -8  -2  -8    2.96    2.17
  -8   2  -8    3.85    2.28
  -8   2  -8    4.87    2.28
  -8  -2  -8    4.21    1.57
   8   2   8    2.81    1.22
  -8  -2  -9  246.67   13.36
   8   2   9  244.69   11.67
  -8  -2  -9  266.55   13.85
  -8   2  -9  259.75   13.16
  -8   2  -9  256.44   12.97
  -8  -2 -10   93.04    8.49
  -8  -2 -10   99.26    8.75
   8   2  10   90.85    7.28
  -8   2 -10   92.53    8.15
  -8   2 -10   93.72    8.11
  -8  -2 -11   10.37    3.49
   8   2  11    8.09    2.36
  -8   2 -11    9.68    2.71
  -8   2 -11    9.94    2.60
   8   2  12   17.22    3.36
  -8  -2 -12   20.26    4.46
  -8   2 -12   20.80    4.12
  -8   2 -12   16.38    3.65
   8   2  13    5.13    1.83
  -8  -2 -13    4.88    2.59
  -8   2 -13    5.35    2.06
  -8   2 -13    7.67    2.78
   8   2  14    2.89    1.52
  -8  -2 -14    7.08    2.85
  -8   2 -14    3.61    1.59
  -8   2 -14    3.66    2.18
   8   2  15    2.43    1.49
  -8   2 -15    3.58    2.88
  -8  -2 -15    4.87    1.74
  -8   2 -15    2.06    1.49
  -8   2 -16   14.29    4.29
   8   2  16   13.13    3.73
  -8  -2 -16   13.17    4.09
  -8   2 -16   15.38    3.84
  -8   2 -17    5.05    2.81
  -8  -2 -17    4.63    2.37
   8   2  17    2.15    1.49
  -8   2 -17    2.98    2.23
  -8  -2 -18    8.07    3.55
   8   2  18    3.87    2.10
  -8   2 -18    8.18    3.20
  -8   2 -18    8.84    3.88
  -8   2 -19    4.46    2.69
  -8  -2 -19    8.52    3.61
  -8   2 -19    9.06    3.49
   8   2  19    8.22    3.10
  -8  -2 -20    5.98    3.20
  -8   2 -20   12.13    4.19
   8   2  20    5.69    2.79
   8   2  21    0.87    1.23
  -8  -2 -21   -0.07    0.89
  -8   2 -21    0.91    0.96
  -8   2 -21   -0.05    0.95
  -8  -2 -22   -0.37    0.36
  -8   2 -22    0.49    0.89
   8   2  22   -0.45    1.02
  -8  -4  22    1.92    2.00
   8   4 -22    1.35    1.35
   8   4 -22    3.20    2.56
   8   4 -21    0.84    1.32
   8  -4 -21    1.76    2.23
  -8  -4  21    0.78    1.10
   8   4 -20    2.44    1.98
  -8  -4  20    4.96    2.66
   8  -4 -20    6.73    3.59
   8   4 -19    7.37    3.20
   8  -4 -19   12.14    4.75
  -8  -4  19   13.12    4.24
  -8  -4  18    0.14    0.22
   8  -4 -18    0.23    1.44
   8   4 -17   13.07    3.87
   8  -4 -17   12.13    4.46
  -8  -4  17   13.42    3.81
   8  -4 -16   -1.20    0.22
  -8  -4  16    0.20    1.22
  -8  -4  15   53.90    7.09
   8  -4 -15   48.44    7.63
   8   4 -15   47.03    6.85
  -8  -4  14   -0.15    0.93
   8  -4 -14   -0.05    0.91
   8   4 -14    0.88    1.10
   8  -4 -13    0.77    1.37
   8   4 -13    1.48    1.63
  -8  -4  13    1.12    0.13
   8  -4 -12    0.14    0.39
   8  -4 -12    0.23    1.17
  -8  -4  12    0.14    1.30
   8   4 -12    0.66    1.25
   8  -4 -11   39.56    5.35
   8  -4 -11   44.83    6.20
   8   4 -11   44.87    6.68
  -8  -4  11   49.11    6.56
   8  -4 -10   36.76    4.95
  -8  -4  10   38.82    5.28
  -8   4  10   27.11    3.02
   8  -4 -10   41.88    5.98
   8   4 -10   38.93    6.22
  -8  -4  10   40.76    5.95
   8  -4  -9    0.56    0.96
   8  -4  -9    0.13    0.22
  -8  -4   9   -0.16    0.34
   8  -4  -9    0.95    1.20
  -8  -4   9    1.40    1.88
   8   4  -9   -0.47    0.95
   8  -4  -8   12.71    2.97
  -8  -4   8   16.83    3.50
  -8  -4   8   13.75    3.02
   8  -4  -8   12.40    2.95
   8   4  -8   12.96    3.52
   8  -4  -8    3.54    0.58
  -8  -4   7   59.40    5.94
   8  -4  -7   64.45    6.72
  -8  -4   7   63.61    7.04
  -8  -4   6   22.87    2.65
  -8  -4   6   36.89    4.39
   8  -4  -6   29.65    4.62
  -8   4   6   29.83    4.09
  -8  -4   6   39.24    5.53
  -8  -4   5   10.03    1.96
  -8  -4   5   21.98    4.24
  -8  -4   5   17.02    3.14
   8   4  -5   13.05    1.77
   8  -4  -5   14.05    2.80
  -8   4   5   15.71    2.94
  -8  -4   4   48.90    4.53
   8   4  -4   39.30    2.51
  -8   4   4   45.68    4.67
  -8   4   4   43.11    4.28
  -8  -4   4   48.04    4.95
  -8  -4   3    8.69    1.26
  -8  -4   3   11.26    2.08
  -8  -4   3   16.59    3.10
   8   4  -3    9.81    1.06
   8  -4  -3   12.02    1.21
   8   4  -3    7.39    1.24
  -8   4   3   15.53    2.68
   8   4  -3    8.07    1.22
  -8   4   3   12.05    2.26
  -8  -4   2   19.61    2.77
  -8   4   2   19.02    2.87
  -8  -4   2    7.33    0.93
   8  -4  -2   11.23    1.45
  -8   4   2   18.88    3.22
  -8   4   2   19.26    3.02
  -8  -4   2   21.78    3.47
  -8  -4   1   58.93    5.08
  -8   4   1   72.21    5.31
  -8   4   1   64.78    5.19
  -8   4   1   70.28    5.61
  -8  -4   1   76.51    6.18
  -8   4   0   83.73    5.68
  -8   4   0   84.51    5.96
   8  -4   0   88.34    7.33
  -8  -4   0   86.07    6.31
  -8  -4   0   90.16    6.87
  -8  -4  -1   14.26    2.89
  -8   4  -1   14.72    2.43
  -8  -4  -1   12.66    2.41
  -8   4  -1   15.53    2.34
  -8   4  -1   12.01    2.14
   8  -4   1   12.32    2.92
  -8   4  -2   17.88    2.67
  -8  -4  -2   15.80    3.09
  -8   4  -2   13.34    2.29
  -8  -4  -2   13.68    2.56
   8  -4   2   13.04    2.82
  -8   4  -2   13.49    2.32
  -8  -4  -3   12.46    2.76
  -8   4  -3   12.55    2.33
  -8  -4  -3    7.03    1.23
  -8  -4  -3   13.59    2.80
  -8   4  -3   15.32    2.71
  -8   4  -3   12.28    2.32
   8  -4   3   12.39    2.96
  -8  -4  -4   37.82    4.50
  -8   4  -4   35.52    3.94
  -8  -4  -4   37.67    5.05
  -8   4  -4   33.16    3.92
  -8   4  -4   41.61    4.46
  -8   4  -5    7.53    1.87
  -8  -4  -5    7.99    2.57
  -8   4  -5    8.27    2.08
  -8   4  -5    8.98    2.32
  -8  -4  -5    9.61    2.71
  -8  -4  -6   68.25    6.68
  -8   4  -6   60.79    5.46
   8   4   6   62.99    4.43
  -8   4  -6   66.70    6.09
  -8   4  -6   72.10    6.28
  -8  -4  -7   66.13    6.67
  -8   4  -7   63.94    6.20
  -8   4  -7   56.16    5.83
  -8  -4  -8   58.01    6.51
   8   4   8   54.11    4.65
  -8   4  -8   54.46    5.82
  -8   4  -8   61.49    6.23
  -8  -4  -9    1.02    1.17
  -8   4  -9    1.10    1.65
  -8   4  -9    3.13    1.76
   8   4   9    1.08    0.60
  -8   4 -10   85.99    7.91
  -8  -4 -10   80.90    8.11
   8   4  10   77.97    6.26
  -8   4 -10   90.36    8.26
   8   4  11  133.98    8.61
  -8   4 -11  157.47   11.05
  -8   4 -11  155.08   11.01
  -8  -4 -11  150.95   11.42
  -8  -4 -12   33.09    5.59
   8   4  12   31.39    4.33
  -8   4 -12   33.08    5.23
  -8   4 -12   36.44    5.63
  -8  -4 -13    0.51    1.72
   8   4  13    0.06    0.69
  -8   4 -13    1.49    1.60
  -8   4 -13    1.91    1.53
  -8  -4 -14   33.24    6.19
   8   4  14   25.77    4.38
  -8   4 -14   29.85    5.33
  -8   4 -14   27.76    5.36
  -8  -4 -15   49.19    7.72
   8   4  15   37.95    5.56
  -8   4 -15   45.79    6.66
  -8   4 -15   39.39    6.82
  -8  -4 -16    1.06    1.69
  -8   4 -16    2.44    1.84
   8   4  16    0.94    1.12
  -8   4 -16    0.83    1.70
  -8   4 -17    0.53    1.33
  -8  -4 -17   -0.22    0.98
  -8   4 -17    3.64    1.68
   8   4  17    1.07    1.16
  -8  -4 -18    7.15    3.30
  -8   4 -18    8.16    3.30
   8   4  18    2.44    1.61
  -8   4 -18    5.36    2.99
  -8  -4 -19    0.46    0.85
  -8   4 -19    0.99    1.72
   8   4  19   -0.04    0.52
  -8  -4 -20    0.01    0.99
  -8   4 -20    3.07    2.17
  -8   4 -20    0.83    1.18
  -8   4 -21   -0.37    1.37
  -8  -4 -21   -0.20    0.54
   8   6 -21    8.61    3.89
  -8  -6  21    8.78    3.89
   8   6 -20    2.51    2.42
   8  -6 -20    3.28    2.16
  -8  -6  20   -0.56    1.17
   8   6 -19    3.64    2.49
  -8  -6  19    4.19    2.48
   8  -6 -19    7.37    4.04
   8   6 -18   -0.46    1.03
   8  -6 -18    2.04    2.62
  -8  -6  18    0.67    0.80
  -8  -6  17   -0.08    0.60
  -8  -6  17   -0.65    1.04
   8   6 -17    0.49    1.60
  -8  -6  16   -0.03    0.16
   8  -6 -16    2.99    2.01
  -8  -6  16    1.43    1.56
   8   6 -16    3.42    2.30
  -8  -6  15    3.99    2.08
  -8  -6  15    8.72    3.12
   8  -6 -15   10.63    4.12
   8   6 -15    9.55    3.45
  -8  -6  14    7.65    2.89
  -8  -6  14    2.58    1.60
   8  -6 -14   10.37    4.12
   8   6 -14    8.40    3.03
   8  -6 -13    4.22    2.17
  -8  -6  13    3.59    1.54
  -8  -6  13    3.90    2.05
   8  -6 -13    7.63    2.98
   8   6 -13    5.18    1.16
   8  -6 -12    1.65    1.45
   8   6 -12    0.83    1.44
  -8  -6  12    0.53    1.51
  -8  -6  12    0.31    0.23
   8  -6 -12    1.68    2.05
  -8  -6  12   -0.54    1.31
   8  -6 -11   13.04    3.74
  -8  -6  11   15.06    3.64
  -8  -6  11   11.92    2.69
   8  -6 -11   14.63    4.05
   8   6 -11   14.52    4.24
  -8  -6  11   14.69    4.00
  -8  -6  10  169.78   13.19
   8  -6 -10  128.91   10.95
  -8  -6  10  137.78   10.12
  -8  -6  10  136.37    9.37
   8  -6 -10  151.15   12.56
   8   6 -10  159.78   13.38
   8  -6  -9   24.37    4.74
  -8  -6   9   21.58    3.96
   8  -6  -9   25.46    5.17
  -8  -6   9   14.93    3.00
  -8  -6   9   26.95    5.32
   8   6  -9   25.54    5.62
   8  -6  -8   22.06    4.54
  -8  -6   8   18.43    3.12
  -8  -6   8   19.36    3.58
   8  -6  -8   28.78    5.34
  -8  -6   8   24.89    4.67
   8   6  -8   20.78    5.13
   8  -6  -7  121.44   10.26
   8  -6  -7  101.36    9.43
  -8   6   7   97.81    8.22
  -8  -6   7  125.21   10.27
  -8  -6   7  103.40    7.96
  -8  -6   6   85.07    7.00
   8  -6  -6  134.19   10.54
  -8  -6   6   73.52    5.45
  -8   6   6  130.58    9.55
  -8  -6   6  151.83   11.17
  -8  -6   6  135.58    9.08
  -8  -6   5  100.58    7.77
  -8   6   5  113.71    8.68
  -8  -6   5  119.95    8.67
  -8  -6   4   12.16    2.94
  -8  -6   4   14.60    3.52
  -8  -6   4   11.07    2.51
  -8   6   4   11.36    2.62
  -8  -6   3   74.54    7.25
  -8   6   3   68.26    6.29
  -8   6   3   67.83    6.05
  -8  -6   3   66.45    6.08
  -8  -6   2   25.14    3.94
  -8  -6   2   33.63    5.32
  -8   6   2   21.84    3.16
  -8   6   2   30.11    4.27
  -8   6   2   28.77    3.99
  -8  -6   2   27.32    4.00
  -8   6   1   40.08    4.00
   8  -6  -1   49.19    6.09
  -8  -6   1   42.28    4.85
  -8   6   1   47.72    5.23
  -8   6   1   46.43    5.09
  -8  -6   1   39.89    5.09
  -8  -6   0   13.75    2.88
  -8  -6   0   12.76    2.87
  -8   6   0   14.22    2.81
  -8   6   0   10.19    1.97
  -8   6   0   12.27    2.75
  -8   6   0    9.84    1.80
   8  -6   0   14.89    3.33
  -8  -6  -1   21.39    3.85
  -8   6  -1   22.15    2.81
  -8  -6  -1   18.65    3.60
   8  -6   1   17.91    3.29
  -8   6  -1   18.11    2.66
  -8   6  -1   19.92    3.33
  -8  -6  -2    1.18    1.08
  -8   6  -2    1.25    0.64
  -8  -6  -2    1.60    1.02
  -8   6  -2    1.84    0.86
   8  -6   2    3.59    1.60
  -8   6  -2    1.88    1.41
  -8  -6  -3  186.40   11.72
   8  -6   3  184.82   11.45
  -8  -6  -3  211.08   12.27
  -8   6  -3  189.61    9.44
  -8   6  -3  189.59    8.21
  -8  -6  -4  209.45   12.48
  -8   6  -4  180.37    9.63
  -8   6  -4  218.49   10.60
  -8  -6  -4  217.14   12.25
  -8   6  -4  180.05    8.46
  -8  -6  -5   10.47    3.21
  -8   6  -5    8.93    2.53
  -8  -6  -5    2.49    0.92
   8   6   5    4.01    0.80
  -8   6  -5    6.65    1.62
  -8   6  -5    7.71    2.10
  -8  -6  -6  120.75   10.09
   8   6   6   51.42    3.44
  -8  -6  -6   40.99    3.92
  -8   6  -6  113.11    8.16
  -8   6  -6   98.31    7.65
  -8  -6  -7  184.00   12.85
   8   6   7  102.70    5.49
  -8  -6  -7   64.57    5.18
  -8   6  -7  157.34   10.16
  -8   6  -7  186.00   10.86
  -8  -6  -8   89.65    9.06
   8   6   8   66.74    4.76
  -8   6  -8   84.03    7.67
  -8   6  -8   89.08    7.87
   8   6   9   19.28    2.79
  -8  -6  -9   32.18    5.82
  -8  -6  -9   14.87    2.87
  -8   6  -9   25.93    4.59
  -8   6  -9   33.89    5.15
   8   6  10   14.83    2.54
  -8  -6 -10   20.33    4.83
  -8   6 -10   22.02    4.12
  -8  -6 -10   12.15    2.76
  -8   6 -10   20.82    4.17
  -8  -6 -11    1.21    1.13
   8   6  11    1.98    1.13
  -8   6 -11    2.76    1.93
  -8  -6 -11    0.85    0.89
  -8   6 -11    2.06    1.59
   8   6  12    1.57    0.92
  -8  -6 -12    2.98    2.02
  -8   6 -12    3.65    2.17
  -8  -6 -12    1.30    1.02
  -8   6 -12    3.05    1.77
  -8  -6 -13    0.09    1.30
  -8   6 -13    1.67    0.91
  -8  -6 -13    0.03    0.51
  -8   6 -13    1.12    1.78
   8   6  13   -0.10    0.45
  -8  -6 -14    3.71    2.79
  -8   6 -14    2.16    1.80
  -8  -6 -14    0.36    0.41
  -8   6 -14    1.43    1.13
  -8  -6 -15    2.18    2.21
  -8   6 -15    3.68    2.21
  -8  -6 -15   -0.44    1.07
  -8   6 -15    2.43    1.98
  -8  -6 -16    5.32    3.45
  -8   6 -16    6.44    2.87
  -8  -6 -16    1.50    1.31
  -8   6 -16    3.07    2.10
  -8   6 -17    5.52    2.54
  -8  -6 -17    9.16    4.10
  -8   6 -17    5.55    2.73
  -8  -6 -17    1.28    1.38
  -8  -6 -18    9.96    4.37
  -8   6 -18    7.61    3.27
  -8  -6 -18    1.63    1.63
  -8   6 -18   10.74    3.87
  -8  -6 -19    4.07    3.12
  -8   6 -19    6.70    3.42
  -8  -6 -19    1.46    1.77
  -8   6 -19    4.89    2.88
  -8  -6 -20    5.80    3.89
  -8  -6 -20    2.73    2.42
  -8   6 -20    3.72    2.93
  -8   6 -21    2.33    2.29
  -8  -8  20    0.16    0.41
   8   8 -19    1.39    2.08
  -8  -8  19    0.45    0.64
   8  -8 -19   -1.08    1.71
  -8  -8  18   -0.45    1.20
   8   8 -18    0.89    1.11
   8  -8 -17    0.10    1.28
  -8  -8  17   -0.12    0.13
   8   8 -17    0.93    1.65
   8   8 -16    5.35    3.25
   8  -8 -16    1.49    2.00
  -8  -8  16    0.84    0.96
   8  -8 -15    4.71    2.87
   8   8 -15    8.41    3.32
  -8  -8  15    1.66    1.27
  -8  -8  14    0.13    0.46
   8  -8 -14    0.64    1.20
   8  -8 -13    1.28    1.60
  -8  -8  13    1.07    1.03
   8  -8 -13    3.74    2.53
   8  -8 -12    8.38    3.69
  -8  -8  12    4.94    2.16
   8  -8 -12   11.01    4.32
   8   8 -12   11.66    4.34
   8  -8 -11   42.08    7.33
  -8  -8  11   54.02    8.02
   8  -8 -11   60.64    8.93
   8   8 -11   63.26    8.94
   8  -8 -10    2.68    2.13
  -8  -8  10    0.86    0.83
   8  -8 -10    3.94    2.82
  -8  -8  10    7.10    3.06
   8   8 -10    3.42    2.80
   8  -8  -9    1.42    1.54
  -8  -8   9    0.77    1.15
   8  -8  -9    1.06    0.90
   8   8  -9    1.58    2.18
  -8  -8   9    0.28    1.23
   8  -8  -8   21.89    5.07
  -8  -8   8   19.06    3.88
   8  -8  -8   30.93    5.78
   8   8  -8   30.95    5.97
  -8  -8   8   30.38    6.11
   8  -8  -7    2.52    1.79
  -8  -8   7    3.47    1.59
   8   8  -7    4.12    2.06
  -8  -8   7    8.47    3.51
  -8   8   7    5.25    2.13
  -8  -8   6    3.40    1.81
  -8  -8   6    4.49    1.73
  -8  -8   6    7.65    2.52
  -8   8   6    5.21    2.43
  -8  -8   5    3.41    1.93
  -8  -8   5    2.16    0.92
  -8  -8   5    6.57    2.68
  -8   8   5    3.40    1.64
  -8  -8   4  107.39    9.94
  -8   8   4  114.19    8.97
  -8  -8   4  105.80    8.17
  -8   8   3    5.13    2.19
  -8  -8   3    3.93    2.07
  -8  -8   3    6.03    2.76
  -8  -8   3    8.81    3.70
  -8   8   3    6.80    2.71
  -8  -8   2  195.56   14.02
  -8   8   2  158.53    8.52
  -8   8   2  175.67   11.09
   8  -8  -2  170.98   12.64
  -8   8   2  164.46   10.67
  -8  -8   2  150.62    9.80
  -8  -8   1   57.52    7.78
  -8   8   1   33.94    3.71
  -8   8   1   24.16    2.60
  -8   8   1   48.40    5.89
   8  -8  -1   48.10    6.56
  -8  -8   1   43.36    5.44
  -8   8   1   41.93    5.23
  -8  -8   1   64.05    7.77
  -8  -8   0  260.25   15.52
  -8   8   0  215.50    8.72
  -8   8   0  239.11   12.50
   8  -8   0  226.92   14.29
  -8   8   0  221.55   12.09
  -8  -8   0  245.83   13.08
  -8   8   0  186.70    8.28
  -8  -8  -1   67.51    8.11
  -8  -8  -1   97.43    9.51
   8  -8   1   69.73    7.42
  -8   8  -1   76.57    5.69
  -8   8  -1   56.82    6.24
  -8  -8  -1   70.36    7.20
  -8   8  -1   46.71    4.18
  -8  -8  -2   84.32    8.91
  -8   8  -2   88.08    6.52
   8  -8   2   94.35    8.99
  -8  -8  -2   83.98    7.72
  -8   8  -2   88.11    7.64
  -8  -8  -2  107.50    9.77
  -8  -8  -3   82.12    9.00
  -8   8  -3   81.53    6.57
  -8   8  -3   71.80    7.01
  -8  -8  -3  100.84    9.32
   8  -8   3   80.62    8.28
  -8  -8  -4   99.28   10.18
  -8   8  -4   97.81    7.40
  -8   8  -4   87.73    7.50
  -8  -8  -5   44.72    6.95
  -8   8  -5   38.35    4.90
  -8   8  -5   30.52    4.60
  -8  -8  -6   19.45    4.83
  -8   8  -6   15.93    3.15
  -8   8  -6   12.99    2.98
  -8  -8  -7   11.40    3.77
  -8   8  -7   11.26    3.03
  -8   8  -7    6.74    2.23
  -8  -8  -8   81.03    9.85
  -8   8  -8   74.42    7.48
  -8   8  -8   64.45    7.07
  -8  -8  -9   20.77    5.16
  -8   8  -9   17.46    3.91
  -8   8  -9   15.77    3.74
  -8  -8 -10   50.66    8.11
  -8   8 -10   48.50    6.43
  -8   8 -10   48.50    6.56
  -8  -8 -11    1.64    1.91
  -8   8 -11    4.10    2.44
  -8   8 -11    1.82    1.66
  -8   8 -12    1.51    1.49
  -8   8 -12    1.38    1.36
  -8  -8 -13    2.29    1.94
  -8   8 -13    5.46    2.40
  -8   8 -13    4.67    2.36
  -8  -8 -14    5.90    3.60
  -8   8 -14    7.11    2.82
  -8   8 -14    5.71    2.55
  -8  -8 -15   11.50    4.41
  -8   8 -15   16.83    4.53
  -8   8 -15   15.96    4.58
  -8  -8 -16   14.06    5.11
  -8   8 -16   12.16    4.14
  -8   8 -16   10.25    3.76
  -8  -8 -17    2.69    2.48
  -8   8 -17    7.92    3.59
  -8   8 -17    3.30    2.25
  -8  -8 -18    2.68    2.56
  -8   8 -18    1.14    1.53
  -8   8 -18    0.53    0.78
  -8   8 -19    0.13    0.45
   8 -10 -17    1.24    1.85
   8 -10 -16    5.76    3.41
   8  10 -16    5.44    3.53
   8 -10 -15    7.55    4.30
   8  10 -15    5.73    3.13
   8 -10 -14    8.71    4.13
   8  10 -14   18.63    5.71
   8 -10 -14   16.65    5.69
   8 -10 -13    1.15    1.62
   8  10 -13   -1.91    1.30
   8 -10 -13    1.54    2.00
   8 -10 -12   10.31    4.32
   8 -10 -12   12.59    4.50
   8  10 -12   13.01    4.83
   8 -10 -11    2.66    2.38
   8 -10 -11    1.69    2.32
   8  10 -11    0.76    2.11
   8 -10 -10   73.35   10.87
   8  10 -10   75.80   10.60
  -8 -10   9    1.64    2.03
   8 -10  -9   -0.09    1.15
   8  10  -9    1.51    2.68
  -8  10   9    0.05    1.25
   8 -10  -8    9.16    3.91
   8  10  -8   10.99    4.25
  -8  10   8    6.79    2.30
  -8 -10   8    8.18    3.59
   8  10  -7   11.01    4.29
  -8  10   7    8.16    3.06
  -8 -10   7   10.08    3.85
  -8 -10   6   64.96    8.81
  -8 -10   6  138.38   13.22
  -8 -10   6   49.09    5.95
   8  10  -6  106.40   11.64
  -8  10   6  103.61    9.94
  -8 -10   5    2.54    1.92
  -8 -10   5    2.82    1.55
  -8  10   5    5.44    2.57
  -8 -10   5    6.67    3.53
  -8  10   4    6.72    2.51
  -8 -10   4    4.03    1.75
  -8 -10   4    5.24    2.65
  -8 -10   4   11.00    3.98
  -8  10   4    9.26    3.05
  -8  10   3    1.51    1.30
  -8 -10   3    0.66    0.56
  -8 -10   3    2.20    2.02
  -8 -10   3    2.64    2.33
  -8  10   3    3.30    2.04
   8 -10  -3    1.80    1.08
  -8 -10   2  104.34   11.71
  -8  10   2   90.63    8.82
   8 -10  -2  101.49   10.92
  -8  10   2   93.88    8.76
  -8 -10   2  119.90   11.55
  -8 -10   1    9.24    4.26
  -8 -10   1   12.80    3.93
  -8  10   1   12.23    3.61
   8 -10  -1   11.78    3.86
  -8  10   1    8.33    2.93
  -8 -10   1    6.13    2.18
  -8 -10   0   90.19   11.45
  -8  10   0   57.71    6.82
  -8  10   0   66.94    7.34
  -8 -10   0   57.61    6.54
   8 -10   0   71.47    8.58
  -8 -10   0   86.77    9.47
  -8 -10  -1    1.71    1.44
   8 -10   1    2.50    1.07
  -8 -10  -1    3.07    1.68
  -8  10  -1    1.92    0.74
  -8 -10  -2   55.40    9.29
   8 -10   2   44.98    6.78
  -8  10  -2   42.06    5.83
  -8 -10  -2   53.48    7.47
  -8 -10  -3    1.52    2.34
  -8  10  -3    1.01    1.04
  -8 -10  -3    2.22    1.82
   8 -10   3   -2.15    1.27
  -8  10  -3    1.15    1.58
  -8 -10  -4   14.06    4.55
  -8 -10  -4   15.44    4.00
  -8  10  -4   13.02    3.01
  -8  10  -4   12.97    3.13
  -8 -10  -5    1.42    1.96
  -8 -10  -5    0.84    0.82
  -8  10  -5    1.51    1.39
  -8  10  -5   -0.45    0.77
  -8 -10  -6   22.23    5.50
  -8 -10  -6   13.93    3.90
  -8  10  -6   21.47    4.08
  -8  10  -6   19.14    3.86
  -8 -10  -7    0.97    1.26
  -8 -10  -7    0.70    1.19
  -8  10  -7    1.40    1.46
  -8  10  -7    0.78    1.28
  -8 -10  -8    9.32    3.64
  -8  10  -8    7.86    2.73
  -8  10  -8    6.99    2.61
  -8 -10  -9   28.05    6.64
  -8  10  -9   22.20    4.62
  -8  10  -9   21.96    4.49
  -8 -10 -10   -0.05    0.42
  -8  10 -10    0.98    1.21
  -8  10 -10    2.62    2.22
  -8 -10 -11    1.10    1.81
  -8  10 -11    2.61    1.38
  -8  10 -11    5.96    2.64
  -8 -10 -12    8.03    4.08
  -8  10 -12    3.80    2.07
  -8  10 -12    4.22    2.20
  -8 -10 -13    9.86    4.26
  -8  10 -13    5.19    2.48
  -8  10 -13   10.15    3.65
  -8 -10 -14   11.21    4.80
  -8  10 -14    7.76    3.19
  -8  10 -14    9.86    3.47
  -8 -10 -15    6.51    3.78
  -8  10 -15   11.23    3.92
  -8  10 -15    9.11    3.63
  -8 -10 -16    0.90    0.55
  -8  10 -16    1.57    1.57
  -8  10 -16   -0.10    0.98
  -8  10 -17    1.57    1.72
  -8  10 -17   -0.53    0.61
  -8  10 -18    3.12    2.47
   8 -12 -14    5.03    3.76
   8  12 -14   10.84    5.39
   8 -12 -13    0.60    1.07
   8  12 -13    2.33    2.50
   8 -12 -12   -0.15    1.25
  -8  12  12    0.55    0.54
   8 -12 -11    3.25    2.97
  -8  12  11    0.13    0.74
   8  12 -11    2.51    2.59
   8 -12 -10    2.71    2.85
  -8  12  10    0.68    0.47
   8  12 -10    6.28    3.59
   8 -12  -9   11.20    5.11
   8  12  -9   10.81    5.06
  -8  12   9    8.54    3.28
   8  12  -8    3.50    3.08
  -8  12   8    2.57    1.92
   8  12  -7    1.37    2.55
  -8  12   7   -0.69    1.20
  -8 -12   6   18.84    5.54
   8  12  -6   11.61    4.45
  -8  12   6   12.21    3.93
  -8  12   5   19.67    4.60
  -8 -12   5    6.52    3.27
   8  12  -5   20.93    5.89
  -8  12   5   22.40    4.93
   8 -12  -5   20.95    5.71
  -8 -12   5   20.62    5.55
  -8  12   4   12.06    3.55
  -8 -12   4    6.28    3.20
  -8  12   4   16.40    4.33
  -8 -12   4   16.69    5.05
   8 -12  -4   16.66    5.30
  -8 -12   3    3.48    2.38
  -8 -12   3   11.76    4.53
  -8  12   3    8.69    3.08
   8 -12  -3    9.46    3.82
  -8  12   3    9.66    3.41
  -8 -12   2    0.54    0.72
   8 -12  -2    5.56    2.86
  -8  12   2    5.14    2.56
  -8 -12   2    8.30    3.54
  -8  12   2    4.83    2.47
  -8 -12   1    4.40    3.03
  -8  12   1    4.48    2.26
  -8 -12   1    8.47    3.95
   8 -12  -1    6.73    2.76
  -8  12   1    4.56    2.44
  -8 -12   0    3.42    3.06
  -8  12   0    1.45    1.87
  -8 -12   0    0.73    0.34
   8 -12   0    0.76    0.79
  -8  12   0    2.19    1.96
  -8 -12  -1   56.04   10.41
   8 -12   1   55.33    8.51
  -8  12  -1   45.89    6.62
  -8 -12  -1   65.62    9.44
  -8 -12  -2   15.41    4.45
  -8 -12  -2   34.62    8.38
   8 -12   2   23.24    5.53
  -8  12  -2   23.51    5.02
  -8 -12  -3   10.76    5.14
  -8 -12  -3    2.41    1.90
  -8  12  -3    7.37    2.81
  -8 -12  -4    1.73    2.57
  -8 -12  -4    0.58    1.21
  -8  12  -4    2.13    1.48
  -8 -12  -5   29.54    6.27
  -8  12  -5   38.50    6.23
  -8 -12  -6   24.58    7.28
  -8  12  -6   14.96    3.72
  -8 -12  -7   11.35    4.83
  -8  12  -7    7.11    2.34
  -8 -12  -8    8.42    4.45
  -8  12  -8    1.75    1.44
  -8  12  -8    4.20    2.40
  -8 -12  -9    4.16    3.61
  -8  12  -9    0.81    1.09
  -8  12  -9    2.55    1.47
  -8 -12 -10   14.05    5.63
  -8  12 -10    5.72    2.50
  -8  12 -10   10.54    3.53
  -8 -12 -11   10.15    4.61
  -8  12 -11   10.88    3.65
  -8  12 -11    5.88    2.62
  -8 -12 -12   -0.10    0.92
  -8  12 -12    3.11    2.37
  -8  12 -12    2.20    1.69
  -8 -12 -13    0.53    1.29
  -8  12 -13    0.81    0.36
  -8  12 -13    1.14    1.46
  -8  12 -14    0.22    0.74
  -8  12 -14   -0.14    0.82
  -8  12 -15    0.10    0.76
  -8  12 -15   -0.42    0.82
   8 -14 -13   11.62    6.28
   8  14 -10   17.58    6.47
   8  14  -9    9.20    4.94
  -8  14   9   17.08    5.36
  -8  14   8    3.03    2.16
   8  14  -8    4.34    3.59
   8 -14  -8    0.82    1.61
  -8  14   7    9.98    4.11
  -8  14   7    9.79    3.76
   8  14  -7   15.28    5.82
   8 -14  -7    3.65    2.99
   8 -14  -6    2.70    1.97
  -8  14   6    8.51    3.61
   8  14  -6   10.05    4.74
  -8  14   6    5.03    2.65
  -8  14   5    0.08    0.55
   8 -14  -5    0.05    0.92
   8  14  -5   -0.08    2.25
  -8  14   5    0.60    1.42
  -8 -14   4    0.84    1.48
   8  14  -4    3.90    2.88
  -8  14   4    2.57    2.36
   8 -14  -4    2.12    2.02
  -8  14   4    0.92    0.89
  -8 -14   3   -0.15    0.64
   8  14  -3    1.34    1.02
  -8  14   3    3.23    2.48
   8 -14  -3    0.12    1.13
  -8  14   3    0.88    1.11
  -8 -14   2    4.43    3.07
  -8  14   2   14.77    4.52
   8 -14  -2    8.28    3.82
  -8  14   2   10.47    3.68
  -8 -14   1    5.35    3.45
   8 -14  -1    8.19    3.72
  -8  14   1   14.91    4.37
  -8  14   1   10.55    3.45
  -8 -14   0    3.83    2.70
  -8 -14   0    3.45    2.64
   8 -14   0    3.73    2.29
  -8  14   0    8.94    3.39
  -8 -14  -1    6.55    3.32
  -8 -14  -1    6.86    4.11
   8 -14   1   10.22    4.16
  -8  14  -1   15.47    4.46
  -8 -14  -2    3.94    3.42
  -8  14  -2    7.48    3.26
  -8 -14  -2    1.55    1.87
  -8 -14  -3   17.35    6.51
  -8  14  -3   20.61    4.99
  -8 -14  -4    3.17    2.83
  -8  14  -4    2.76    2.29
  -8 -14  -5   13.88    6.00
  -8  14  -5   11.76    3.73
  -8 -14  -6    1.06    1.61
  -8  14  -6    1.53    1.46
  -8 -14  -7   17.31    7.11
  -8  14  -7   20.55    4.91
  -8  14  -8    6.14    2.92
  -8 -14  -8    2.53    2.98
  -8 -14  -9    9.48    5.79
  -8  14  -9    3.17    2.03
  -8  14 -10   -0.05    0.64
  -8  14 -11    2.18    1.92
   8  16  -4    5.52    3.80
   8  16  -3    1.73    2.30
  -8  16   3    1.69    1.79
  -8 -16   3    0.85    2.17
  -8 -16   2    1.75    2.34
   8  16  -2   -0.18    0.77
  -8  16   2    1.30    1.72
  -8 -16   1    1.42    2.16
   8  16  -1    0.01    0.91
  -8 -16   0   15.70    6.68
  -8 -16  -1    7.30    5.08
  -8 -16  -2    1.97    2.68
   9  -1 -22   -1.11    1.20
   9   1 -22    0.30    1.32
   9  -1 -21    0.36    1.36
   9   1 -21   -0.45    1.18
   9  -1 -20    1.89    2.29
   9   1 -20    3.14    2.29
   9  -1 -19    7.59    3.36
   9   1 -19   10.28    3.97
   9   1 -18    1.82    1.38
   9  -1 -18    6.83    3.15
   9   1 -18    8.56    3.38
   9   1 -17    0.12    0.73
   9  -1 -17    3.00    2.32
   9   1 -17    2.26    1.76
   9   1 -16    0.60    1.02
   9  -1 -16   -0.53    0.64
   9   1 -15    2.03    1.73
   9  -1 -15    1.82    1.24
   9  -1 -15    2.82    1.72
   9   1 -15    3.67    2.05
  -9  -1  14   27.27    4.61
  -9   1  14   24.03    3.83
   9   1 -14   29.96    5.07
   9  -1 -14   29.98    5.13
   9  -1 -14   16.20    3.36
   9   1 -14   24.44    4.65
   9  -1 -13   11.90    2.77
   9   1 -13   25.70    4.53
   9  -1 -13   23.52    4.42
  -9  -1  13   22.41    4.21
   9   1 -13   17.40    3.90
  -9   1  13   20.31    3.55
   9   1 -12    3.16    1.86
  -9   1  12    3.98    1.49
   9  -1 -12    4.71    2.04
   9   1 -12    5.56    2.20
  -9  -1  12    3.51    1.60
   9  -1 -12    2.88    1.36
  -9   1  11    9.17    2.45
  -9  -1  11    8.95    2.40
   9  -1 -11   12.06    2.93
   9   1 -11   10.47    2.73
  -9  -1  11    4.29    1.44
   9   1 -11   10.14    2.76
   9  -1 -11    6.59    2.14
  -9   1  10    0.10    0.75
  -9  -1  10   -0.87    0.46
   9  -1 -10   -0.39    0.39
  -9  -1  10   -0.01    0.29
   9   1 -10   -0.20    0.40
   9  -1 -10    0.60    0.53
  -9   1   9    0.63    0.85
  -9  -1   9    1.81    1.41
  -9  -1   9    0.10    0.11
   9  -1  -9   -0.61    1.12
   9   1  -9    1.23    1.13
   9   1  -9    0.41    0.45
  -9  -1   9   -0.14    0.40
  -9   1   9   -0.31    0.24
   9  -1  -9    0.45    0.60
  -9   1   8   10.05    0.96
   9   1  -8   21.95    3.17
   9  -1  -8   19.31    3.18
   9  -1  -8   20.11    3.33
  -9  -1   8   19.71    2.54
   9   1  -8   20.43    3.59
  -9   1   8   16.26    2.70
  -9  -1   8   10.26    1.18
  -9  -1   8    6.66    0.82
  -9  -1   8   29.06    4.37
  -9   1   7    5.24    0.91
  -9  -1   7   14.69    3.07
   9  -1  -7   16.54    3.05
   9   1  -7   14.11    2.45
  -9  -1   7   12.73    2.00
   9  -1  -7   11.78    2.41
  -9   1   7   11.57    2.25
  -9  -1   7    4.63    0.67
  -9   1   7   12.51    1.91
  -9   1   6   20.95    2.32
  -9  -1   6   55.32    5.87
   9  -1  -6   49.99    5.04
   9   1  -6   44.01    4.28
  -9   1   6   47.70    4.40
  -9  -1   6   27.46    1.89
  -9   1   6   47.81    3.67
  -9  -1   5   67.49    6.27
  -9  -1   5   33.29    1.80
  -9   1   5   65.86    5.97
   9  -1  -5   65.49    5.80
   9   1  -5   55.56    4.51
  -9   1   5   61.13    4.89
  -9  -1   5   41.35    2.50
  -9   1   5   52.21    3.81
  -9  -1   4  725.77   19.51
  -9   1   4  813.26   20.79
  -9  -1   4  774.25   11.43
   9  -1  -4  700.73   17.96
   9   1  -4  724.34   16.07
  -9   1   4  733.90   16.41
  -9  -1   4  727.30   11.27
  -9   1   4  673.00   13.52
  -9   1   3    6.75    1.38
  -9  -1   3   12.03    1.76
  -9  -1   3    6.69    2.10
  -9   1   3    7.79    2.07
   9   1  -3    7.44    1.52
  -9  -1   3    8.90    1.33
  -9   1   2  155.38    8.50
  -9   1   2  132.08    5.95
  -9  -1   2  142.09    8.48
   9   1  -1  150.62    6.62
  -9  -1   1  192.49    7.25
  -9   1   1  175.16    7.19
  -9  -1   1  197.95   10.27
  -9   1   1  165.48    8.96
   9  -1   0 1399.89   23.84
  -9   1   0 1395.86   21.36
  -9  -1   0 1374.26   26.13
  -9   1   0 1398.17   26.33
  -9  -1  -1    1.92    1.34
  -9   1  -1    1.48    1.34
   9  -1   1    0.82    0.31
  -9  -1  -1    2.84    1.29
  -9   1  -1    3.14    1.51
  -9  -1  -2    0.86    0.12
  -9   1  -2    1.43    0.92
  -9  -1  -2    1.14    1.08
  -9   1  -2    1.35    0.84
  -9  -1  -3  308.35   11.73
  -9   1  -3  311.78   11.55
  -9  -1  -3  277.16   12.30
  -9   1  -3  301.45   12.23
  -9  -1  -4  103.31    7.01
  -9   1  -4   99.95    6.74
  -9   1  -4   96.07    7.10
  -9  -1  -4   91.52    7.37
  -9  -1  -5   14.68    3.16
  -9   1  -5   12.71    2.72
  -9  -1  -5   18.34    3.03
  -9   1  -5   16.89    3.04
  -9   1  -6    3.49    1.62
  -9  -1  -6    1.56    1.36
  -9   1  -6    3.17    1.59
  -9  -1  -6    4.40    1.88
  -9   1  -6    2.79    1.52
  -9   1  -7   66.62    6.96
  -9  -1  -7   70.77    6.77
  -9   1  -7   67.49    6.60
  -9   1  -7   64.06    6.48
  -9  -1  -7   59.18    6.52
  -9   1  -8   41.40    5.31
  -9  -1  -8   38.02    5.48
  -9   1  -8   38.46    4.94
  -9   1  -9   11.72    3.00
  -9   1  -9    9.49    2.46
  -9  -1  -9   13.20    3.11
  -9  -1 -10   35.99    5.28
  -9   1 -10   32.17    5.02
  -9   1 -10   30.72    4.81
  -9   1 -11    8.29    2.61
  -9  -1 -11    9.97    3.26
  -9   1 -11    4.56    1.98
  -9  -1 -12    6.04    2.31
  -9   1 -12    6.69    2.63
  -9   1 -12    6.65    2.54
  -9   1 -13   12.25    3.43
  -9  -1 -13   10.80    3.08
  -9   1 -13   19.06    4.33
  -9  -1 -13   14.70    3.73
  -9   1 -14   63.79    7.93
  -9  -1 -14   67.30    8.52
  -9  -1 -14   58.23    7.97
  -9  -1 -14   61.51    8.10
  -9   1 -14   62.05    8.26
   9   1  15    5.56    2.24
  -9  -1 -15    9.69    3.54
  -9   1 -15    7.03    2.63
  -9   1 -15    5.94    2.83
  -9  -1 -15    9.18    3.56
  -9  -1 -16   15.08    4.29
  -9   1 -16   15.90    4.04
  -9   1 -16   14.77    4.53
  -9  -1 -16   16.27    4.43
   9   1  16   17.67    4.22
  -9  -1 -17   19.22    5.21
   9   1  17   17.03    4.15
  -9  -1 -17   18.87    5.07
  -9   1 -17   20.31    4.94
  -9   1 -17   15.12    4.65
  -9  -1 -18    3.20    2.67
  -9   1 -18    1.99    2.55
  -9   1 -18    1.21    1.36
  -9  -1 -18    2.91    2.40
  -9  -1 -19    0.98    1.70
  -9   1 -19    1.42    1.83
  -9   1 -19    6.22    2.94
  -9  -1 -19    6.03    3.29
  -9  -1 -20    2.31    2.22
  -9   1 -20    1.99    2.11
  -9   1 -20    2.03    2.04
  -9  -1 -21    4.03    2.99
  -9   1 -21    3.87    2.69
  -9   1 -21    4.94    2.78
  -9   1 -22    1.16    1.69
   9   3 -22    0.00    0.34
   9   3 -21    0.36    1.42
   9  -3 -21   -0.32    1.08
   9   3 -21    0.66    0.94
  -9  -3  21    0.04    0.78
   9   3 -20   -0.28    0.72
   9  -3 -20   -0.03    0.09
   9   3 -20   -0.71    1.01
  -9  -3  20    1.03    1.52
   9   3 -19    0.82    1.21
  -9  -3  19    2.54    2.27
   9  -3 -19    2.72    1.98
   9   3 -19    3.15    2.42
   9   3 -18    2.74    1.98
   9  -3 -18    1.62    1.51
   9   3 -18    3.69    2.19
   9   3 -17    2.11    1.90
   9  -3 -17    1.33    1.95
   9   3 -17   -0.44    3.83
   9  -3 -16    1.40    1.21
   9   3 -16    0.93    1.41
   9   3 -16    1.25    1.49
   9  -3 -15    0.47    1.42
   9   3 -15    1.60    1.79
   9   3 -15    1.48    1.72
  -9  -3  14    5.04    1.91
   9  -3 -14    8.20    2.86
   9   3 -14    3.98    1.72
   9   3 -14    4.30    2.60
  -9  -3  13    0.97    0.91
   9  -3 -13    0.81    1.66
   9   3 -13    1.31    0.67
   9   3 -13   -0.05    0.35
   9   3 -12   25.56    4.31
   9  -3 -12   22.21    4.51
  -9  -3  12   26.51    4.97
   9   3 -12   26.17    4.65
   9   3 -11    0.75    1.35
  -9   3  11    1.29    0.70
   9  -3 -11    1.58    1.36
  -9  -3  11    0.29    0.67
   9   3 -11    2.90    1.54
  -9   3  10    5.42    1.65
   9  -3 -10    1.90    0.80
  -9  -3  10    8.74    2.61
  -9  -3  10    8.17    2.27
   9  -3 -10    9.25    2.72
   9   3 -10    7.87    2.05
   9   3 -10    8.00    3.00
   9  -3  -9    1.89    0.78
  -9  -3   9    9.60    3.00
  -9  -3   9    8.11    2.68
   9  -3  -9    6.82    2.53
   9   3  -9    6.99    1.88
   9   3  -9    4.17    1.98
   9  -3  -8    4.37    1.11
  -9  -3   8   17.59    3.76
  -9  -3   8   17.42    3.53
   9  -3  -8   16.59    3.36
   9   3  -8   12.33    2.27
   9   3  -8   17.26    3.41
  -9   3   8   13.33    2.87
  -9  -3   7  121.78    8.84
   9  -3  -7  115.19    8.96
   9   3  -7   89.78    5.58
  -9  -3   7  125.90    9.86
  -9   3   7  114.93    7.78
  -9   3   6   52.74    4.67
  -9  -3   6   54.85    5.64
   9  -3  -6   54.49    5.96
   9   3  -6   40.96    3.52
  -9   3   6   51.24    5.01
  -9  -3   5    2.15    0.80
  -9  -3   5    2.59    1.27
   9  -3  -5    2.29    1.42
   9   3  -5    2.74    0.83
  -9   3   5    4.07    1.51
  -9   3   5    3.02    1.02
  -9  -3   4    3.46    1.01
  -9  -3   4    4.97    1.93
  -9   3   4    7.59    2.17
   9   3  -4    5.29    1.16
  -9   3   4    6.76    1.87
  -9   3   4    5.98    1.63
  -9  -3   3    7.02    1.44
  -9  -3   3    7.47    2.03
  -9   3   3    8.60    2.10
   9   3  -3    6.57    1.13
  -9   3   3    6.75    1.85
   9   3  -3    3.53    0.82
  -9   3   3    7.41    1.80
  -9  -3   2   11.05    2.01
  -9  -3   2   13.01    2.87
  -9   3   2    9.45    2.03
   9   3  -2    6.11    0.90
  -9   3   2   12.04    2.19
  -9   3   1    7.81    1.96
  -9  -3   1    7.44    2.00
  -9  -3   1    7.52    1.67
  -9   3   1    8.01    1.85
  -9  -3   0   21.65    2.97
  -9  -3   0   20.73    3.46
  -9   3   0   21.74    3.29
  -9   3   0   18.92    2.69
   9  -3   0   18.08    3.12
  -9  -3  -1  481.77   14.45
   9  -3   1  405.52   14.28
  -9   3  -1  435.14   12.89
  -9  -3  -1  490.55   16.54
  -9   3  -1  516.36   15.81
  -9  -3  -2   53.55    5.02
   9  -3   2   44.97    4.92
  -9   3  -2   45.96    4.49
  -9  -3  -2   49.55    5.42
  -9   3  -2   40.90    4.26
  -9   3  -3   52.21    5.36
  -9  -3  -3   38.64    4.45
  -9  -3  -3   42.06    5.14
  -9   3  -3   32.64    3.99
  -9   3  -3   38.21    4.20
  -9   3  -4   62.11    6.01
  -9  -3  -4   62.37    5.86
  -9   3  -4   57.77    5.29
  -9  -3  -4   57.42    6.06
  -9   3  -4   51.93    5.02
  -9  -3  -5   16.57    3.74
  -9   3  -5   13.62    2.78
  -9  -3  -5   15.88    3.19
  -9   3  -5   15.68    3.35
  -9   3  -5   14.55    2.99
  -9   3  -6    8.27    2.24
  -9  -3  -6    9.60    2.73
  -9   3  -6    8.35    2.46
  -9   3  -6    7.83    1.96
  -9  -3  -6    6.89    2.39
  -9  -3  -7   43.60    5.51
  -9   3  -7   51.33    5.81
  -9   3  -7   42.02    5.03
  -9   3  -7   39.30    4.85
  -9  -3  -8   18.81    3.73
  -9   3  -8   19.51    3.55
  -9   3  -8   17.71    3.48
  -9   3  -9    0.60    0.43
  -9  -3  -9    0.80    1.48
  -9   3  -9    2.35    1.43
  -9  -3 -10    6.51    2.36
  -9   3 -10    8.20    2.64
  -9   3 -10    8.11    2.66
   9   3  10    7.30    1.90
   9   3  11    9.97    2.48
  -9  -3 -11   14.18    3.71
  -9   3 -11   12.43    3.14
  -9   3 -11   13.07    3.21
  -9  -3 -12   60.41    7.89
   9   3  12   55.07    6.12
  -9   3 -12   61.58    7.35
  -9   3 -12   57.75    6.84
  -9  -3 -13    1.55    1.81
  -9   3 -13    1.92    1.84
   9   3  13    0.23    0.50
  -9   3 -13    1.87    0.96
  -9  -3 -14    1.12    1.81
  -9   3 -14    2.39    1.77
   9   3  14    0.26    0.35
  -9   3 -14    1.08    1.98
  -9  -3 -15   12.43    3.76
  -9   3 -15    6.88    2.67
   9   3  15    9.26    2.88
  -9   3 -15   12.44    3.76
  -9   3 -16    2.61    1.86
  -9  -3 -16    1.75    1.77
  -9   3 -16    2.89    2.02
   9   3  16    0.20    0.54
  -9  -3 -17    7.13    3.31
  -9   3 -17    7.65    2.99
  -9   3 -17    1.96    2.46
   9   3  17    2.53    1.74
  -9   3 -18   12.65    4.18
  -9  -3 -18    9.67    3.78
  -9   3 -18    9.46    3.41
   9   3  18    3.61    1.93
   9   3  19    2.82    1.80
  -9  -3 -19    5.67    3.16
  -9   3 -19    6.40    2.53
  -9   3 -19    5.34    2.93
  -9  -3 -20    1.07    0.36
  -9   3 -20    0.54    1.47
  -9   3 -20   -0.39    1.19
  -9  -3 -21    2.67    2.36
  -9   3 -21    1.48    1.33
   9   5 -22    4.23    3.04
   9   5 -21    0.12    0.32
  -9  -5  21    0.65    1.31
   9   5 -21    0.36    1.38
   9   5 -20    0.89    1.34
  -9  -5  20    1.10    1.37
   9  -5 -20    0.13    0.64
   9   5 -19    6.72    3.21
  -9  -5  19    5.95    2.78
   9  -5 -19    5.29    3.38
   9   5 -18    1.06    1.21
  -9  -5  18    1.42    1.39
   9  -5 -18    1.83    2.18
   9  -5 -17   15.25    5.20
   9   5 -17   13.33    4.46
  -9  -5  17   12.96    3.88
   9   5 -16    5.32    2.96
   9  -5 -16   13.16    4.63
  -9  -5  16    9.20    3.20
  -9  -5  15   45.65    6.79
   9  -5 -15   57.68    9.00
   9   5 -15   39.95    7.23
  -9  -5  14    2.93    2.43
  -9  -5  14    0.28    1.10
  -9  -5  14    2.10    2.30
   9  -5 -14    3.46    2.68
   9   5 -14    1.68    2.11
  -9  -5  13    4.72    2.77
   9  -5 -13    4.88    2.86
  -9  -5  13    5.35    2.35
   9   5 -13    4.93    2.59
  -9  -5  13    2.66    1.46
  -9  -5  12    6.11    2.42
   9  -5 -12    5.65    2.77
  -9  -5  12    5.45    2.07
   9   5 -12    6.78    2.95
  -9  -5  12    3.59    1.79
   9  -5 -11   96.62    9.23
  -9  -5  11   90.21    7.79
  -9  -5  11  120.29   10.20
   9  -5 -11  103.61   10.21
   9   5 -11  105.04   11.17
  -9  -5  11  128.26   11.59
  -9  -5  10    1.52    1.38
   9  -5 -10    3.65    2.19
  -9  -5  10    2.33    2.20
   9   5 -10    2.54    2.14
  -9  -5  10    2.69    1.32
  -9  -5   9   16.74    3.58
   9  -5  -9   15.63    4.18
  -9  -5   9   15.61    4.11
   9   5  -9   14.73    3.92
  -9  -5   9    9.33    2.17
  -9  -5   8   19.67    3.10
  -9  -5   8   21.53    3.99
  -9  -5   8   27.86    5.02
   9  -5  -8   25.16    4.80
   9   5  -8   23.54    5.04
  -9   5   8   19.68    3.66
  -9  -5   7  105.11    8.34
   9  -5  -7  110.37    9.60
  -9   5   7  107.92    8.42
  -9  -5   7  127.70   10.58
  -9  -5   6    3.91    1.33
  -9  -5   6   13.08    3.54
  -9  -5   6    9.77    2.73
   9  -5  -6   10.08    3.00
   9   5  -6    8.15    1.52
  -9   5   6    9.18    2.60
  -9  -5   6    5.45    1.37
  -9  -5   5   78.49    6.21
  -9  -5   5   63.18    4.39
   9   5  -5   68.52    3.67
  -9   5   5  112.72    8.15
  -9  -5   5  155.84   11.63
  -9   5   5  112.37    7.72
  -9  -5   5  127.17    9.03
  -9  -5   4   45.33    5.05
  -9  -5   4   13.83    1.83
   9   5  -4   16.04    1.47
  -9   5   4   40.04    4.81
  -9  -5   4   48.62    6.40
  -9   5   4   34.94    4.21
  -9  -5   4   47.23    5.70
  -9  -5   3    1.69    1.17
  -9  -5   3    1.40    1.33
  -9   5   3    1.31    1.09
  -9   5   3    2.84    1.95
   9  -5  -3    0.31    0.20
  -9  -5   3    0.32    0.19
  -9   5   3    0.96    1.17
  -9  -5   2   40.73    4.60
  -9   5   2   45.82    4.68
  -9   5   2   44.46    4.70
  -9  -5   2   42.94    5.06
  -9   5   2   47.70    5.11
  -9   5   1  118.33    7.19
   9  -5  -1  129.30    9.51
  -9  -5   1  112.92    8.04
  -9   5   1  129.56    7.94
  -9  -5   1  131.47    8.70
  -9  -5   0   16.79    3.32
  -9   5   0   15.68    2.79
  -9  -5   0   13.20    2.90
  -9   5   0   16.62    2.70
   9  -5   0   15.19    3.58
  -9  -5  -1   14.14    3.13
  -9   5  -1   10.78    2.25
  -9  -5  -1   11.95    2.91
  -9   5  -1   12.30    2.40
   9  -5   1   12.48    2.78
  -9   5  -1   15.47    2.56
  -9  -5  -2    2.08    1.31
  -9   5  -2    0.25    0.69
  -9  -5  -2    1.46    1.50
   9  -5   2    0.03    0.63
  -9   5  -2    1.15    1.05
  -9   5  -2    1.80    0.87
  -9  -5  -3  335.48   14.60
   9  -5   3  338.07   15.10
  -9   5  -3  292.74   11.97
  -9  -5  -3  340.16   15.44
  -9   5  -3  290.96   11.26
  -9   5  -3  384.84   13.86
  -9  -5  -4   18.82    3.96
  -9   5  -4   11.22    2.42
  -9  -5  -4   12.62    3.09
  -9  -5  -4    4.32    0.89
  -9   5  -4   15.82    2.96
  -9   5  -4   12.30    2.63
  -9  -5  -5   77.12    7.48
  -9   5  -5   70.11    6.19
  -9  -5  -5   77.04    7.60
  -9   5  -5   69.11    5.92
  -9   5  -5   92.90    7.28
  -9  -5  -6    4.46    2.13
  -9   5  -6    8.29    2.47
  -9  -5  -6    1.94    0.76
  -9   5  -6    5.72    1.85
  -9   5  -6    5.32    1.85
  -9   5  -7   65.90    6.59
  -9  -5  -7   68.64    7.42
  -9   5  -7   68.21    6.67
  -9  -5  -8   10.54    3.32
  -9   5  -8    9.34    2.79
   9   5   8    6.94    1.73
  -9   5  -8    9.03    2.92
  -9  -5  -9  175.39   12.58
   9   5   9  146.06    8.22
  -9   5  -9  171.22   11.32
  -9   5  -9  185.91   11.82
  -9  -5 -10   42.35    6.61
   9   5  10   38.51    4.38
  -9   5 -10   43.27    5.90
  -9   5 -10   44.95    6.11
   9   5  11   11.73    2.53
  -9  -5 -11   10.93    2.98
  -9   5 -11   12.26    3.03
  -9   5 -11   11.14    3.10
  -9  -5 -12   14.76    3.95
  -9   5 -12   16.34    3.80
   9   5  12   12.28    2.67
  -9   5 -12   14.91    3.86
  -9  -5 -13  112.73   11.29
   9   5  13   96.64    8.09
  -9   5 -13  110.49   10.43
  -9   5 -13  119.23   10.45
  -9  -5 -14    3.00    2.47
  -9   5 -14    2.75    1.27
  -9   5 -14    3.57    2.31
  -9  -5 -15    0.12    1.05
  -9   5 -15    3.06    2.33
  -9   5 -15    0.86    1.23
  -9   5 -16    4.10    2.54
  -9  -5 -16    3.71    2.80
  -9   5 -16    1.49    1.81
  -9  -5 -17   51.50    9.00
  -9   5 -17   57.22    8.85
  -9   5 -17   50.68    7.87
  -9  -5 -18    3.54    2.90
  -9   5 -18    2.83    1.99
  -9   5 -18    2.09    1.73
  -9   5 -19    4.04    2.70
  -9  -5 -19   -0.33    0.72
  -9   5 -19    3.01    2.35
  -9  -5 -20    0.12    0.10
  -9   5 -20    1.23    1.67
  -9  -7  20   -0.77    1.47
   9   7 -19    2.54    2.17
  -9  -7  19    0.69    1.28
   9  -7 -19    2.88    2.29
  -9  -7  18    0.11    0.58
   9  -7 -18   -0.70    1.87
   9   7 -18    0.36    0.74
  -9  -7  17    2.07    1.70
   9  -7 -17    4.81    2.46
   9   7 -17    5.32    3.20
  -9  -7  16    2.39    1.67
  -9  -7  16    3.48    2.28
   9  -7 -16    8.89    3.55
   9   7 -16    8.41    3.52
  -9  -7  15   -0.03    0.46
  -9  -7  15    0.33    0.19
   9  -7 -15    0.84    2.13
   9   7 -15    2.39    1.66
  -9  -7  14    2.43    1.43
   9   7 -14    6.09    3.14
  -9  -7  14    2.43    1.58
   9  -7 -14    8.29    3.62
  -9  -7  13    3.48    2.07
  -9  -7  13   -0.12    0.48
   9   7 -13    2.27    2.15
  -9  -7  13    0.70    0.73
   9  -7 -13    0.41    1.77
   9  -7 -12   25.41    5.47
  -9  -7  12    9.07    2.76
  -9  -7  12    9.63    3.05
   9  -7 -12   25.90    5.94
   9   7 -12   21.17    5.90
  -9  -7  12   32.31    6.37
   9  -7 -11    4.24    2.31
  -9  -7  11    1.47    1.10
  -9  -7  11    1.34    1.35
   9  -7 -11    4.70    2.76
   9   7 -11    1.73    0.88
  -9  -7  11    3.50    2.06
   9  -7 -10   19.11    4.70
  -9  -7  10   14.85    3.41
   9  -7 -10   20.66    4.83
  -9  -7  10    7.16    2.22
   9   7 -10   20.08    5.28
  -9  -7  10   17.82    4.60
  -9  -7   9    1.43    0.76
  -9   7   9    3.01    1.60
  -9  -7   9    2.94    1.48
   9  -7  -9    4.04    2.21
   9   7  -9    3.35    1.92
  -9  -7   9    3.45    2.14
  -9  -7   8    9.01    2.64
   9  -7  -8    7.41    2.41
  -9  -7   8   11.80    3.84
   9   7  -8    6.68    2.78
  -9   7   8   12.51    3.17
  -9  -7   8    4.07    1.49
  -9  -7   7    6.48    2.37
  -9  -7   7    8.25    3.09
  -9   7   7    9.55    2.88
  -9  -7   6    9.99    2.68
  -9  -7   6   18.40    3.70
  -9  -7   6   21.42    4.57
  -9   7   6   17.02    3.74
  -9   7   5    0.16    0.44
  -9  -7   5    0.09    0.48
  -9  -7   5    0.48    0.39
  -9  -7   5    2.00    2.44
  -9   7   5    0.21    1.01
  -9  -7   4   33.76    5.22
  -9   7   4   33.56    4.73
  -9  -7   4   49.37    6.96
  -9   7   4   33.23    4.63
  -9  -7   4   30.53    4.51
  -9  -7   3   76.60    8.09
  -9   7   3   63.83    5.76
  -9  -7   3   74.96    6.87
  -9   7   3   76.29    7.23
  -9   7   3   73.79    6.76
  -9  -7   2   12.81    3.19
  -9  -7   2   17.26    4.29
  -9  -7   2   11.95    3.46
  -9   7   2   11.42    2.29
  -9   7   2   15.02    3.63
   9  -7  -2   12.40    3.37
  -9   7   2   15.33    3.15
  -9   7   1   59.83    5.15
  -9  -7   1   63.83    7.08
   9  -7  -1   71.52    7.90
  -9   7   1   68.42    6.74
  -9   7   1   63.30    6.36
  -9  -7   1   64.97    6.51
  -9   7   0  125.74    6.90
  -9  -7   0  131.24   10.29
  -9   7   0  138.24    9.15
  -9   7   0  119.28    7.12
   9  -7   0  141.85   10.81
  -9  -7   0  147.58   10.17
  -9  -7  -1   11.22    3.05
  -9   7  -1   10.02    2.61
  -9  -7  -1    9.41    2.96
  -9   7  -1    7.67    1.84
  -9   7  -1    9.19    2.06
   9  -7   1    6.55    1.82
  -9  -7  -2   12.83    3.13
  -9   7  -2    8.68    1.88
  -9  -7  -2    9.80    2.95
  -9   7  -2   10.48    2.46
  -9   7  -2   16.74    2.84
   9  -7   2   11.79    2.92
  -9  -7  -3   37.27    5.84
   9  -7   3   38.77    5.79
  -9   7  -3   29.67    4.38
  -9   7  -3   42.97    4.77
  -9  -7  -3   40.16    5.76
  -9   7  -3   25.17    3.19
  -9  -7  -4  178.37   13.01
  -9   7  -4  185.96   10.27
  -9   7  -4  147.97    9.38
  -9  -7  -4  169.60   11.55
  -9   7  -4  137.39    7.57
  -9  -7  -5   22.35    4.90
  -9   7  -5   22.74    3.82
  -9   7  -5    9.71    2.04
  -9   7  -5   18.57    3.46
  -9  -7  -6   75.46    8.77
  -9   7  -6   75.60    7.10
  -9   7  -6   58.45    6.13
  -9  -7  -7   28.07    5.37
  -9   7  -7   25.25    4.25
  -9   7  -7   23.79    4.05
  -9  -7  -8   16.72    4.29
  -9   7  -8   15.29    3.46
  -9   7  -8   15.57    3.49
  -9  -7  -9    0.23    1.46
  -9   7  -9    0.28    0.57
  -9   7  -9    1.75    1.88
  -9  -7 -10    3.12    2.17
  -9   7 -10    1.51    1.71
  -9   7 -10    1.74    1.57
  -9  -7 -11    3.69    2.40
  -9   7 -11    1.91    1.15
  -9   7 -11    4.18    1.96
  -9  -7 -12   17.89    4.91
  -9   7 -12   16.58    4.00
  -9   7 -12   16.26    3.98
  -9  -7 -13   25.66    5.95
  -9   7 -13   26.27    5.26
  -9   7 -13   27.32    5.29
  -9  -7 -14    5.30    3.22
  -9   7 -14    2.04    1.71
  -9   7 -14    3.64    2.40
  -9  -7 -15    5.34    3.44
  -9   7 -15    6.00    2.95
  -9   7 -15    4.60    2.78
  -9  -7 -16   10.36    4.47
  -9   7 -16   10.08    3.83
  -9   7 -16    7.61    3.65
  -9  -7 -17    1.14    1.53
  -9   7 -17    1.41    1.25
  -9   7 -17    0.02    0.98
  -9  -7 -18    1.26    2.34
  -9   7 -18    3.32    2.33
  -9   7 -18    1.92    1.59
  -9  -7 -19    3.26    2.85
  -9   7 -19    0.60    0.95
   9  -9 -17    8.52    4.59
   9   9 -17    5.06    2.99
   9  -9 -16    6.06    3.62
   9   9 -16   12.24    4.94
   9  -9 -15    3.20    3.53
   9   9 -15    2.04    2.66
   9  -9 -14    0.13    1.15
   9   9 -14    2.31    2.75
   9  -9 -13    0.44    0.96
   9  -9 -13    1.28    2.14
   9   9 -13    3.07    3.15
   9  -9 -12    2.30    2.26
   9  -9 -12    3.03    2.72
   9   9 -12    1.34    2.07
   9  -9 -11   13.79    4.72
   9  -9 -11   18.31    5.27
   9   9 -11   18.31    5.70
  -9  -9  11   18.75    5.26
   9  -9 -10    0.75    1.22
  -9  -9  10    0.21    0.35
   9   9 -10    4.29    2.86
  -9   9  10    1.90    2.75
  -9  -9  10    2.49    2.52
  -9  -9   9  103.43   11.59
   9   9  -9   82.64   11.16
  -9   9   9   82.67    9.39
  -9  -9   8    8.29    2.60
   9   9  -8   16.82    5.18
  -9   9   8   21.81    4.88
  -9  -9   8   20.91    5.38
  -9  -9   7    0.97    1.02
   9   9  -7    2.62    1.24
  -9  -9   7    0.72    0.98
  -9   9   7    3.51    2.24
  -9  -9   6    1.66    1.37
  -9  -9   6    1.78    1.11
  -9  -9   6    5.72    2.74
  -9   9   6    3.63    2.03
  -9   9   5    1.70    1.27
  -9  -9   5    1.01    0.84
  -9  -9   5    1.56    1.32
  -9  -9   5    2.23    1.87
  -9   9   5    3.89    1.70
  -9   9   4    1.26    1.16
  -9  -9   4    0.89    0.99
  -9  -9   4    1.27    1.36
  -9  -9   4    0.99    1.77
  -9   9   4    1.39    1.71
  -9  -9   3   48.10    7.41
  -9   9   3   42.83    4.79
  -9   9   3   48.31    6.51
   9  -9  -3   48.08    7.18
  -9   9   3   42.06    5.70
  -9  -9   3   38.36    5.32
  -9  -9   3   56.00    7.98
  -9  -9   2    3.43    1.85
  -9  -9   2    0.52    1.06
  -9  -9   2   -1.11    1.46
  -9   9   2    0.56    0.94
  -9   9   2    1.43    1.66
   9  -9  -2   -0.24    1.13
  -9   9   2    0.53    1.25
  -9  -9   1    1.86    1.40
  -9  -9   1    2.88    2.18
  -9  -9   1    4.37    2.52
  -9   9   1    1.44    0.85
  -9   9   1    1.63    1.85
   9  -9  -1    2.63    1.91
  -9   9   1    2.63    1.76
  -9  -9   0    6.85    2.45
  -9  -9   0   10.35    3.83
  -9  -9   0   11.00    3.48
   9  -9   0    6.71    2.52
  -9   9   0    8.25    2.64
  -9  -9  -1    7.81    3.58
  -9  -9  -1    7.55    3.21
   9  -9   1    4.49    2.33
  -9   9  -1    5.05    2.16
  -9  -9  -1    4.11    1.63
  -9  -9  -2   17.25    4.58
  -9  -9  -2   14.18    4.21
   9  -9   2   12.06    3.69
  -9   9  -2   10.99    2.43
  -9  -9  -2   12.85    3.25
  -9   9  -2   10.48    3.06
  -9  -9  -3  108.07   11.05
   9  -9   3   99.43   10.02
  -9   9  -3   98.17    7.61
  -9   9  -3   81.91    7.84
  -9  -9  -4   64.12    8.77
  -9  -9  -4   71.07    8.77
  -9   9  -4   58.81    6.19
  -9   9  -4   55.77    6.43
  -9  -9  -5  128.46   12.54
  -9   9  -5  122.08    9.23
  -9   9  -5  111.79    8.98
  -9  -9  -5  153.30   12.55
  -9  -9  -6    7.21    3.01
  -9  -9  -6   14.33    4.35
  -9   9  -6    9.82    2.88
  -9   9  -6   10.81    3.28
  -9  -9  -7    1.14    1.68
  -9   9  -7    1.95    1.62
  -9   9  -7    1.86    1.33
  -9  -9  -8   95.42   11.49
  -9   9  -8   86.38    8.58
  -9   9  -8   77.31    8.01
  -9  -9  -9   51.03    8.62
  -9   9  -9   44.53    6.38
  -9   9  -9   42.30    6.33
  -9  -9 -10   13.93    4.84
  -9   9 -10   11.41    3.50
  -9   9 -10   12.74    3.78
  -9  -9 -11    1.50    2.13
  -9   9 -11    0.84    1.88
  -9   9 -11    2.19    2.14
  -9  -9 -12   47.94    8.93
  -9   9 -12   46.64    7.20
  -9   9 -12   43.04    6.80
  -9  -9 -13   24.14    6.35
  -9   9 -13   18.84    4.73
  -9   9 -13   28.55    5.82
  -9   9 -14    2.24    1.81
  -9  -9 -14    0.62    0.68
  -9   9 -14    0.36    1.31
  -9  -9 -15   -0.84    1.49
  -9   9 -15    1.77    1.50
  -9   9 -15    1.74    2.22
  -9  -9 -16    4.39    3.33
  -9   9 -16    8.14    3.69
  -9   9 -16    4.52    2.80
  -9   9 -17   11.37    4.18
  -9  -9 -17   13.92    5.66
  -9   9 -17    4.90    2.69
  -9   9 -18    0.32    0.67
   9 -11 -15   20.18    6.50
   9  11 -15   16.82    6.06
   9  11 -14   20.90    7.07
   9 -11 -13    0.29    1.54
  -9  11  13    1.50    1.27
   9  11 -13    3.38    3.38
   9 -11 -12    0.60    1.59
   9  11 -12    1.70    2.15
  -9  11  12    2.47    1.85
   9 -11 -11   30.62    7.70
  -9  11  11   31.12    6.69
   9  11 -11   33.54    8.22
   9  11 -10   19.84    6.44
  -9  11  10   14.44    4.55
  -9 -11   9    3.42    2.58
   9  11  -9    6.12    3.12
  -9  11   9    2.31    1.52
   9  11  -8    1.90    2.25
  -9  11   8    2.64    2.13
  -9 -11   8    1.79    2.96
   9  11  -7   31.36    6.86
  -9  11   7   22.53    5.12
  -9 -11   7   23.48    5.93
  -9  11   6    8.26    2.76
   9  11  -6   12.01    4.49
  -9  11   6   10.49    3.56
  -9 -11   6   14.12    4.41
  -9  11   5    5.85    2.59
  -9 -11   5    1.68    1.74
  -9  11   5    6.41    2.61
  -9 -11   5    5.37    2.79
  -9 -11   4    3.63    2.08
  -9  11   4   14.85    4.06
  -9 -11   4   14.35    4.87
   9 -11  -4   14.87    4.50
  -9  11   4   14.10    3.75
  -9 -11   3   14.65    4.65
   9 -11  -3   43.42    7.78
  -9  11   3   42.16    6.60
  -9  11   3   37.01    5.93
  -9 -11   3   21.14    4.29
  -9 -11   3   57.64    8.76
  -9 -11   2    1.09    1.49
  -9 -11   2    2.97    2.43
  -9  11   2    1.34    1.83
   9 -11  -2   -0.06    0.41
  -9 -11   2    0.40    1.00
  -9  11   2    1.64    1.45
  -9 -11   1   33.23    7.42
  -9 -11   1   44.63    7.54
  -9  11   1   36.99    5.93
   9 -11  -1   35.58    6.63
  -9  11   1   30.81    5.44
  -9 -11   1   15.11    3.50
  -9 -11   0   30.81    7.35
  -9 -11   0   33.04    6.50
   9 -11   0   25.47    5.44
  -9  11   0   27.07    5.12
  -9 -11  -1   10.04    4.47
  -9  11  -1    8.30    3.12
  -9 -11  -1    8.36    3.65
   9 -11   1    7.16    3.23
  -9 -11  -2    2.34    2.62
  -9 -11  -2    2.01    2.39
  -9  11  -2    2.17    1.84
   9 -11   2    0.39    1.16
  -9 -11  -3   23.98    6.77
  -9 -11  -3   20.15    4.86
  -9  11  -3   16.72    4.02
  -9 -11  -4    5.94    3.45
  -9 -11  -4    5.03    2.64
  -9  11  -4    4.15    1.79
  -9 -11  -5    0.88    2.26
  -9 -11  -5    0.05    0.39
  -9  11  -5    0.24    1.32
  -9 -11  -6    3.45    2.75
  -9 -11  -6    1.77    1.55
  -9  11  -6    3.27    1.97
  -9 -11  -7    4.46    3.53
  -9  11  -7    0.74    0.88
  -9  11  -7    2.27    1.21
  -9 -11  -8   41.61    8.55
  -9  11  -8   31.04    5.53
  -9 -11  -9    7.83    3.50
  -9  11  -9    2.91    1.74
  -9  11  -9    8.58    2.93
  -9 -11 -10    1.98    1.66
  -9  11 -10    0.75    1.31
  -9  11 -10    2.63    1.94
  -9 -11 -11    4.09    3.26
  -9  11 -11    3.89    2.26
  -9  11 -11    2.47    2.31
  -9 -11 -12   21.98    6.78
  -9  11 -12   15.56    4.52
  -9  11 -12   15.58    4.42
  -9 -11 -13   20.70    6.69
  -9  11 -13   16.79    4.72
  -9  11 -13   17.40    4.89
  -9 -11 -14    6.11    3.70
  -9  11 -14    5.99    2.99
  -9  11 -14    4.89    2.83
  -9  11 -15    2.30    2.10
  -9  11 -15    0.92    1.36
  -9  11 -16    4.72    2.67
  -9  11 -16    5.11    3.05
   9  13 -11    1.47    2.07
  -9  13  11   -0.29    0.47
  -9  13  10    0.58    1.37
   9  13 -10    2.17    2.43
  -9  13   9    9.15    3.68
   9  13  -9    7.83    4.31
  -9  13   8   -0.11    0.61
   9  13  -8    3.07    3.08
  -9  13   8    1.37    1.88
  -9  13   7    1.27    1.56
   9  13  -7    2.76    3.07
  -9  13   7    3.53    2.22
   9 -13  -7    1.14    1.17
  -9  13   6    0.23    1.42
   9  13  -6    3.53    2.87
  -9  13   6    1.50    2.00
   9 -13  -6    1.16    0.25
  -9 -13   5   11.18    4.96
   9  13  -5    6.92    4.20
  -9  13   5    5.94    2.75
   9 -13  -5    6.89    3.37
  -9  13   5    5.37    2.64
  -9 -13   4    4.34    2.88
  -9 -13   4   13.09    4.68
  -9  13   4   12.82    3.99
   9 -13  -4    9.58    3.96
  -9  13   4   11.37    3.64
  -9 -13   3    0.13    0.81
  -9 -13   3    3.98    3.16
  -9  13   3    3.53    2.27
   9 -13  -3    1.40    1.16
  -9  13   3    3.02    2.32
  -9 -13   2    1.71    1.96
  -9  13   2    4.28    2.17
   9 -13  -2    4.99    2.79
  -9 -13   2    7.80    3.93
  -9  13   2    4.66    2.21
  -9 -13   1    0.30    0.46
   9 -13  -1    1.57    1.87
  -9  13   1    1.14    1.73
  -9 -13   1    0.53    1.67
  -9  13   1    0.37    0.65
  -9 -13   0    1.05    1.51
  -9 -13   0    3.83    2.90
   9 -13   0    5.79    3.23
  -9  13   0    3.75    2.49
  -9 -13  -1    0.99    0.95
  -9 -13  -1    2.05    1.65
   9 -13   1    4.66    3.19
  -9  13  -1    3.67    2.59
  -9 -13  -2   -0.06    1.21
  -9 -13  -2   -0.59    1.35
  -9  13  -2    0.91    1.27
  -9 -13  -3   12.57    5.52
  -9 -13  -3    6.45    3.33
  -9  13  -3   16.64    4.45
  -9 -13  -4   13.07    5.61
  -9  13  -4   12.73    3.76
  -9 -13  -5    0.60    2.13
  -9  13  -5    1.80    1.52
  -9  13  -6    1.63    1.94
  -9 -13  -6   -0.16    1.39
  -9 -13  -7   10.10    5.26
  -9  13  -7   10.61    3.42
  -9 -13  -8   -0.12    0.54
  -9  13  -8    1.01    1.48
  -9 -13  -9    0.83    1.23
  -9  13  -9    0.78    0.26
  -9 -13 -10    4.04    3.76
  -9  13 -10    1.09    1.36
  -9 -13 -11    1.73    1.58
  -9  13 -11    3.45    2.19
  -9  13 -12   -0.58    1.09
   9  15  -6   -0.55    1.52
   9  15  -5   12.39    5.14
  -9  15   5   16.96    5.19
   9 -15  -5   12.11    5.02
   9  15  -4    1.52    1.67
  -9  15   4    2.08    1.84
   9 -15  -4    0.80    1.30
  -9 -15   3   -0.29    0.75
   9  15  -3   -0.54    1.84
  -9  15   3    1.20    1.51
   9 -15  -3   -1.38    1.86
  -9  15   3   -1.15    1.98
  -9 -15   2    0.41    1.28
  -9  15   2    2.35    2.12
   9 -15  -2    0.06    1.06
  -9  15   2    2.60    2.28
  -9 -15   1    3.09    3.07
   9 -15  -1    2.25    2.16
  -9  15   1    8.15    3.47
  -9 -15   0    0.07    1.01
   9 -15   0    0.78    1.02
  -9 -15  -1   -0.87    1.96
  -9  15  -1   -0.63    1.39
  -9 -15  -2    0.01    0.97
  -9  15  -2    1.52    1.70
  -9 -15  -3   -0.99    2.12
  -9  15  -3    1.29    1.55
  -9 -15  -4   -0.22    0.82
  -9  15  -4   -1.74    1.72
  -9 -15  -5    0.38    1.32
  10   0 -22    0.03    0.80
  10   0 -21    1.55    1.70
  10   0 -20    0.31    0.74
  10   0 -19    4.02    2.36
  10   0 -18   10.26    3.67
  10   0 -17    2.05    1.94
  10   0 -16    2.96    1.87
  10   0 -15   -0.06    0.61
  10   0 -15    1.33    1.42
 -10   0  15    0.61    1.11
 -10   0  14   56.85    6.83
  10   0 -14   60.01    7.32
 -10   0  13   -0.56    0.58
 -10   0  13    0.10    0.56
  10   0 -13    0.15    0.15
  10   0 -12   39.42    5.44
  10   0 -12   24.60    4.28
 -10   0  12   19.74    3.29
 -10   0  12   33.30    4.96
  10   0 -11   -0.44    0.44
 -10   0  11    0.96    1.53
  10   0 -11    1.09    1.23
 -10   0  11    0.15    0.33
  10   0 -10   47.46    5.57
  10   0 -10   42.67    5.28
 -10   0  10   48.02    5.95
 -10   0   9    1.50    1.26
 -10   0   9    0.06    0.11
  10   0  -9    0.46    1.06
 -10   0   9    0.56    0.56
  10   0  -9    1.18    0.90
  10   0  -8   84.25    7.13
 -10   0   8   76.20    5.71
 -10   0   7    0.06    0.06
 -10   0   7    1.84    1.64
  10   0  -7    1.23    0.75
 -10   0   7    0.98    0.77
 -10   0   6   73.98    3.54
 -10   0   6  161.94   10.21
  10   0  -6  152.47    8.70
 -10   0   6   78.53    4.12
 -10   0   5    0.09    0.24
 -10   0   5    0.06    1.78
  10   0  -5    0.47    0.68
 -10   0   5    0.19    0.38
 -10   0   4    1.88    1.36
  10   0  -4    1.38    0.72
 -10   0   4    1.60    0.73
 -10   0   3    0.41    0.77
 -10   0   3    0.73    0.63
 -10   0   2  109.00    5.73
 -10   0   2  113.74    7.83
 -10   0   1    2.19    2.17
  10   0  -1    0.40    0.45
 -10   0   1    0.40    0.78
 -10   0   0    3.88    1.82
  10   0   0    2.34    0.99
 -10   0   0    2.79    1.23
  10   0   1    0.22    0.39
 -10   0  -1    0.70    1.06
 -10   0  -1    0.30    0.62
 -10   0  -2   17.56    3.18
 -10   0  -2   24.96    3.18
 -10   0  -3    0.56    0.58
 -10   0  -3    2.32    1.36
 -10   0  -4    1.62    1.34
 -10   0  -4    0.63    0.61
 -10   0  -5    0.41    1.38
 -10   0  -5    1.66    1.32
 -10   0  -6   10.31    2.74
 -10   0  -6   11.53    2.72
 -10   0  -7    1.37    1.43
 -10   0  -7    1.12    1.57
 -10   0  -8  272.03   13.80
 -10   0  -9    1.70    1.69
 -10   0 -10   46.75    6.46
 -10   0 -11    2.28    2.20
 -10   0 -11    2.99    2.48
 -10   0 -12  273.32   16.47
 -10   0 -12  246.84   15.69
 -10   0 -13    3.21    2.87
 -10   0 -13    2.23    2.55
 -10   0 -14   64.73    8.53
 -10   0 -14   64.41    8.27
 -10   0 -15   -0.19    0.76
 -10   0 -15    2.01    1.71
 -10   0 -16  135.77   12.93
 -10   0 -16  116.75   12.63
 -10   0 -17    2.37    2.33
 -10   0 -17    2.53    2.86
 -10   0 -18    8.60    3.34
 -10   0 -18   10.02    3.95
 -10   0 -19    2.85    2.12
 -10   0 -19    0.24    1.38
 -10   0 -20   14.47    4.91
 -10   0 -20   18.12    5.71
 -10   0 -21    0.80    0.95
  10   2 -22    0.48    0.86
  10  -2 -21    3.48    2.48
  10   2 -21    0.60    1.30
  10  -2 -20    1.83    2.03
  10   2 -20    5.00    2.92
  10   2 -19   -0.09    0.56
  10  -2 -19    1.25    1.03
  10   2 -19    0.48    0.67
  10   2 -18    3.50    2.00
  10  -2 -18   10.40    3.95
  10   2 -18   10.07    3.67
  10   2 -17    3.05    1.93
  10  -2 -17   10.49    3.66
  10   2 -17    8.61    3.21
  10  -2 -16    5.94    2.56
  10   2 -16    5.45    2.58
  10   2 -16    3.75    2.20
  10   2 -15    0.52    0.90
 -10  -2  15   -0.20    0.49
  10  -2 -15   -1.57    0.42
  10   2 -15    0.22    0.59
 -10  -2  14   25.88    5.17
  10   2 -14   28.42    5.28
  10  -2 -14   31.67    5.80
  10   2 -14   19.91    4.22
  10  -2 -13   93.97    9.57
  10   2 -13   84.83    8.06
  10   2 -13   95.41    9.41
 -10  -2  13   84.58    8.96
  10  -2 -12  118.05   10.40
  10   2 -12  113.40    8.92
  10   2 -12  118.00   10.31
 -10   2  12   97.49    7.57
 -10  -2  12  114.47    9.96
 -10   2  11    0.20    0.73
 -10  -2  11    0.65    0.78
  10  -2 -11    0.81    1.28
  10   2 -11    0.84    1.04
 -10   2  11   -0.15    0.54
  10   2 -11    0.93    1.76
  10  -2 -11    0.64    0.68
 -10   2  10    0.78    0.85
 -10  -2  10    1.16    1.56
  10  -2 -10    0.97    1.19
  10   2 -10    0.64    0.96
 -10  -2  10    0.48    0.58
  10   2 -10    0.84    1.43
 -10   2  10    1.09    1.35
  10  -2 -10    0.71    0.73
 -10  -2   9  185.96   11.88
  10  -2  -9  157.30   10.84
  10   2  -9  134.41    8.22
  10   2  -9  162.55   11.18
 -10   2   9  130.89    8.60
 -10  -2   9  193.87   12.46
 -10  -2   8    2.34    1.51
 -10   2   8    0.45    0.63
 -10  -2   8    2.27    1.29
  10  -2  -8    1.45    1.55
  10   2  -8    1.51    1.05
  10   2  -8    3.20    1.78
 -10   2   8    1.70    1.21
  10  -2  -8    0.12    0.09
 -10  -2   7    3.13    1.59
  10  -2  -7    2.76    1.74
  10   2  -7    2.90    1.09
  10  -2  -7    0.84    0.66
 -10   2   7    3.93    1.56
 -10   2   7    2.76    1.05
 -10  -2   6   27.10    4.20
  10  -2  -6   28.88    4.38
  10   2  -6   21.43    2.93
 -10   2   6   22.38    3.38
 -10   2   6   21.50    2.85
 -10  -2   5    2.04    0.59
 -10  -2   5    7.05    2.24
  10  -2  -5    8.22    2.14
 -10   2   5    8.18    2.37
  10   2  -5    6.31    1.60
 -10   2   5    5.11    1.43
 -10   2   5    5.79    1.49
 -10  -2   4    3.53    0.95
 -10  -2   4    6.53    2.01
 -10   2   4    6.80    2.07
  10   2  -4    5.55    1.39
 -10   2   4    6.24    1.94
 -10  -2   4    4.00    0.85
 -10   2   4    5.81    1.45
 -10  -2   3   14.63    2.04
 -10  -2   3   16.42    3.10
 -10   2   3   15.41    2.93
 -10  -2   3   11.09    1.59
 -10   2   3   12.85    2.16
 -10  -2   2    9.92    2.40
 -10  -2   2    9.75    1.69
 -10  -2   2   10.58    1.86
 -10   2   2    9.27    2.31
 -10   2   2    8.62    1.75
 -10  -2   1    0.22    1.68
 -10   2   1    1.28    1.63
  10   2  -1    0.57    0.49
 -10  -2   1    0.56    0.88
 -10  -2   1    1.10    0.75
  10  -2  -1   -1.64    1.53
 -10   2   1    1.29    0.93
 -10  -2   0  697.55   16.69
 -10  -2   0  630.12   15.40
  10  -2   0  550.17   16.80
 -10   2   0  560.11   14.41
 -10  -2   0  618.74   18.66
 -10   2   0  647.49   18.81
 -10  -2  -1  206.33    9.30
 -10  -2  -1  203.04    9.55
  10  -2   1  166.24    8.88
 -10   2  -1  196.01    8.93
 -10  -2  -1  188.16   10.56
 -10   2  -1  174.97    9.41
 -10  -2  -2  267.78   11.44
  10  -2   2  228.97   10.69
 -10  -2  -2  241.78   10.66
 -10   2  -2  254.55   10.62
 -10  -2  -2  257.23   12.32
 -10   2  -2  237.03   10.87
 -10  -2  -3   14.69    3.20
 -10   2  -3   12.48    2.59
 -10  -2  -3   15.93    3.02
 -10   2  -3   16.94    2.94
 -10  -2  -3   16.28    2.88
 -10  -2  -4   36.30    4.44
 -10   2  -4   30.84    4.15
 -10  -2  -4   29.12    4.40
 -10   2  -4   28.31    3.95
 -10  -2  -5  138.30    9.20
 -10   2  -5  124.47    8.27
 -10  -2  -5  125.83    9.63
 -10   2  -5  110.65    8.08
 -10   2  -6   49.76    6.10
 -10  -2  -6   49.54    5.89
 -10   2  -6   42.41    5.07
 -10  -2  -6   38.77    5.45
 -10   2  -6   41.96    5.26
 -10  -2  -7    8.78    2.74
 -10   2  -7   12.68    3.24
 -10  -2  -7    8.94    2.85
 -10   2  -7    9.15    2.60
 -10  -2  -7    9.21    2.87
 -10   2  -7    7.93    2.21
 -10  -2  -8    2.90    2.17
 -10   2  -8    1.87    1.94
 -10   2  -8   -0.02    0.87
 -10  -2  -8    0.77    0.94
 -10   2  -9   40.60    5.97
 -10  -2  -9   38.53    5.70
 -10  -2  -9   44.32    6.10
 -10   2  -9   35.35    5.41
 -10   2 -10   96.89    9.19
 -10   2 -10   88.72    8.42
 -10  -2 -10   85.53    8.86
 -10  -2 -10   90.59    8.79
 -10  -2 -11    8.32    3.15
 -10   2 -11    7.54    2.76
 -10  -2 -11    6.98    2.17
 -10   2 -11    8.66    3.03
 -10  -2 -12    3.07    1.92
 -10   2 -12    2.77    2.29
 -10   2 -12    1.79    1.62
 -10   2 -13   52.34    7.05
 -10  -2 -13   45.56    6.95
 -10   2 -13   45.83    6.82
 -10   2 -14  108.57   10.40
 -10  -2 -14   96.56   10.31
 -10   2 -14   98.81   10.46
 -10  -2 -15    1.45    2.14
 -10   2 -15    3.29    2.61
 -10   2 -15    2.00    1.79
 -10  -2 -16    5.91    3.01
 -10   2 -16    3.20    2.45
 -10   2 -16    7.88    3.43
 -10  -2 -17    2.12    2.45
 -10   2 -17    1.87    1.79
 -10   2 -17    0.80    1.29
 -10   2 -18    1.12    1.39
 -10  -2 -18    4.40    2.63
 -10   2 -18    2.91    1.87
 -10  -2 -19    0.49    1.18
 -10   2 -19    3.23    2.42
 -10   2 -19    0.59    0.72
 -10  -2 -20    0.57    1.36
 -10   2 -20    0.53    1.53
 -10   2 -20    1.50    1.35
 -10  -2 -21    1.74    1.70
 -10   2 -21    2.35    2.04
  10   4 -22    1.78    1.97
  10   4 -21    0.98    1.44
  10   4 -21    1.30    1.43
 -10  -4  21   -0.51    1.30
  10   4 -20   -0.73    0.81
  10  -4 -20    1.35    1.85
  10   4 -20    0.78    1.03
 -10  -4  20    0.19    0.54
  10   4 -19    0.13    0.64
  10  -4 -19    1.38    0.97
  10   4 -19    1.18    0.96
 -10  -4  19    0.82    1.34
  10   4 -18    0.78    1.34
  10  -4 -18    1.59    1.96
  10   4 -18    0.75    1.35
 -10  -4  18    0.01    0.37
  10  -4 -17   33.16    7.12
 -10  -4  17   23.13    5.18
  10   4 -17   27.88    5.80
  10   4 -17   21.87    5.32
 -10  -4  16   10.50    3.56
  10  -4 -16   13.76    4.55
  10   4 -16    7.64    2.95
  10   4 -16    8.81    3.62
 -10  -4  15   17.58    4.41
  10   4 -15   15.52    4.48
  10  -4 -15   23.31    5.70
  10   4 -15   15.60    3.93
  10   4 -14    3.93    2.72
 -10  -4  14    4.07    2.44
  10  -4 -14    3.19    2.51
  10   4 -14    1.31    1.10
 -10  -4  14    2.95    1.92
 -10  -4  13   48.39    7.48
 -10  -4  13   50.24    7.28
  10  -4 -13   50.92    7.63
  10   4 -13   41.38    5.52
  10   4 -13   44.07    7.18
 -10  -4  12    1.43    1.59
  10   4 -12    0.60    0.83
 -10  -4  12    2.24    1.76
  10   4 -12    2.00    1.69
 -10  -4  11    5.34    2.84
  10  -4 -11    3.81    1.79
 -10  -4  11    6.47    2.76
  10   4 -11    4.48    1.83
  10   4 -11    3.97    2.08
 -10  -4  10   30.62    5.23
  10   4 -10   23.14    3.48
 -10  -4  10   30.85    5.39
  10  -4 -10   26.35    5.07
  10   4 -10   21.64    4.93
 -10   4  10   21.14    3.87
 -10  -4   9  133.35   10.19
  10  -4  -9  130.10   10.86
  10   4  -9  124.24   11.01
 -10   4   9  115.95    8.92
 -10  -4   9  145.66   11.76
 -10  -4   8   10.48    3.25
 -10  -4   8    7.35    2.54
  10  -4  -8   10.38    3.33
  10   4  -8    5.74    1.57
 -10   4   8   10.21    2.81
 -10  -4   7  124.55    9.36
  10  -4  -7  123.36    9.89
  10   4  -7   93.68    5.61
 -10   4   7  120.83    8.60
 -10  -4   7  148.36   11.68
 -10   4   7  111.66    7.52
 -10  -4   6    0.12    0.12
 -10  -4   6    2.53    2.03
 -10  -4   6    1.40    0.97
 -10   4   6    0.45    0.73
  10  -4  -6    1.72    1.31
  10   4  -6    0.48    0.36
 -10   4   6    1.97    1.48
  10  -4  -6   -0.02    0.20
 -10  -4   5    8.22    1.85
 -10  -4   5   19.35    3.50
  10   4  -5   15.08    1.94
  10  -4  -5    5.63    0.97
 -10   4   5   20.26    3.50
 -10   4   5   20.71    3.17
 -10  -4   4    5.29    1.41
 -10  -4   4   12.69    3.24
 -10   4   4   11.89    2.74
  10   4  -4    3.71    0.88
 -10   4   4   10.12    2.36
 -10   4   4    9.31    2.24
 -10  -4   3  195.70    9.08
 -10   4   3  208.77   10.60
 -10   4   3  196.45   10.21
 -10   4   3  196.23    9.40
 -10  -4   3  228.92   12.54
 -10   4   2  129.83    8.00
 -10  -4   2  122.36    7.54
 -10   4   2  135.27    7.80
 -10  -4   2  129.19    8.87
 -10  -4   1    1.56    1.79
 -10  -4   1    1.52    1.06
 -10   4   1    0.88    0.69
  10  -4  -1    1.63    1.50
 -10   4   1    1.96    1.30
 -10  -4   0   14.85    3.18
 -10  -4   0   14.27    2.69
 -10   4   0   14.48    2.71
 -10   4   0   13.54    2.38
  10  -4   0   13.94    3.10
 -10  -4  -1   14.01    3.06
 -10   4  -1   14.93    2.76
 -10  -4  -1   11.88    2.52
  10  -4   1   10.23    2.69
 -10   4  -1   10.31    2.14
 -10  -4  -2    1.87    1.47
 -10   4  -2    0.98    0.93
 -10  -4  -2    1.01    1.01
  10  -4   2    0.53    1.09
 -10   4  -2   -0.08    0.58
 -10   4  -3   70.62    6.54
 -10  -4  -3   61.65    6.11
 -10   4  -3   54.48    5.20
 -10  -4  -3   62.17    6.65
 -10   4  -3   54.40    5.32
 -10  -4  -4    5.00    2.34
 -10   4  -4    3.37    1.58
 -10  -4  -4    2.67    1.47
 -10   4  -4    4.64    1.93
 -10   4  -4    2.95    1.63
 -10   4  -5   73.78    6.89
 -10  -4  -5   60.26    6.30
 -10   4  -5   55.95    5.71
 -10  -4  -5   60.51    6.95
 -10   4  -5   57.90    5.66
 -10   4  -6    7.26    2.23
 -10  -4  -6    6.44    2.18
 -10   4  -6   10.04    2.68
 -10   4  -6    7.79    2.12
 -10  -4  -6    6.20    1.66
 -10  -4  -7   10.61    2.99
 -10   4  -7   10.16    3.03
 -10   4  -7   12.56    2.95
 -10   4  -7    7.80    2.31
 -10  -4  -8   74.16    7.99
 -10   4  -8   69.19    6.97
 -10   4  -8   72.62    7.44
 -10  -4  -9    1.98    1.49
 -10   4  -9    2.20    1.74
 -10   4  -9    3.45    1.85
 -10  -4 -10   37.01    5.91
 -10   4 -10   38.40    5.68
 -10   4 -10   46.41    6.05
 -10  -4 -11   28.95    5.45
 -10   4 -11   35.11    5.54
 -10   4 -11   30.79    5.10
 -10  -4 -12   65.53    8.28
  10   4  12   61.56    6.57
 -10   4 -12   67.58    8.13
 -10   4 -12   66.27    7.91
 -10  -4 -13   24.77    5.27
 -10   4 -13   27.68    5.30
 -10   4 -13   24.00    4.85
  10   4  13   20.49    3.96
 -10  -4 -14    3.83    2.27
 -10   4 -14    6.19    2.58
 -10   4 -14    3.04    1.74
 -10  -4 -15    0.94    0.81
 -10   4 -15    0.66    0.72
 -10   4 -15    3.19    2.50
 -10  -4 -16   -0.45    1.00
 -10   4 -16   -0.58    1.17
 -10   4 -16   -0.14    1.57
 -10  -4 -17    2.86    2.15
 -10   4 -17    0.69    0.71
 -10   4 -17    4.32    3.48
 -10  -4 -18    8.62    3.68
 -10   4 -18   12.92    4.33
 -10   4 -18   10.22    4.07
 -10  -4 -19   -0.68    1.01
 -10   4 -19    0.60    1.24
 -10   4 -19    0.94    0.99
 -10  -4 -20   -0.60    1.07
 -10   4 -20   -1.19    1.07
 -10  -6  21    1.48    1.61
  10   6 -20    1.04    1.50
 -10  -6  20    0.22    0.97
  10   6 -19    2.89    2.25
 -10  -6  19    2.18    2.12
  10  -6 -19    5.40    3.42
 -10  -6  19    2.51    1.97
 -10  -6  18    2.31    1.96
 -10  -6  18    1.24    1.24
  10  -6 -18    5.47    3.24
  10   6 -18    2.98    2.61
 -10  -6  17    0.46    0.73
 -10  -6  17    0.57    0.99
  10  -6 -17    3.32    2.82
  10   6 -17    3.03    2.26
 -10  -6  16    0.34    0.79
 -10  -6  16   -0.68    1.46
  10  -6 -16    1.86    1.75
  10   6 -16    3.45    2.23
 -10  -6  15    1.18    1.10
 -10  -6  15    1.82    1.52
  10  -6 -15    2.52    2.13
 -10  -6  14    0.15    0.70
 -10  -6  14    0.75    0.87
  10  -6 -14    3.20    2.11
  10   6 -14    2.51    2.05
 -10  -6  14    3.26    1.85
 -10  -6  13   -0.12    0.65
 -10  -6  13   -0.04    0.07
  10  -6 -13    1.34    1.27
  10   6 -13    3.22    2.75
 -10  -6  13    1.89    1.97
 -10  -6  12    2.95    1.52
 -10  -6  12    9.66    3.12
  10  -6 -12    7.03    3.31
  10   6 -12   14.34    4.33
 -10  -6  12   11.20    4.05
 -10  -6  11    4.06    1.76
 -10  -6  11   10.32    3.03
  10  -6 -11    9.79    3.81
 -10  -6  11    9.98    3.46
  10   6 -11   11.50    4.60
 -10   6  11    9.98    3.07
 -10  -6  10   36.38    5.70
 -10  -6  10   17.23    3.35
  10  -6 -10   37.45    6.52
 -10  -6  10   36.98    6.31
 -10   6  10   33.11    5.47
  10   6 -10   36.76    6.29
 -10  -6   9   59.60    6.94
  10  -6  -9   56.76    7.89
  10   6  -9   70.89    8.89
 -10   6   9   61.77    7.35
 -10  -6   9   67.23    8.24
 -10  -6   8    7.09    2.32
 -10  -6   8    9.22    3.48
  10  -6  -8    5.87    2.59
 -10  -6   8    3.50    1.30
 -10   6   8    7.21    2.51
 -10  -6   7    9.18    2.84
 -10  -6   7   13.49    4.07
 -10  -6   7    4.96    1.42
 -10   6   7    8.97    2.90
 -10  -6   6   62.50    6.04
 -10  -6   6   39.28    3.93
 -10   6   6   89.97    7.87
 -10  -6   6  121.61   11.33
 -10   6   6   86.73    7.45
 -10  -6   6  114.17    9.30
 -10  -6   5   88.97    7.66
 -10   6   5  220.01   12.25
 -10  -6   5  269.78   16.49
 -10   6   5  196.00   11.04
 -10  -6   5  220.36   12.89
 -10  -6   4   15.00    4.42
 -10  -6   4    3.33    1.65
 -10  -6   4    8.80    2.70
 -10   6   4   10.49    2.76
 -10   6   4   12.62    3.17
 -10   6   4    8.80    2.93
 -10  -6   3  100.72    8.44
 -10   6   3  117.91    8.17
 -10   6   3  124.73    9.10
 -10   6   3  115.42    8.38
 -10  -6   3  113.23    8.64
 -10  -6   2  282.99   13.50
 -10   6   2  324.16   12.85
 -10   6   2  325.96   14.27
 -10   6   2  312.00   13.41
  10  -6  -2  301.70   15.77
 -10  -6   2  335.51   14.87
 -10   6   1  156.64    8.79
 -10  -6   1  148.41   10.17
  10  -6  -1  173.93   12.08
 -10   6   1  169.72   10.01
 -10  -6   1  185.04   11.19
 -10  -6   0    1.67    1.95
 -10  -6   0    1.96    1.51
 -10   6   0    2.84    1.42
  10  -6   0    0.65    1.77
 -10   6   0    1.07    1.05
 -10  -6  -1   21.06    4.01
 -10  -6  -1   22.88    4.34
 -10   6  -1   25.82    3.57
  10  -6   1   17.44    3.51
 -10   6  -1   24.31    3.83
 -10   6  -1   18.24    3.16
 -10   6  -2  225.17   10.76
 -10  -6  -2  196.89   12.28
  10  -6   2  194.62   12.36
 -10   6  -2  181.81   10.30
 -10  -6  -2  209.67   12.75
 -10   6  -2  163.86    8.67
 -10   6  -3  244.26   11.71
 -10  -6  -3  220.11   13.32
  10  -6   3  216.05   12.91
 -10   6  -3  198.48   10.58
 -10  -6  -3  217.83   13.35
 -10   6  -3  187.59    9.48
 -10  -6  -4   48.40    6.45
 -10   6  -4   39.75    4.97
 -10  -6  -4   52.29    6.68
 -10   6  -4   35.79    4.30
 -10   6  -4   54.47    5.77
 -10  -6  -5   23.44    4.59
 -10   6  -5   22.83    3.80
 -10   6  -5   16.48    3.06
 -10   6  -5   21.27    3.75
 -10  -6  -5   26.05    4.85
 -10  -6  -6   16.03    3.95
 -10   6  -6   13.48    3.08
 -10   6  -6   11.27    2.85
 -10   6  -6    8.90    2.12
 -10  -6  -7   35.13    5.93
 -10   6  -7   32.71    4.90
 -10   6  -7   26.16    4.63
 -10  -6  -8   49.58    6.94
 -10   6  -8   41.57    5.67
 -10   6  -8   48.36    6.10
 -10  -6  -9   46.34    7.04
 -10   6  -9   41.95    5.80
 -10   6  -9   47.14    6.17
 -10  -6 -10    4.09    1.82
 -10   6 -10    6.34    2.23
 -10   6 -10    6.89    2.33
 -10  -6 -11   -0.16    1.64
 -10   6 -11    1.59    1.00
 -10   6 -11   -1.14    0.34
 -10  -6 -12   17.81    4.60
 -10   6 -12   15.74    3.82
 -10   6 -12   17.48    4.09
 -10  -6 -13   32.64    6.36
 -10   6 -13   31.43    5.73
 -10   6 -13   35.25    6.06
 -10  -6 -14   28.48    6.32
 -10   6 -14   37.94    6.52
 -10   6 -14   34.85    6.31
 -10  -6 -15    1.32    2.37
 -10   6 -15    1.99    2.06
 -10   6 -15   -0.83    1.21
 -10  -6 -16    4.96    3.03
 -10   6 -16    5.77    2.88
 -10   6 -16    3.17    2.12
 -10  -6 -17    6.79    3.66
 -10   6 -17    5.09    2.69
 -10   6 -17    2.79    1.74
 -10  -6 -18   10.93    4.82
 -10   6 -18    6.91    3.12
 -10   6 -18    8.11    3.72
 -10  -6 -19    3.12    2.64
 -10   6 -19    0.81    1.25
 -10   6 -19    0.38    0.95
  10  -8 -18    0.60    1.13
  10   8 -18   -0.01    0.46
  10  -8 -17    2.14    2.36
  10   8 -17    0.78    1.28
  10  -8 -16    2.79    2.07
  10   8 -16    0.63    1.87
  10  -8 -15    2.60    2.66
  10   8 -15    2.39    2.96
  10  -8 -14   15.00    5.03
  10   8 -14   21.88    6.02
 -10  -8  13    1.84    1.90
 -10  -8  13    0.50    1.02
  10  -8 -13    3.55    2.93
  10   8 -13    7.12    3.87
 -10  -8  12    6.93    2.72
  10  -8 -12   25.91    6.17
 -10   8  12   25.63    5.67
  10   8 -12   28.49    6.62
 -10  -8  12   27.59    6.20
 -10  -8  11    1.29    1.33
 -10  -8  11    1.68    1.87
  10  -8 -11    3.62    2.52
  10   8 -11    4.26    2.91
 -10   8  11    1.99    1.96
  10  -8 -10   43.89    7.55
 -10   8  10   49.63    7.29
  10   8 -10   42.92    8.21
 -10  -8  10   45.94    8.00
 -10  -8   9   14.22    3.73
  10   8  -9   25.17    6.37
 -10  -8   9   31.27    6.64
 -10   8   9   27.87    5.61
  10   8  -8   92.20   10.91
 -10   8   8   75.51    8.52
 -10  -8   8   97.78   10.75
 -10  -8   7   18.85    3.87
 -10  -8   7   33.01    6.33
 -10   8   7   23.78    4.75
 -10   8   6    7.60    2.37
 -10  -8   6   10.00    2.79
 -10  -8   6   13.52    3.76
 -10   8   6   11.84    3.22
 -10  -8   5    7.12    2.60
 -10  -8   5   11.98    3.21
 -10  -8   5   16.65    4.15
 -10   8   5   12.61    3.18
 -10   8   5   10.23    2.61
 -10  -8   4    8.47    2.83
 -10  -8   4   11.74    3.17
 -10  -8   4   17.79    5.05
 -10   8   4   11.50    2.78
 -10   8   4   14.96    3.79
 -10   8   4   12.19    3.14
 -10  -8   3    3.39    2.13
 -10  -8   3    2.48    1.77
 -10  -8   3    3.98    2.66
 -10   8   3    1.14    1.11
 -10   8   3    5.78    2.74
 -10   8   3    5.58    2.45
 -10  -8   2  113.06   11.38
 -10   8   2   97.86    7.19
 -10   8   2  116.11    9.29
  10  -8  -2  119.83   11.10
 -10   8   2  114.41    9.18
 -10  -8   2  110.23    9.05
 -10   8   1   37.02    4.34
 -10  -8   1   46.33    7.08
 -10  -8   1   64.49    8.50
 -10   8   1   43.18    5.77
  10  -8  -1   39.62    6.31
 -10   8   1   41.04    5.42
 -10  -8   1   46.57    5.95
 -10  -8   0    1.29    1.74
 -10  -8   0    2.33    2.36
 -10  -8   0    1.08    1.33
 -10   8   0    0.28    0.78
  10  -8   0   -1.88    1.46
 -10   8   0    2.07    1.57
 -10  -8  -1   14.72    3.64
 -10  -8  -1   16.98    4.44
 -10  -8  -1   10.40    3.28
 -10   8  -1    7.59    1.90
 -10   8  -1   10.18    2.22
  10  -8   1    7.94    2.50
 -10   8  -1    9.31    2.89
 -10  -8  -2   31.28    5.71
 -10   8  -2   33.45    4.90
  10  -8   2   30.54    5.39
 -10  -8  -2   33.35    5.53
 -10   8  -2   34.66    4.34
 -10  -8  -3  105.30   10.47
 -10   8  -3  100.36    7.64
  10  -8   3   93.89    9.46
 -10   8  -3   81.83    7.51
 -10  -8  -3   99.50    9.10
 -10  -8  -4    1.81    2.10
 -10   8  -4    2.58    1.65
 -10   8  -4    4.45    2.04
 -10  -8  -4    5.22    2.95
 -10   8  -5  107.67    8.63
 -10   8  -5  118.47    9.11
 -10  -8  -6    9.77    3.32
 -10   8  -6   11.35    2.96
 -10   8  -6   10.14    2.80
 -10  -8  -7   15.12    4.21
 -10   8  -7   13.63    3.29
 -10   8  -7   11.00    3.13
 -10  -8  -8   27.35    6.00
 -10   8  -8   21.52    4.51
 -10   8  -8   23.92    4.41
 -10  -8  -9   13.89    4.57
 -10   8  -9   13.02    3.82
 -10   8  -9   11.16    3.34
 -10  -8 -10    2.29    2.45
 -10   8 -10    1.48    1.58
 -10   8 -10    1.93    1.10
 -10  -8 -11    2.39    2.65
 -10   8 -11    3.94    2.62
 -10   8 -11    3.06    1.96
 -10  -8 -12   15.49    4.62
 -10   8 -12   14.09    3.90
 -10   8 -12   11.56    3.83
 -10  -8 -13   -0.29    0.71
 -10   8 -13    1.38    1.66
 -10   8 -13    0.92    0.39
 -10  -8 -14    2.54    2.33
 -10   8 -14    1.70    1.70
 -10   8 -14    1.54    0.98
 -10  -8 -15    3.99    3.29
 -10   8 -15    4.12    2.46
 -10   8 -15    3.40    2.15
 -10  -8 -16    2.58    2.71
 -10   8 -16    3.73    2.66
 -10   8 -16    1.81    1.63
 -10  -8 -17    4.72    3.33
 -10   8 -17    2.03    1.75
 -10   8 -17    5.36    2.94
 -10   8 -18    0.02    0.34
  10 -10 -15    3.16    3.01
 -10  10  15    0.08    0.50
  10  10 -15    2.69    2.78
 -10  10  14    0.27    0.99
  10 -10 -14    1.79    1.37
  10  10 -14    3.15    3.03
  10  10 -13    0.76    1.76
  10 -10 -13   -0.06    0.72
 -10  10  13    0.40    0.65
 -10  10  12    0.89    0.18
  10  10 -12    6.99    3.72
 -10 -10  11    1.96    2.67
  10  10 -11    4.64    3.30
 -10  10  11   -0.91    0.64
  10  10 -10    2.58    3.28
 -10  10  10    3.04    2.62
 -10 -10  10    2.64    2.46
  10  10  -9   33.26    7.64
 -10  10   9   29.10    6.01
 -10 -10   9   34.82    7.50
  10  10  -8    4.16    3.03
 -10  10   8    7.12    3.13
 -10 -10   8    7.63    3.83
 -10  10   7    0.48    1.33
 -10 -10   7   -0.04    0.80
  10  10  -7    1.93    1.65
 -10  10   7    2.09    2.06
 -10 -10   7    2.74    2.89
 -10  10   6   18.67    4.37
 -10 -10   6    9.82    2.80
 -10 -10   6   23.33    5.94
 -10  10   6   19.23    4.42
 -10 -10   5    1.80    1.11
 -10 -10   5    8.66    3.40
 -10  10   5    5.66    2.91
 -10  10   5    6.61    2.67
 -10 -10   4    4.62    2.05
 -10 -10   4    6.78    2.87
 -10 -10   4   17.62    4.76
 -10  10   4   11.78    3.47
  10 -10  -4    9.31    3.46
 -10  10   4    7.94    2.75
 -10 -10   3    9.59    2.87
 -10 -10   3   10.55    3.83
 -10 -10   3   24.25    5.69
 -10  10   3   20.71    4.70
  10 -10  -3   23.47    5.45
 -10  10   3   19.48    4.11
 -10 -10   2   18.61    3.98
 -10 -10   2   21.01    5.64
 -10 -10   2   44.12    7.60
 -10  10   2   36.80    5.75
 -10  10   2   38.26    6.03
  10 -10  -2   35.12    6.77
 -10 -10   1    1.03    1.02
 -10 -10   1    1.16    1.81
 -10 -10   1    4.76    2.70
  10 -10  -1    3.23    1.89
 -10  10   1    4.89    2.63
 -10  10   1    2.49    1.86
 -10 -10   0    7.61    2.76
 -10 -10   0   13.50    4.88
 -10 -10   0   16.62    4.97
  10 -10   0   12.87    3.78
 -10  10   0   12.97    3.59
 -10 -10  -1   69.36   10.63
  10 -10   1   55.79    7.92
 -10  10  -1   50.81    6.51
 -10 -10  -1   52.58    6.87
 -10 -10  -2   28.72    6.69
 -10 -10  -2   32.26    6.60
 -10  10  -2   25.74    4.75
  10 -10   2   28.36    5.74
 -10 -10  -3    7.97    3.35
 -10 -10  -3   13.80    4.43
  10 -10   3    6.64    2.90
 -10  10  -3    8.23    2.71
 -10 -10  -4   14.52    4.18
 -10 -10  -4   13.09    4.35
 -10  10  -4    9.01    2.62
 -10 -10  -5    1.24    1.71
 -10 -10  -5    1.90    1.88
 -10  10  -5    1.42    1.32
 -10 -10  -6   13.47    4.08
 -10 -10  -6   30.84    6.85
 -10  10  -6   22.83    4.59
 -10  10  -6   22.78    4.40
 -10 -10  -7    1.37    1.21
 -10 -10  -7    1.19    2.00
 -10  10  -7    1.98    1.43
 -10  10  -7    1.77    1.47
 -10 -10  -8   31.86    7.16
 -10  10  -8   13.68    3.66
 -10  10  -8   24.38    4.89
 -10 -10  -9   -1.53    1.01
 -10  10  -9    1.39    1.45
 -10  10  -9    0.52    1.58
 -10 -10 -10    1.81    2.79
 -10  10 -10    0.36    0.97
 -10  10 -10    1.31    1.20
 -10 -10 -11   20.39    6.13
 -10  10 -11   16.66    4.23
 -10  10 -11   17.22    4.57
 -10 -10 -12    0.74    2.29
 -10  10 -12   -0.09    1.00
 -10  10 -12    1.04    0.33
 -10 -10 -13    0.96    1.75
 -10  10 -13    2.54    2.23
 -10  10 -13    2.33    2.11
 -10 -10 -14   -0.51    1.94
 -10  10 -14    4.22    2.58
 -10  10 -14    4.35    2.48
 -10 -10 -15   18.88    6.48
 -10  10 -15   19.98    5.35
 -10  10 -15   19.64    5.54
 -10  10 -16    0.31    0.60
 -10  10 -16    0.05    0.62
  10  12 -12    9.53    4.90
 -10  12  12    9.11    4.05
 -10  12  11    1.39    2.39
  10  12 -11    7.96    4.62
 -10  12  10    4.65    2.58
  10  12 -10    6.75    4.32
  10  12  -9    7.89    4.31
 -10  12   9    6.99    3.42
 -10 -12   8   68.83   11.22
 -10  12   8   50.12    8.08
  10  12  -8   62.09   11.40
 -10  12   7    2.33    1.75
  10  12  -7   10.22    5.18
 -10  12   7    7.10    3.43
 -10 -12   7   11.52    5.04
  10  12  -6   -1.46    1.15
 -10  12   6    0.55    2.02
 -10 -12   6   -0.29    1.06
  10 -12  -6    0.76    0.37
 -10  12   6    0.20    0.55
 -10 -12   5   13.73    5.22
 -10  12   5   11.59    3.87
  10 -12  -5    8.78    3.87
 -10  12   5    9.11    3.37
 -10  12   4   64.77    8.75
  10 -12  -4   72.24   10.68
 -10  12   4   70.17    8.91
 -10 -12   3    1.17    1.40
 -10  12   3    4.51    2.39
 -10 -12   3    8.01    4.28
  10 -12  -3    2.00    0.72
 -10  12   3    5.79    2.68
 -10 -12   2   11.68    4.47
 -10  12   2    7.48    3.31
 -10 -12   2    8.15    4.24
  10 -12  -2    5.33    2.72
 -10  12   2    6.02    2.77
  10 -12  -1   45.84    7.77
 -10  12   1   41.57    6.59
 -10 -12   0    8.20    4.04
 -10 -12   0   33.24    7.32
  10 -12   0   23.96    6.10
 -10  12   0   24.80    5.20
 -10 -12  -1    8.19    4.13
  10 -12   1   16.78    4.95
 -10  12  -1   17.02    4.40
 -10 -12  -2   14.50    5.54
  10 -12   2   17.69    4.87
 -10 -12  -2   13.98    4.57
 -10  12  -2   19.28    4.56
 -10 -12  -3   14.29    5.79
 -10 -12  -3   12.46    4.30
 -10  12  -3   15.87    4.01
 -10 -12  -4    0.30    0.45
 -10 -12  -4    0.12    0.29
 -10  12  -4    0.17    0.71
 -10 -12  -5    2.46    2.26
 -10 -12  -5    0.88    1.22
 -10  12  -5    2.73    1.75
 -10 -12  -6   12.00    5.27
 -10  12  -6   11.71    3.30
 -10 -12  -7   -0.06    0.80
 -10  12  -7    0.26    0.23
 -10 -12  -8   -0.45    1.69
 -10  12  -8    0.40    1.14
 -10 -12  -9    1.00    1.36
 -10  12  -9    1.62    1.32
 -10 -12 -10    6.92    3.76
 -10  12 -10    8.53    3.41
 -10 -12 -11   -2.42    2.73
 -10  12 -11    0.15    0.23
 -10 -12 -12    0.87    0.50
 -10  12 -12    0.85    1.71
 -10  12 -13    1.09    1.37
 -10  12 -14    1.10    1.59
  10  14  -8   -1.00    1.46
  10 -14  -8   -0.02    1.01
  10  14  -7   -1.07    2.18
 -10  14   7   -0.43    0.82
  10 -14  -7   -0.50    1.14
 -10  14   7   -0.91    1.49
  10  14  -6    3.47    2.56
 -10  14   6    5.66    3.01
  10 -14  -6    3.54    2.82
 -10  14   6    6.27    2.94
  10  14  -5    3.30    2.50
 -10  14   5    1.35    1.84
  10 -14  -5    0.04    0.57
 -10  14   5    1.38    1.79
 -10 -14   4    3.26    2.80
  10  14  -4    5.89    4.28
 -10  14   4    7.02    3.36
  10 -14  -4    0.71    0.62
 -10  14   4    4.65    2.79
 -10  14   3    4.50    2.62
  10 -14  -3    1.99    2.10
 -10 -14   3    3.92    2.73
 -10  14   3    4.34    2.70
 -10 -14   2    4.17    3.06
  10 -14  -2   10.35    4.01
 -10 -14   2   13.36    5.28
 -10  14   2   14.09    4.19
 -10 -14   1   -0.79    1.77
  10 -14  -1    0.32    0.68
 -10 -14   1   -1.36    1.52
 -10  14   1    0.78    1.43
 -10 -14   0    0.20    1.08
  10 -14   0    0.27    1.00
 -10 -14   0    0.45    1.06
 -10  14   0    0.75    1.47
 -10 -14  -1    5.48    3.69
  10 -14   1    9.91    4.04
 -10 -14  -1    6.81    3.56
 -10  14  -1   14.67    4.41
 -10 -14  -2    0.45    1.00
 -10 -14  -2    1.37    1.67
 -10  14  -2    2.57    2.39
 -10 -14  -3    1.52    2.25
 -10  14  -3    3.92    2.25
 -10 -14  -4    1.31    2.28
 -10  14  -4    0.38    1.08
 -10 -14  -5    3.03    3.39
 -10  14  -5    5.80    2.57
 -10 -14  -6   -0.06    0.49
 -10  14  -6   -1.17    1.27
 -10  14  -7    3.06    1.93
 -10 -14  -7    0.89    2.21
  11   1 -22    0.18    0.18
  11  -1 -21    1.42    1.76
  11   1 -21    0.35    0.53
  11  -1 -20    3.28    2.89
  11   1 -20    0.95    1.41
  11  -1 -19    1.33    1.50
  11   1 -19    0.70    1.04
  11  -1 -18    6.97    3.56
  11   1 -18    6.99    3.26
  11  -1 -17    7.74    3.26
  11   1 -17    8.48    3.07
  11   1 -16    5.16    2.30
  11  -1 -16   12.69    3.95
  11   1 -16    9.47    3.25
  11   1 -15    0.23    0.19
 -11  -1  15    0.38    0.38
  11   1 -15    0.29    0.53
  11  -1 -14    1.67    1.19
  11   1 -14    1.54    1.28
 -11  -1  14    1.59    1.25
 -11   1  14    0.14    0.50
  11   1 -14    0.43    0.47
  11   1 -13    6.24    2.46
 -11   1  13   15.01    3.35
  11  -1 -13   16.07    3.98
  11   1 -13   18.03    3.90
 -11  -1  13   18.56    4.01
 -11   1  13   10.71    2.79
 -11   1  12   45.04    5.76
  11  -1 -12   48.60    6.53
  11   1 -12   50.94    6.17
  11   1 -12   27.70    5.05
  11  -1 -12   26.20    4.17
 -11   1  12   24.49    4.02
 -11  -1  12   44.27    6.18
 -11   1  11   18.81    3.76
 -11  -1  11   17.90    3.95
  11  -1 -11   17.09    3.76
  11   1 -11   12.96    3.05
 -11   1  11    9.99    2.39
  11   1 -11   14.12    3.55
  11  -1 -11    8.32    2.39
 -11   1  10   17.97    3.63
 -11  -1  10   18.97    4.16
 -11  -1  10   20.15    4.19
  11  -1 -10   19.77    3.96
  11   1 -10   16.16    3.35
 -11  -1  10    9.58    2.01
 -11   1  10   15.18    2.91
  11   1 -10   17.72    3.96
  11  -1 -10    8.81    2.52
 -11  -1   9    3.56    1.96
 -11  -1   9    2.63    2.15
  11  -1  -9    0.09    0.79
  11   1  -9    1.42    1.13
  11   1  -9    1.68    1.25
 -11   1   9    0.77    0.61
  11  -1  -9    0.35    0.32
 -11   1   9    0.39    0.48
 -11  -1   8   49.36    6.16
  11  -1  -8   43.24    5.38
  11   1  -8   40.61    4.84
  11  -1  -8   23.56    3.79
 -11   1   8   39.87    4.51
 -11   1   8   13.96    2.19
 -11  -1   7   16.97    3.64
 -11   1   7   15.41    3.30
  11  -1  -7   13.94    2.98
  11   1  -7   13.01    2.59
 -11   1   7   12.48    2.53
 -11   1   7    6.22    1.45
 -11  -1   6    0.69    0.86
  11  -1  -6    2.01    1.11
  11   1  -6    1.33    0.80
 -11   1   6    3.15    1.59
 -11  -1   6    0.35    0.26
 -11   1   6    0.86    0.60
 -11  -1   5  151.30    9.91
 -11   1   5  181.10   10.93
 -11  -1   5   60.19    3.32
  11  -1  -5  152.60    9.15
  11   1  -5  135.64    7.80
 -11  -1   5   61.30    3.62
 -11   1   5  129.67    6.29
 -11  -1   4   88.24    7.42
 -11   1   4   90.96    7.56
 -11  -1   4   57.64    3.85
 -11  -1   4   55.87    3.73
 -11   1   4   75.78    4.87
 -11   1   3  111.71    8.27
 -11  -1   3  124.26    6.24
 -11  -1   3  115.61    5.75
 -11   1   3  108.48    5.96
 -11  -1   3  113.56    8.36
 -11  -1   2    1.20    0.96
 -11   1   2    1.04    1.29
 -11  -1   2    0.93    0.84
  11   1  -2    0.87    0.79
 -11   1   2    0.42    0.40
 -11  -1   1   35.53    3.66
  11   1  -1   28.85    3.15
 -11   1   1   36.05    3.71
  11  -1  -1   33.27    4.04
 -11  -1   1   34.23    4.89
 -11   1   1   36.05    4.70
 -11   1   0   71.98    5.50
  11   1   0   62.79    4.54
 -11  -1   0   80.42    5.58
  11  -1   0   62.01    5.19
 -11  -1   0   73.43    6.67
 -11   1   0   73.46    6.67
 -11  -1  -1   10.98    2.92
 -11   1  -1   12.13    2.72
 -11  -1  -1   11.78    2.28
  11  -1   1   11.88    2.38
 -11   1  -1   13.10    2.42
 -11  -1  -2    2.89    1.69
 -11   1  -2    3.05    1.77
 -11  -1  -2    3.05    1.18
 -11   1  -2    3.63    1.49
 -11  -1  -3    1.50    1.36
 -11   1  -3    1.59    0.93
 -11  -1  -3    2.40    1.17
 -11   1  -3    3.37    1.49
 -11  -1  -4   40.64    4.80
 -11   1  -4   44.49    4.86
 -11  -1  -4   35.94    5.11
 -11   1  -4   32.72    4.68
 -11  -1  -5   71.80    6.53
 -11   1  -5   68.09    6.34
 -11  -1  -5   55.82    6.26
 -11   1  -5   56.20    6.11
 -11  -1  -6    7.09    2.63
[truncated: 186,316 more chars]
