# Supplementary material for: 5-Amino-1H-benzimidazole-2(3H)-thione: mol­ecular, crystal structure and Hirshfeld surface analysis
Source: Acta Crystallogr E Crystallogr Commun. 2022 Jan 28;78(Pt 2):231–4. doi: 10.1107/S2056989022000792 (PMC8819443; doi:10.1107/S2056989022000792)
Supplement: Supplementary file 2 [file e-78-00231-Isup2.hkl]

data_I                                                                          
_shelx_title ' d1_a.res in C2/c'                                                
_shelx_refln_list_code          4                                               
_shelx_F_calc_maximum      460.37                                               
_exptl_crystal_F_000      1376.00                                               
_reflns_d_resolution_high  0.8410                                               
                                                                                
loop_                                                                           
 _space_group_symop_operation_xyz                                               
 'x, y, z'                                                                      
 '-x, y, -z+1/2'                                                                
 'x+1/2, y+1/2, z'                                                              
 '-x+1/2, y+1/2, -z+1/2'                                                        
 '-x, -y, -z'                                                                   
 'x, -y, z-1/2'                                                                 
 '-x+1/2, -y+1/2, -z'                                                           
 'x+1/2, -y+1/2, z-1/2'                                                         
                                                                                
_cell_length_a    16.1179                                                       
_cell_length_b    11.8796                                                       
_cell_length_c    16.5649                                                       
_cell_angle_alpha  90.000                                                       
_cell_angle_beta   91.974                                                       
_cell_angle_gamma  90.000                                                       
                                                                                
_shelx_F_squared_multiplier     1.000                                           
                                                                                
loop_                                                                           
 _refln_index_h                                                                 
 _refln_index_k                                                                 
 _refln_index_l                                                                 
 _refln_F_squared_calc                                                          
 _refln_F_squared_meas                                                          
 _refln_F_squared_sigma                                                         
 _refln_observed_status                                                         
   4   0   0     201713.52     204640.91      6089.85 o                         
   6   0   0       1523.91       1778.28        57.15 o                         
   8   0   0       2223.93       2120.62        83.04 o                         
  10   0   0         20.58         61.34        15.28 o                         
  12   0   0       3476.56       3689.29       247.85 o                         
  14   0   0       3044.85       3164.59       151.42 o                         
  16   0   0          7.35         20.83        17.64 o                         
  18   0   0         33.99         55.94        33.99 o                         
   3   1   0       4663.21       4468.92       137.95 o                         
   5   1   0      97033.09      95303.20      2018.82 o                         
   7   1   0       2531.15       2616.89        80.93 o                         
   9   1   0      28687.81      29966.47       259.79 o                         
  11   1   0       1547.64       1510.20        54.69 o                         
  13   1   0         44.52         62.52        13.43 o                         
  15   1   0        610.24        557.41        47.38 o                         
  17   1   0         24.07         12.03         4.98 o                         
  19   1   0        264.24        264.41        55.00 o                         
   0   2   0        473.76        400.28        29.01 o                         
   2   2   0       9084.79       7829.54       478.56 o                         
   4   2   0       6303.86       6367.12       304.10 o                         
   6   2   0      31662.04      30149.44       572.94 o                         
   8   2   0       5251.60       5301.90       108.02 o                         
  10   2   0      14110.25      13293.40       397.49 o                         
  12   2   0        846.94        789.58        38.34 o                         
  14   2   0       1639.85       1578.02        68.49 o                         
  16   2   0        548.14        490.33        40.65 o                         
  18   2   0         13.26         10.59         9.54 o                         
   1   3   0       6767.53       7157.29       113.00 o                         
   3   3   0        230.30        195.22        13.35 o                         
   5   3   0        731.75        523.07        29.98 o                         
   7   3   0       2281.60       2285.65        60.87 o                         
   9   3   0        439.07        435.17        29.55 o                         
  11   3   0       2065.03       1932.51        66.44 o                         
  13   3   0         20.34         38.07        10.52 o                         
  15   3   0       2095.23       2000.02        89.06 o                         
  17   3   0         14.71         12.90         7.67 o                         
   0   4   0       9776.29       8904.75      1329.82 o                         
   2   4   0        111.47        138.74        10.17 o                         
   4   4   0       3756.87       3214.69       134.11 o                         
   6   4   0        407.39        496.75        22.96 o                         
   8   4   0       2014.11       1855.32        61.08 o                         
  10   4   0        276.19        304.79        26.61 o                         
  12   4   0         31.37         34.06        14.37 o                         
  14   4   0        188.62        209.03        24.74 o                         
  16   4   0          6.39         22.69        10.74 o                         
  18   4   0         49.47         38.67        14.95 o                         
   1   5   0         88.08        134.05        15.62 o                         
   3   5   0       1432.47       1620.97        44.46 o                         
   5   5   0       5161.00       5472.74       184.37 o                         
   7   5   0        653.68        725.16        30.79 o                         
   9   5   0        290.15        335.75        28.92 o                         
  11   5   0        169.96        180.86        22.75 o                         
  13   5   0        423.39        388.38        34.99 o                         
  15   5   0       1594.74       1393.75        86.96 o                         
  17   5   0         80.26         62.46        18.30 o                         
   0   6   0       8894.35       9712.85       324.98 o                         
   2   6   0       1911.55       2268.98        84.15 o                         
   4   6   0       8342.79       8925.21       247.92 o                         
   6   6   0        335.96        350.67        20.70 o                         
   8   6   0        350.04        259.88        20.00 o                         
  10   6   0         58.39         35.10        13.82 o                         
  12   6   0        252.16        278.83        29.38 o                         
  14   6   0        182.02        136.92        22.72 o                         
  16   6   0        849.58        875.36        81.17 o                         
   1   7   0        517.98        718.20        42.71 o                         
   3   7   0       2263.17       2650.79        90.63 o                         
   5   7   0       1768.81       1515.85        60.76 o                         
   7   7   0        391.04        396.86        23.82 o                         
   9   7   0       2863.37       2833.99        82.44 o                         
  11   7   0        380.26        391.42        35.14 o                         
  13   7   0        225.43        211.40        28.11 o                         
  15   7   0         55.78         58.78        16.98 o                         
   0   8   0        424.19        538.98        67.03 o                         
   2   8   0          6.24         12.13         4.77 o                         
   4   8   0       1925.22       1894.38        58.57 o                         
   6   8   0          2.62          7.67         3.72 o                         
   8   8   0       5146.46       4762.17       159.89 o                         
  10   8   0          8.27         14.48        11.35 o                         
  12   8   0       1007.92        975.64        58.88 o                         
  14   8   0        609.72        589.10        63.66 o                         
   1   9   0         19.45         15.68         8.24 o                         
   3   9   0        161.04        194.78        21.73 o                         
   5   9   0        370.53        315.28        52.76 o                         
   7   9   0         38.89         43.65        10.39 o                         
   9   9   0        157.58        179.92        27.36 o                         
  11   9   0        347.00        347.33        37.98 o                         
  13   9   0        314.24        254.17        41.44 o                         
   0  10   0       1876.16       2013.11        91.52 o                         
   2  10   0          0.89          4.79         5.75 o                         
   4  10   0       2899.64       2684.26       170.68 o                         
   6  10   0        697.54        683.14        52.33 o                         
   8  10   0       1404.09       1492.05       106.11 o                         
  10  10   0        289.52        263.30        35.79 o                         
  12  10   0        677.77        512.25       105.24 o                         
   1  11   0       4722.22       4592.64       199.02 o                         
   3  11   0        106.50        120.94        20.09 o                         
   5  11   0       1610.51       1819.97        88.06 o                         
   7  11   0          0.02         -1.23         6.55 o                         
   9  11   0        508.87        618.36        63.69 o                         
  11  11   0         12.54          8.08         8.04 o                         
   0  12   0          0.15         13.76         5.77 o                         
   2  12   0         80.59         65.22        12.21 o                         
   4  12   0        336.58        304.08        42.53 o                         
   6  12   0        116.60        213.47        32.62 o                         
   8  12   0         28.90         23.60         9.62 o                         
  10  12   0        417.00        477.41        91.36 o                         
   1  13   0        112.17         64.03        15.58 o                         
   3  13   0          9.54         12.27         9.51 o                         
   5  13   0        140.32        155.30        33.39 o                         
   7  13   0        198.12        222.87        38.79 o                         
   0  14   0        773.30        732.14       107.90 o                         
   2  14   0         97.14         84.39        24.73 o                         
 -19   1   1          3.39         33.12        24.09 o                         
 -17   1   1        105.51        136.03        24.35 o                         
 -15   1   1        179.08        126.20        17.37 o                         
 -13   1   1       4118.48       3882.55       148.69 o                         
 -11   1   1        726.14        726.06        34.17 o                         
  -9   1   1       3962.61       3771.42       160.23 o                         
  -7   1   1       1731.19       1983.20        53.99 o                         
  -5   1   1       1002.88       1027.20        49.41 o                         
  -3   1   1      28703.99      26695.74       566.55 o                         
   3   1   1      26424.82      25246.81       331.79 o                         
   5   1   1       2886.79       3469.50       108.14 o                         
   7   1   1       2707.03       2996.26        79.70 o                         
   9   1   1         23.45         33.08         8.74 o                         
  11   1   1        238.33        259.55        24.17 o                         
  13   1   1         42.64         32.29        10.13 o                         
  15   1   1        308.73        314.37        34.66 o                         
  17   1   1         63.66         36.44        12.83 o                         
  19   1   1        152.20         96.80        25.43 o                         
 -18   2   1        124.31        101.33        21.71 o                         
 -16   2   1        327.94        288.54        39.05 o                         
 -14   2   1        253.60        191.55        20.52 o                         
 -12   2   1        853.35        737.61        34.12 o                         
 -10   2   1          0.09         12.99         6.96 o                         
  -8   2   1        197.72        197.92        14.01 o                         
  -6   2   1       4326.83       4674.79       145.63 o                         
  -4   2   1       4309.05       3568.70       324.37 o                         
  -2   2   1      33232.98      31136.01      1061.61 o                         
   0   2   1      12290.77      10168.21       546.25 o                         
   2   2   1          6.53          9.59         1.79 o                         
   4   2   1      25092.90      25407.48       371.44 o                         
   6   2   1        984.35        908.40        39.16 o                         
   8   2   1       2042.07       1845.47        50.34 o                         
  10   2   1       4098.79       4087.57       121.89 o                         
  12   2   1        295.74        356.36        26.58 o                         
  14   2   1        716.98        683.93        40.15 o                         
  16   2   1        118.45        128.51        21.25 o                         
  18   2   1         17.27         30.30        12.96 o                         
 -17   3   1         89.50         56.82        15.07 o                         
 -15   3   1        902.39        769.23        72.00 o                         
 -13   3   1         61.97         49.73         7.87 o                         
 -11   3   1         10.06         15.93         4.43 o                         
  -9   3   1        169.45        165.62        19.97 o                         
  -7   3   1       1524.37       1634.46        49.84 o                         
  -5   3   1       8446.15       7453.54       655.93 o                         
  -3   3   1        245.16        239.35        11.75 o                         
  -1   3   1      16050.09      15889.90       758.14 o                         
   1   3   1       7773.93       7585.28       263.49 o                         
   3   3   1       3196.20       3270.83        61.40 o                         
   5   3   1       1547.36       1682.49        62.56 o                         
   7   3   1      12253.51      12330.82       341.28 o                         
   9   3   1      10385.55       9992.61       394.94 o                         
  11   3   1       8381.29       8069.25       231.46 o                         
  13   3   1       6280.92       5819.53       196.63 o                         
  15   3   1       1978.04       2028.20        80.64 o                         
  17   3   1        134.20         68.70        19.81 o                         
 -18   4   1        248.15        149.11        43.72 o                         
 -16   4   1        401.98        349.51        39.35 o                         
 -14   4   1         68.36         79.83        16.73 o                         
 -12   4   1       2882.29       2807.28        85.83 o                         
 -10   4   1          9.11         30.28        10.33 o                         
  -8   4   1       1589.22       1471.37        57.88 o                         
  -6   4   1         58.10         45.48         6.64 o                         
  -4   4   1       4109.00       3788.07       136.70 o                         
  -2   4   1        829.87       1016.32        30.94 o                         
   0   4   1       1617.61       1720.49        46.29 o                         
   2   4   1       6617.24       6843.51       221.82 o                         
   4   4   1       7066.01       7198.87       195.27 o                         
   6   4   1       1128.04       1049.83        37.29 o                         
   8   4   1        287.15        294.75        21.74 o                         
  10   4   1        255.36        263.48        24.81 o                         
  12   4   1        602.40        548.67        38.44 o                         
  14   4   1          8.35          2.88         8.05 o                         
  16   4   1        464.13        428.80        49.25 o                         
  18   4   1        957.54        837.08        96.00 o                         
 -17   5   1        169.99        146.21        49.18 o                         
 -15   5   1        235.05        229.27        28.61 o                         
 -13   5   1        500.96        423.25        36.04 o                         
 -11   5   1        342.75        313.09        28.18 o                         
  -9   5   1       3070.40       2667.00        78.59 o                         
  -7   5   1       5239.87       5182.22        87.78 o                         
  -5   5   1      10847.38      10222.80       408.23 o                         
  -3   5   1       7248.75       8112.25       136.73 o                         
  -1   5   1      10515.57      11457.79       163.13 o                         
   1   5   1       8687.67       9624.55       143.63 o                         
   3   5   1       4554.94       4351.23        74.04 o                         
   5   5   1       7325.23       7412.77       158.44 o                         
   7   5   1       1555.80       1597.92        50.82 o                         
   9   5   1        226.81        277.62        23.02 o                         
  11   5   1        528.42        445.72        34.47 o                         
  13   5   1        189.26        226.41        26.96 o                         
  15   5   1        750.29        611.57        53.09 o                         
  17   5   1          5.63         11.89        10.19 o                         
 -16   6   1         14.78         36.50        15.09 o                         
 -14   6   1        482.59        493.69        44.84 o                         
 -12   6   1        131.42        111.29        18.01 o                         
 -10   6   1       3685.49       3570.55       124.10 o                         
  -8   6   1       1003.38        943.61        43.40 o                         
  -6   6   1        235.43        199.43        28.18 o                         
  -4   6   1       3165.59       3097.41       103.13 o                         
  -2   6   1       2881.12       3313.95       122.70 o                         
   0   6   1       2025.26       1951.10        70.39 o                         
   2   6   1        946.61       1371.56        43.57 o                         
   4   6   1       1689.83       1672.68        58.35 o                         
   6   6   1         14.69         13.23         4.14 o                         
   8   6   1        384.67        425.98        27.89 o                         
  10   6   1        568.83        468.96        32.32 o                         
  12   6   1        331.44        299.14        30.12 o                         
  14   6   1        242.12        201.37        26.86 o                         
  16   6   1         45.75         45.47        17.87 o                         
 -15   7   1        666.49        690.42        69.50 o                         
 -13   7   1        305.05        268.88        29.46 o                         
 -11   7   1          0.12          9.10         5.59 o                         
  -9   7   1       1447.49       1390.95        56.69 o                         
  -7   7   1        446.50        410.19        23.91 o                         
  -5   7   1       1475.14       1625.64        78.02 o                         
  -3   7   1       1048.55       1254.56        43.10 o                         
  -1   7   1        563.33        511.98        49.22 o                         
   1   7   1       2329.04       2250.94        72.95 o                         
   3   7   1      11987.25      12240.30       530.57 o                         
   5   7   1        572.18        507.67        22.76 o                         
   7   7   1       1967.74       1847.53        59.15 o                         
   9   7   1        207.23        187.64        19.63 o                         
  11   7   1          2.73         17.23         8.20 o                         
  13   7   1         17.70         23.06        10.13 o                         
  15   7   1        487.93        438.66        50.22 o                         
 -14   8   1         56.56         49.38        13.55 o                         
 -12   8   1         25.62         54.63        14.32 o                         
 -10   8   1        960.53        947.99        50.93 o                         
  -8   8   1       1011.81        859.42        86.89 o                         
  -6   8   1        493.92        489.32        29.99 o                         
  -4   8   1         16.29         19.92         6.42 o                         
  -2   8   1        757.94        898.40        51.00 o                         
   0   8   1       1379.63       1643.13        64.51 o                         
   2   8   1         37.36         30.68         5.98 o                         
   4   8   1        330.54        301.60        34.20 o                         
   6   8   1         40.60         41.10         7.79 o                         
   8   8   1       1342.42       1431.63        98.43 o                         
  10   8   1        188.21        223.22        21.90 o                         
  12   8   1       1468.78       1427.62        96.20 o                         
  14   8   1         46.56         28.89        13.26 o                         
 -13   9   1         66.14        100.71        21.68 o                         
 -11   9   1        208.74        204.67        33.84 o                         
  -9   9   1         23.77         48.30        12.12 o                         
  -7   9   1       1491.52       1475.31        80.54 o                         
  -5   9   1       1266.47       1144.07        65.33 o                         
  -3   9   1        588.21        599.29        40.57 o                         
  -1   9   1       2358.50       2373.65        99.37 o                         
   1   9   1       1822.02       1889.74        72.79 o                         
   3   9   1        453.48        438.72        30.75 o                         
   5   9   1       1367.61       1334.56        59.14 o                         
   7   9   1         29.99         25.83         4.98 o                         
   9   9   1         95.91        116.17        22.07 o                         
  11   9   1        337.85        422.28        43.80 o                         
  13   9   1          9.78          6.80         5.89 o                         
 -12  10   1         92.57         70.66        22.92 o                         
 -10  10   1         38.55         53.43        14.79 o                         
  -8  10   1        222.03        208.50        28.00 o                         
  -6  10   1        381.23        412.64        41.82 o                         
  -4  10   1       1639.68       1504.03        87.31 o                         
  -2  10   1       1282.29       1298.75        55.67 o                         
   0  10   1        147.43        172.54        23.57 o                         
   2  10   1       1798.89       1770.96        72.93 o                         
   4  10   1        664.36        697.05        49.40 o                         
   6  10   1         88.26        105.38        18.16 o                         
   8  10   1         64.61         47.81        11.44 o                         
  10  10   1       1210.82       1193.44        81.57 o                         
  12  10   1          8.37         10.28        11.86 o                         
 -11  11   1          0.19         -1.03         8.13 o                         
  -9  11   1        676.89        675.74        66.86 o                         
  -7  11   1         66.12         90.54        22.15 o                         
  -5  11   1        976.97       1163.39        72.04 o                         
  -3  11   1        347.90        338.84        32.29 o                         
  -1  11   1       3452.85       3302.63       165.18 o                         
   1  11   1       2420.76       2445.71       122.53 o                         
   3  11   1       4333.56       3906.16       294.04 o                         
   5  11   1       1381.83       1414.25        66.22 o                         
   7  11   1        490.63        468.26        46.51 o                         
   9  11   1        171.69        179.58        37.82 o                         
  11  11   1        161.33        149.94        33.47 o                         
 -10  12   1        867.54        935.00       108.13 o                         
  -8  12   1         86.69        118.31        26.32 o                         
  -6  12   1       1006.09       1128.72        83.07 o                         
  -4  12   1        448.68        466.36        44.59 o                         
  -2  12   1         55.54         64.87        15.06 o                         
   0  12   1        601.82        660.34        41.84 o                         
   2  12   1        602.46        582.88        44.14 o                         
   4  12   1        113.11        170.98        33.23 o                         
   6  12   1        221.66        228.54        35.12 o                         
   8  12   1        964.51       1176.79        90.06 o                         
  10  12   1        404.47        304.39        58.13 o                         
  -7  13   1          7.82         12.32        17.17 o                         
  -5  13   1          8.16          7.62        12.01 o                         
  -3  13   1         60.92         92.30        22.41 o                         
  -1  13   1        198.90        194.74        31.67 o                         
   1  13   1         79.68         74.34        14.56 o                         
   3  13   1        396.54        377.08        49.03 o                         
   5  13   1        339.50        403.00        52.20 o                         
   7  13   1       1296.45       1279.42       139.65 o                         
  -2  14   1        149.06        136.33        24.08 o                         
   0  14   1        151.89        115.69        30.44 o                         
   2  14   1        352.36        289.90        60.79 o                         
 -18   0   2        337.09        450.95       100.26 o                         
 -16   0   2        231.75        183.69        28.93 o                         
 -14   0   2       4066.87       2498.51       607.04 o                         
 -12   0   2       1985.84       2079.78       121.45 o                         
 -10   0   2       2240.12       2381.66        99.49 o                         
  -8   0   2       4179.33       3880.16       109.73 o                         
  -6   0   2      14794.81      15617.24       437.76 o                         
  -4   0   2      24811.70      24248.29       385.07 o                         
  -2   0   2       4299.63       3901.70        94.88 o                         
   2   0   2       1403.66       1491.06        44.82 o                         
   4   0   2       5117.07       4997.56       116.29 o                         
   6   0   2       1256.48       1412.24        68.18 o                         
   8   0   2       2789.78       3090.21       345.42 o                         
  10   0   2        426.27        471.26        79.60 o                         
  12   0   2       1002.12        902.67        87.35 o                         
  14   0   2       2483.49       2804.87       236.98 o                         
  16   0   2          5.77          6.46        11.14 o                         
  18   0   2        364.91        268.31       128.23 o                         
 -19   1   2         25.79         51.49        23.89 o                         
 -17   1   2        430.54        328.72        39.78 o                         
 -15   1   2        291.03        221.83        20.04 o                         
 -13   1   2        297.78        264.61        38.15 o                         
 -11   1   2         10.79         16.88         6.50 o                         
  -9   1   2       3304.43       3033.03       123.81 o                         
  -7   1   2       1530.42       1517.01        41.74 o                         
  -5   1   2       3973.92       3814.56        44.61 o                         
  -3   1   2       4517.85       4427.62       133.14 o                         
  -1   1   2      27031.64      20680.30      2113.93 o                         
   1   1   2       7700.50       6948.01       205.36 o                         
   3   1   2       5320.95       5834.58       150.19 o                         
   5   1   2       2281.08       2217.95       196.50 o                         
   7   1   2       1786.12       1886.36        67.26 o                         
   9   1   2         20.38         19.86         3.77 o                         
  11   1   2         59.74         67.99        15.87 o                         
  13   1   2        242.23        232.27        28.66 o                         
  15   1   2        288.38        290.74        34.13 o                         
  17   1   2        452.09        316.27        42.02 o                         
 -18   2   2          0.49         35.80        18.77 o                         
 -16   2   2        144.90        105.18        22.84 o                         
 -14   2   2          3.02          8.08         4.28 o                         
 -12   2   2          8.25         13.93         5.61 o                         
 -10   2   2        233.86        207.77        18.68 o                         
  -8   2   2        267.43        260.55        18.33 o                         
  -6   2   2       7087.29       6697.00        85.57 o                         
  -4   2   2       1880.95       1803.54        60.93 o                         
  -2   2   2      51014.54      54012.85       625.68 o                         
   0   2   2       1363.74       1294.38        45.32 o                         
   2   2   2      49641.99      51022.45      1530.39 o                         
   4   2   2       6905.11       7457.62       155.39 o                         
   6   2   2      23232.30      22745.76       303.43 o                         
   8   2   2         19.62         32.87         5.52 o                         
  10   2   2       5543.17       5331.27       115.11 o                         
  12   2   2       2556.80       2756.98        89.86 o                         
  14   2   2        619.04        647.05        43.22 o                         
  16   2   2        142.82        175.66        24.65 o                         
  18   2   2        481.17        307.53        78.32 o                         
 -17   3   2         45.35         32.47        13.60 o                         
 -15   3   2        125.01        127.44        21.59 o                         
 -13   3   2         86.48         42.89        20.22 o                         
 -11   3   2         16.97         19.86         5.38 o                         
  -9   3   2        202.89        192.09        27.23 o                         
  -7   3   2       1732.39       1677.55       100.49 o                         
  -5   3   2       1209.34       1017.77       124.84 o                         
  -3   3   2       3290.08       3663.79        60.80 o                         
  -1   3   2        523.25        495.20        16.57 o                         
   1   3   2       3779.68       3881.16       115.07 o                         
   3   3   2      18670.07      18932.66       523.73 o                         
   5   3   2        702.07        687.18        27.57 o                         
   7   3   2      18019.93      18682.33       444.93 o                         
   9   3   2       1045.02       1007.67        45.90 o                         
  11   3   2       3168.86       3074.73       105.45 o                         
  13   3   2        702.84        703.72        44.74 o                         
  15   3   2        894.11        849.40        63.54 o                         
  17   3   2         37.75         45.11        14.76 o                         
 -18   4   2        262.15        192.00        40.34 o                         
 -16   4   2        684.38        626.52        99.00 o                         
 -14   4   2       1146.19       1206.27        68.36 o                         
 -12   4   2       3887.36       3888.89       114.95 o                         
 -10   4   2       2940.89       2779.80        86.15 o                         
  -8   4   2        530.81        291.23        49.41 o                         
  -6   4   2      15985.77      15192.09       322.54 o                         
  -4   4   2         66.35         52.79        11.76 o                         
  -2   4   2       7114.23       7557.82       120.36 o                         
   0   4   2        551.42        468.14        28.60 o                         
   2   4   2       1103.47       1210.30        39.24 o                         
   4   4   2        409.50        386.48        18.16 o                         
   6   4   2       1537.13       1557.92        47.83 o                         
   8   4   2        330.38        313.69        22.68 o                         
  10   4   2         17.24         14.67         8.50 o                         
  12   4   2       2822.71       2578.99        98.32 o                         
  14   4   2        154.17        160.82        23.26 o                         
  16   4   2        384.09        346.09        39.71 o                         
  18   4   2         78.69         64.04        20.50 o                         
 -17   5   2        121.43         77.41        21.80 o                         
 -15   5   2         51.68         51.07        10.01 o                         
 -13   5   2        122.61        113.16        19.35 o                         
 -11   5   2       3149.04       2872.54        87.29 o                         
  -9   5   2        871.27        954.37        46.34 o                         
  -7   5   2        846.00        951.45        35.77 o                         
  -5   5   2         87.79         78.85        10.98 o                         
  -3   5   2       2683.31       3236.94        66.97 o                         
  -1   5   2        142.16        210.34        29.61 o                         
   1   5   2       1049.43       1337.74        38.04 o                         
   3   5   2        559.18        701.67        28.24 o                         
   5   5   2       3856.68       4182.55        92.43 o                         
   7   5   2        425.12        490.52        28.68 o                         
   9   5   2          8.62         20.10         7.67 o                         
  11   5   2        749.77        714.68        43.29 o                         
  13   5   2         81.12        111.32        20.43 o                         
  15   5   2        117.16         80.52        20.85 o                         
  17   5   2        290.60        202.80        33.54 o                         
 -16   6   2        421.08        362.92        42.95 o                         
 -14   6   2       1754.57       1815.93        89.36 o                         
 -12   6   2        219.60        208.86        25.73 o                         
 -10   6   2       6795.09       6767.27       142.63 o                         
  -8   6   2        645.36        586.11        34.90 o                         
  -6   6   2       1105.87       1112.05        47.01 o                         
  -4   6   2         39.23         74.07        10.63 o                         
  -2   6   2        233.87        183.09        20.79 o                         
   0   6   2       5233.72       5849.54       202.20 o                         
   2   6   2          7.31         23.59         6.68 o                         
   4   6   2        848.37        874.27        46.88 o                         
   6   6   2         72.72         44.79         9.21 o                         
   8   6   2         21.82         37.26         8.44 o                         
  10   6   2       4217.09       4171.20       149.02 o                         
  12   6   2         15.17         21.35         9.75 o                         
  14   6   2       1080.09       1063.54        61.24 o                         
  16   6   2        304.41        234.73        40.53 o                         
 -15   7   2         17.22         20.74        11.02 o                         
 -13   7   2        783.84        691.07        52.60 o                         
 -11   7   2        441.93        462.33        33.82 o                         
  -9   7   2        271.60        290.31        25.87 o                         
  -7   7   2         35.83         39.05         8.35 o                         
  -5   7   2          2.32         29.43        10.28 o                         
  -3   7   2        245.69        209.35        24.54 o                         
  -1   7   2        419.63        311.03        68.00 o                         
   1   7   2          0.95          1.47         4.62 o                         
   3   7   2        371.97        336.91        25.90 o                         
   5   7   2       1137.39       1194.77        45.90 o                         
   7   7   2       1279.09       1157.67        46.81 o                         
   9   7   2        256.45        252.57        22.60 o                         
  11   7   2       1145.59       1126.58        53.36 o                         
  13   7   2          4.01          9.43         7.19 o                         
  15   7   2          5.89         -2.03         6.96 o                         
 -14   8   2         41.44         19.69        14.77 o                         
 -12   8   2       1020.23        957.83        75.09 o                         
 -10   8   2       2503.87       2377.03        80.83 o                         
  -8   8   2       3727.00       3586.03       110.01 o                         
  -6   8   2       8486.74       7737.17       681.60 o                         
  -4   8   2       1632.83       1644.34        76.70 o                         
  -2   8   2       3191.19       2894.03       193.93 o                         
   0   8   2        273.10        203.79        44.07 o                         
   2   8   2       4825.54       4793.63       123.62 o                         
   4   8   2        431.27        380.67        27.18 o                         
   6   8   2       4921.48       3654.73       577.07 o                         
   8   8   2       1981.39       1945.19        70.59 o                         
  10   8   2        680.59        709.40        49.03 o                         
  12   8   2       1326.49       1330.46        82.18 o                         
  14   8   2         58.55         52.38        20.23 o                         
 -13   9   2          7.15         27.02        12.40 o                         
 -11   9   2        833.71        803.29        57.87 o                         
  -9   9   2          3.64         12.68        10.07 o                         
  -7   9   2       1713.01       1743.10        71.56 o                         
  -5   9   2         98.61        111.17        18.93 o                         
  -3   9   2      12156.28      11615.79       543.94 o                         
  -1   9   2       4953.52       5141.16       344.17 o                         
   1   9   2       5564.55       5978.07       219.43 o                         
   3   9   2       7296.46       7390.97       224.23 o                         
   5   9   2         44.33         46.45         9.88 o                         
   7   9   2        733.48        724.28        48.48 o                         
   9   9   2        248.83        269.62        29.05 o                         
  11   9   2        553.94        615.93        51.75 o                         
  13   9   2          3.37         10.99         8.54 o                         
 -12  10   2       1542.92       1366.49       302.64 o                         
 -10  10   2        711.04        690.76        80.93 o                         
  -8  10   2       1899.36       2169.27        97.13 o                         
  -6  10   2        649.82        594.36        61.24 o                         
  -4  10   2        504.57        499.46        34.11 o                         
  -2  10   2         49.77         42.02        12.03 o                         
   0  10   2        144.57        145.23        20.90 o                         
   2  10   2         79.89         87.22        17.88 o                         
   4  10   2       1785.53       1680.65        99.44 o                         
   6  10   2       1053.30       1071.99        64.23 o                         
   8  10   2        922.31       1031.00        75.74 o                         
  10  10   2        520.88        610.99        62.11 o                         
  12  10   2        390.55        295.44        42.51 o                         
 -11  11   2         28.27         10.95        13.07 o                         
  -9  11   2          4.24         15.21         8.48 o                         
  -7  11   2        249.09        326.09        39.91 o                         
  -5  11   2       2051.33       2127.80       111.84 o                         
  -3  11   2       2071.23       2144.36       126.56 o                         
  -1  11   2          9.97         18.52        11.72 o                         
   1  11   2         17.10         11.62         8.85 o                         
   3  11   2       2778.37       2580.30       214.11 o                         
   5  11   2       1165.36       1121.75        60.19 o                         
   7  11   2        226.09        309.11        44.18 o                         
   9  11   2         21.60         31.70        18.45 o                         
  11  11   2         87.63         84.11        26.13 o                         
  -8  12   2         76.12         68.76        29.48 o                         
  -6  12   2        829.53        933.95        68.43 o                         
  -4  12   2         86.84        108.84        25.65 o                         
  -2  12   2       1510.51       1578.70        94.04 o                         
   0  12   2         35.87         34.34        11.12 o                         
   2  12   2        904.12        776.09        64.45 o                         
   4  12   2         41.48         31.08        14.29 o                         
   6  12   2        459.84        480.48        55.55 o                         
   8  12   2        424.81        498.33        60.98 o                         
  -7  13   2        262.79        187.10        37.37 o                         
  -5  13   2         12.73         17.69        11.31 o                         
  -3  13   2        311.23        288.13        41.72 o                         
  -1  13   2         27.14         19.06        14.03 o                         
   1  13   2        158.30        116.64        18.25 o                         
   3  13   2         77.69        109.46        31.48 o                         
   5  13   2        491.33        578.23       141.24 o                         
   7  13   2         18.09         56.23        23.03 o                         
   0  14   2         65.24         23.55        21.68 o                         
 -17   1   3        873.47        837.64       140.10 o                         
 -15   1   3        662.00        626.56        70.63 o                         
 -13   1   3       2331.38       1708.70       281.96 o                         
 -11   1   3       2256.31       2480.91        64.00 o                         
  -9   1   3        170.95        185.22        15.20 o                         
  -7   1   3       3114.51       2952.62        91.64 o                         
  -5   1   3        996.57        923.08        42.11 o                         
  -3   1   3       2385.99       2277.10        99.84 o                         
  -1   1   3          8.08         24.18         2.85 o                         
   1   1   3        228.99        241.59        11.42 o                         
   3   1   3       7883.42       8486.46       135.19 o                         
   5   1   3      12578.27      13573.09       234.95 o                         
   7   1   3       2211.97       2517.63        73.03 o                         
   9   1   3       6420.73       6473.12       132.54 o                         
  11   1   3         39.58         45.95        12.68 o                         
  13   1   3       5380.82       5101.77       194.65 o                         
  15   1   3         82.08         89.55        19.78 o                         
  17   1   3        497.70        408.03        59.86 o                         
 -18   2   3        216.08        272.10        47.58 o                         
 -16   2   3          5.95         14.56        16.37 o                         
 -14   2   3        221.35        181.38        20.98 o                         
 -12   2   3        125.22        101.79        15.96 o                         
 -10   2   3        363.71        290.49        20.79 o                         
  -8   2   3       1483.03       1364.81        50.55 o                         
  -6   2   3       1635.19       1529.02        35.92 o                         
  -4   2   3        266.48        240.12        14.03 o                         
  -2   2   3       5321.89       5245.22        86.74 o                         
   0   2   3      18579.02      16803.05       640.40 o                         
   2   2   3       6863.18       6890.99        89.50 o                         
   4   2   3      11541.23      12355.89       243.03 o                         
   6   2   3       3593.63       4188.42       101.74 o                         
   8   2   3       3488.64       3595.54       106.14 o                         
  10   2   3        315.50        329.45        27.95 o                         
  12   2   3        336.85        340.95        30.93 o                         
  14   2   3       1027.41        987.68        60.19 o                         
  16   2   3        298.52        257.89        29.83 o                         
  18   2   3          1.15         11.43         7.15 o                         
 -17   3   3          0.10          4.80        11.37 o                         
 -15   3   3       1394.04       1394.11        76.64 o                         
 -13   3   3        852.19        887.07        63.22 o                         
 -11   3   3       3372.79       3234.60       141.14 o                         
  -9   3   3        116.77        134.87        11.23 o                         
  -7   3   3      13759.07      13387.27       652.50 o                         
  -5   3   3       9892.49       9687.51       173.80 o                         
  -3   3   3      19235.09      21467.03       476.07 o                         
  -1   3   3       9637.08       8317.22       366.11 o                         
   1   3   3       3161.56       3278.75        65.33 o                         
   3   3   3      13946.08      13716.06       133.19 o                         
   5   3   3       1576.31       1632.95        44.31 o                         
   7   3   3      14088.97      14666.02       753.16 o                         
   9   3   3        793.05        869.23        54.18 o                         
  11   3   3         78.71        113.36        19.68 o                         
  13   3   3        322.90        351.45        32.82 o                         
  15   3   3       1023.13        878.45        92.08 o                         
  17   3   3         25.09         25.95        16.02 o                         
 -18   4   3        125.77         84.90        24.58 o                         
 -16   4   3        187.47        207.37        30.16 o                         
 -14   4   3        356.85        357.95        37.51 o                         
 -12   4   3        431.15        480.85        46.06 o                         
 -10   4   3       4421.96       4375.72       113.37 o                         
  -8   4   3        317.38        223.54        19.52 o                         
  -6   4   3       2934.18       3103.64        86.68 o                         
  -4   4   3        270.24        251.36        18.47 o                         
  -2   4   3      10060.16      10505.62       159.23 o                         
   0   4   3        773.94        825.73        25.24 o                         
   2   4   3      10772.21      10813.46       134.29 o                         
   4   4   3         10.93          6.43         2.53 o                         
   6   4   3       1906.47       2152.51        50.42 o                         
   8   4   3        335.33        244.56        18.48 o                         
  10   4   3       1192.81       1294.43        56.48 o                         
  12   4   3       3483.15       3395.97       167.04 o                         
  14   4   3        110.32        109.03        22.65 o                         
  16   4   3        363.25        294.18        56.58 o                         
  18   4   3          1.05          3.16         7.20 o                         
 -17   5   3        214.72        168.46        43.23 o                         
 -15   5   3          2.40         27.56        11.19 o                         
 -13   5   3        741.02        744.81        58.19 o                         
 -11   5   3        116.50         73.36        18.63 o                         
  -9   5   3         20.64         14.00         7.05 o                         
  -7   5   3        153.47        153.79        31.98 o                         
  -5   5   3       5299.18       5977.69       129.84 o                         
  -3   5   3       1711.26       1777.60        81.24 o                         
  -1   5   3       2591.69       2775.67        83.08 o                         
   1   5   3       6867.31       7534.28       213.52 o                         
   3   5   3         44.76         47.43        11.59 o                         
   5   5   3      14602.77      13979.02       165.93 o                         
   7   5   3        113.59        111.86        12.89 o                         
   9   5   3       7114.60       7058.58       254.47 o                         
  11   5   3        765.84        775.09        46.65 o                         
  13   5   3       3808.07       4086.45       151.11 o                         
  15   5   3       1331.51       1235.73        79.33 o                         
  17   5   3       1616.04       1448.37       187.73 o                         
 -16   6   3         52.42         46.80        19.44 o                         
 -14   6   3        869.12        900.83        63.45 o                         
 -12   6   3        431.94        383.05        41.40 o                         
 -10   6   3       2501.53       2467.64        82.06 o                         
  -8   6   3       1433.72       1483.97        68.49 o                         
  -6   6   3        922.61        999.83        85.49 o                         
  -4   6   3        652.98        709.04        27.24 o                         
  -2   6   3        277.36        434.13        26.44 o                         
   0   6   3       3877.92       3933.91        90.66 o                         
   2   6   3       2320.73       2319.79        66.04 o                         
   4   6   3       6932.99       6959.13       117.12 o                         
   6   6   3        238.52        272.91        21.89 o                         
   8   6   3       3830.37       4124.13        98.60 o                         
  10   6   3       4727.36       4572.51       139.71 o                         
  12   6   3        124.40         77.46        18.99 o                         
  14   6   3        788.88        818.48        60.28 o                         
  16   6   3        312.10        245.01        40.71 o                         
 -15   7   3         21.89         34.09        12.79 o                         
 -13   7   3         61.27         61.13        14.15 o                         
 -11   7   3         16.09         36.25        11.32 o                         
  -9   7   3       1477.61       1558.82        65.58 o                         
  -7   7   3        874.52        880.34        65.74 o                         
  -5   7   3       7578.95       7995.44       266.66 o                         
  -3   7   3       2244.33       2092.66       105.08 o                         
  -1   7   3      17233.06      17939.66       777.61 o                         
   1   7   3        760.44        958.50        44.91 o                         
   3   7   3       3355.85       3146.23       116.47 o                         
   5   7   3         17.12         21.39        10.99 o                         
   7   7   3        661.11        534.64        31.37 o                         
   9   7   3        944.13        742.87        56.56 o                         
  11   7   3       1104.65       1038.70        71.35 o                         
  13   7   3        138.53        157.91        26.81 o                         
  15   7   3        187.07        139.55        40.94 o                         
 -14   8   3        111.80        154.94        26.96 o                         
 -12   8   3        376.96        428.00        42.48 o                         
 -10   8   3         54.12         69.08        16.07 o                         
  -8   8   3         94.06        125.41        24.32 o                         
  -6   8   3        383.86        329.82        52.54 o                         
  -4   8   3        244.38        231.11        27.32 o                         
  -2   8   3       1764.19       1743.16        75.13 o                         
   0   8   3          6.91         17.88         7.00 o                         
   2   8   3       2270.68       2382.11       121.11 o                         
   4   8   3       2740.61       2771.34       114.13 o                         
   6   8   3        575.21        565.96        40.95 o                         
   8   8   3       1712.63       1778.91        75.15 o                         
  10   8   3       2139.07       2058.21        82.97 o                         
  12   8   3         12.86          7.75        16.36 o                         
  14   8   3         58.40         42.43        22.03 o                         
 -13   9   3         18.64         50.91        18.09 o                         
 -11   9   3          0.06         31.62        12.44 o                         
  -9   9   3        950.96        973.78        49.81 o                         
  -7   9   3         65.04         61.88        18.22 o                         
  -5   9   3       1323.21       1024.13       190.66 o                         
  -3   9   3       1967.42       1929.56       157.82 o                         
  -1   9   3        819.38        788.87        48.67 o                         
   1   9   3       6814.03       6735.29       207.64 o                         
   3   9   3        487.66        518.11        36.80 o                         
   5   9   3       3165.77       3272.17       194.32 o                         
   7   9   3          0.74         23.54        14.14 o                         
   9   9   3       2048.77       2060.95        99.92 o                         
  11   9   3         35.23         77.33        17.42 o                         
  13   9   3        840.12        616.80       110.16 o                         
 -12  10   3         64.93         63.98        18.22 o                         
 -10  10   3        383.13        378.10        52.31 o                         
  -8  10   3         19.08         34.49         9.34 o                         
  -6  10   3          1.18          2.63        10.15 o                         
  -4  10   3        111.95        127.37        27.15 o                         
  -2  10   3         48.84         45.60        12.50 o                         
   0  10   3        249.34        244.93        31.70 o                         
   2  10   3         94.94        121.25        23.09 o                         
   4  10   3        199.20        163.60        23.31 o                         
   6  10   3        401.98        347.38        35.12 o                         
   8  10   3         15.13         12.01        13.80 o                         
  10  10   3        180.64        188.75        34.23 o                         
  12  10   3         13.01         27.08        17.66 o                         
 -11  11   3        520.20        515.89       100.28 o                         
  -9  11   3        721.65        762.66       117.94 o                         
  -7  11   3        183.93        177.34        29.12 o                         
  -5  11   3          0.89         10.60        16.38 o                         
  -3  11   3       1795.61       1784.48        70.31 o                         
  -1  11   3        128.40        141.04        21.79 o                         
   1  11   3       2267.88       2330.15       121.59 o                         
   3  11   3        380.88        290.13        39.40 o                         
   5  11   3        604.91        541.75        62.07 o                         
   7  11   3         30.67         32.84        22.53 o                         
   9  11   3        389.05        419.74        60.60 o                         
  11  11   3         87.12         75.80        29.08 o                         
  -8  12   3        193.68        172.46        30.89 o                         
  -6  12   3        645.08        695.81        67.45 o                         
  -4  12   3        329.47        377.31        39.98 o                         
  -2  12   3        228.40        213.11        26.05 o                         
   0  12   3         32.98         17.91        13.20 o                         
   2  12   3         78.93         82.59        19.59 o                         
   4  12   3        320.77        334.72        49.77 o                         
   6  12   3        705.41        709.38        97.89 o                         
   8  12   3         99.50        119.58        51.53 o                         
  -7  13   3        201.92        229.76        46.55 o                         
  -5  13   3        333.45        326.92        41.17 o                         
  -3  13   3         58.77         94.99        20.60 o                         
  -1  13   3        434.45        390.22        54.83 o                         
   1  13   3        289.00        286.51        50.34 o                         
   3  13   3         59.42         75.36        25.81 o                         
   5  13   3        802.95        771.69       111.55 o                         
 -18   0   4          8.91         35.07        41.74 o                         
 -16   0   4          1.76         28.93        21.22 o                         
 -14   0   4       2383.98       1979.08       654.37 o                         
 -12   0   4         18.54         29.11        14.95 o                         
 -10   0   4         47.88         33.81        10.32 o                         
  -8   0   4       2783.54       3288.67        82.47 o                         
  -6   0   4          9.16         14.72         3.58 o                         
  -4   0   4       5207.90       5348.99       158.13 o                         
  -2   0   4      12963.17      12109.75       306.37 o                         
   0   0   4     211940.45     204658.91     10468.74 o                         
   2   0   4      11150.30      11627.38       287.23 o                         
   4   0   4       5187.39       5837.85        98.27 o                         
   6   0   4       2430.80       2529.14        87.53 o                         
   8   0   4        147.12         81.10        24.31 o                         
  10   0   4          2.56         20.22        11.94 o                         
  12   0   4       3866.45       4048.71       241.29 o                         
  14   0   4       2488.56       2600.43       246.56 o                         
  16   0   4         21.14         23.04        17.83 o                         
  18   0   4        369.87        259.85       131.99 o                         
 -17   1   4          1.83          8.53        13.61 o                         
 -15   1   4        402.55        400.34        46.72 o                         
 -13   1   4        118.50         66.05        19.34 o                         
 -11   1   4       1789.05       1470.29       157.34 o                         
  -9   1   4      14926.94      15799.33       243.82 o                         
  -7   1   4        466.87        536.42        23.03 o                         
  -5   1   4      11282.88      10158.81       409.32 o                         
  -3   1   4       1776.78       1795.64        39.80 o                         
  -1   1   4      25072.96      23175.00       772.53 o                         
   1   1   4      15634.23      16634.75       343.96 o                         
   3   1   4       2680.58       2979.07        56.69 o                         
   5   1   4       3979.24       4592.33        74.94 o                         
   7   1   4       1311.04       1553.53        54.51 o                         
   9   1   4       1803.75       2110.78        75.78 o                         
  11   1   4        801.10        837.89        52.23 o                         
  13   1   4         79.56         96.60        21.90 o                         
  15   1   4         36.23         47.60        11.77 o                         
  17   1   4        110.32        111.24        24.67 o                         
 -18   2   4          0.04         18.34        14.62 o                         
 -16   2   4        753.70        748.13       100.19 o                         
 -14   2   4        244.85        193.92        39.10 o                         
 -12   2   4        593.05        381.30        97.15 o                         
 -10   2   4        164.37        107.48        10.56 o                         
  -8   2   4       1141.58       1092.81        34.35 o                         
  -6   2   4       2718.72       2891.49       114.87 o                         
  -4   2   4       3431.10       3443.56        61.50 o                         
  -2   2   4      12628.71      12051.31       631.56 o                         
   0   2   4       4237.13       4635.72        99.23 o                         
   2   2   4       6010.60       6016.55       121.77 o                         
   4   2   4      11920.52      13513.03       455.56 o                         
   6   2   4         43.87         89.63        12.82 o                         
   8   2   4       1878.76       2142.17        61.68 o                         
  10   2   4        694.21        672.42        45.40 o                         
  12   2   4        276.47        281.21        30.54 o                         
  14   2   4         52.06         67.82        15.83 o                         
  16   2   4         49.79         57.49        15.76 o                         
  18   2   4        312.14        209.61        49.30 o                         
 -17   3   4         31.33         42.54        15.43 o                         
 -15   3   4         58.83         69.56        19.81 o                         
 -13   3   4        362.17        296.87        47.76 o                         
 -11   3   4         24.70         23.93        11.10 o                         
  -9   3   4        119.77        115.86        12.71 o                         
  -7   3   4        659.57        702.01        48.09 o                         
  -5   3   4         91.73        102.97        16.27 o                         
  -3   3   4       2111.38       2339.84        44.46 o                         
  -1   3   4        208.52        229.87        19.47 o                         
   1   3   4      10278.86       9769.32       118.06 o                         
   3   3   4         59.46         76.68        11.03 o                         
   5   3   4       3022.06       3084.61       177.20 o                         
   7   3   4        551.04        632.22        35.77 o                         
   9   3   4       1064.46       1250.45        53.88 o                         
  11   3   4       1405.00       1481.61        63.17 o                         
  13   3   4        115.65        134.33        20.61 o                         
  15   3   4         35.17         57.78        16.64 o                         
  17   3   4         30.28         26.98         9.81 o                         
 -18   4   4        184.96        255.26        69.70 o                         
 -16   4   4         48.47         44.28        13.86 o                         
 -14   4   4        224.75        184.92        30.15 o                         
 -12   4   4       1179.67       1091.05       109.94 o                         
 -10   4   4        176.72        157.20        32.71 o                         
  -8   4   4        999.60        934.77        36.43 o                         
  -6   4   4       2757.22       2697.14       105.26 o                         
  -4   4   4        682.68        889.21        29.02 o                         
  -2   4   4       8290.63       8196.55       238.63 o                         
   0   4   4       1502.77       1372.74        39.49 o                         
   2   4   4       3370.29       3140.19        74.25 o                         
   4   4   4       2135.20       1572.15        72.22 o                         
   6   4   4         47.79        138.89        13.17 o                         
   8   4   4        845.21        797.11        41.53 o                         
  10   4   4         45.34         77.15        16.55 o                         
  12   4   4         99.96         92.76        20.64 o                         
  14   4   4          5.85         28.43        14.40 o                         
  16   4   4        153.08        169.97        29.69 o                         
 -17   5   4         19.75         17.87        14.03 o                         
 -15   5   4        230.19        214.38        31.69 o                         
 -13   5   4       1109.78       1111.92        75.49 o                         
 -11   5   4         43.08         33.41        11.07 o                         
  -9   5   4        763.76        570.10       134.00 o                         
  -7   5   4         77.55         61.47         9.45 o                         
  -5   5   4       2888.76       3024.75       106.85 o                         
  -3   5   4       2040.28       2153.77        66.54 o                         
  -1   5   4        232.45        289.71        20.70 o                         
   1   5   4       3672.26       3844.27        78.94 o                         
   3   5   4       2636.46       2683.83        75.52 o                         
   5   5   4          3.14         37.56         8.22 o                         
   7   5   4       2376.45       2481.85        79.63 o                         
   9   5   4        262.62        215.16        42.43 o                         
  11   5   4         14.65          8.70         6.93 o                         
  13   5   4         59.45         69.48        20.30 o                         
  15   5   4        509.11        463.14        57.44 o                         
  17   5   4         12.68         40.44        17.72 o                         
 -16   6   4        635.23        711.97        73.65 o                         
 -14   6   4        460.91        520.96        49.88 o                         
 -12   6   4          8.06         13.28         6.15 o                         
 -10   6   4        149.74        194.93        27.55 o                         
  -8   6   4        203.28        260.31        30.40 o                         
  -6   6   4         67.94        102.99        16.94 o                         
  -4   6   4      10464.87      11211.02       275.26 o                         
  -2   6   4        207.38        227.25        19.61 o                         
   0   6   4       7349.63       7377.38       166.98 o                         
   2   6   4         44.20         65.01        12.38 o                         
   4   6   4      10470.58      10202.23       196.62 o                         
   6   6   4       3575.87       3770.72       124.23 o                         
   8   6   4       4480.31       4268.08       185.63 o                         
  10   6   4       1114.71        973.07        73.99 o                         
  12   6   4        569.28        558.01        48.18 o                         
  14   6   4          1.60         11.55        13.96 o                         
  16   6   4        106.28         63.15        28.62 o                         
 -15   7   4         16.66         39.08        20.90 o                         
 -13   7   4          2.91         21.15         9.08 o                         
 -11   7   4        122.80        132.37        19.89 o                         
  -9   7   4        793.60        757.74        51.53 o                         
  -7   7   4          0.01         21.88        10.93 o                         
  -5   7   4       1230.52       1128.53        55.03 o                         
  -3   7   4         25.27         40.69         8.92 o                         
  -1   7   4         55.20         42.12         8.17 o                         
   1   7   4        730.35        688.08        39.98 o                         
   3   7   4          1.09          6.87         6.24 o                         
   5   7   4        963.64        881.43        45.25 o                         
   7   7   4        518.08        477.13        45.91 o                         
   9   7   4       3425.45       3449.98       189.79 o                         
  11   7   4        120.44        126.79        20.55 o                         
  13   7   4       1202.54       1262.56        91.24 o                         
  15   7   4         13.09         39.36        21.58 o                         
 -14   8   4        457.35        528.07        57.32 o                         
 -12   8   4       1957.55       2049.21        94.22 o                         
 -10   8   4        235.52        266.43        28.65 o                         
  -8   8   4       2444.14       2347.96       111.06 o                         
  -6   8   4        203.24        174.45        24.82 o                         
  -4   8   4        736.41        631.47        49.06 o                         
  -2   8   4       3940.58       3844.73       138.70 o                         
   0   8   4        690.97        782.79        60.33 o                         
   2   8   4       1642.97       1559.40        71.94 o                         
   4   8   4         36.87         44.63        13.11 o                         
   6   8   4        201.37        175.31        25.71 o                         
   8   8   4       2091.00       2032.80       100.65 o                         
  10   8   4         17.73         71.77        22.08 o                         
  12   8   4         99.23        135.56        26.53 o                         
  14   8   4        324.11        259.08        45.27 o                         
 -13   9   4        412.84        362.81        59.47 o                         
 -11   9   4       1670.06       1620.07       149.05 o                         
  -9   9   4          8.25         24.57        12.49 o                         
  -7   9   4       2222.98       2515.50       129.23 o                         
  -5   9   4        130.61        109.71        28.82 o                         
  -3   9   4        177.52        152.96        21.22 o                         
  -1   9   4        158.04        145.63        22.68 o                         
   1   9   4        394.66        352.97        50.43 o                         
   3   9   4        307.31        314.65        35.67 o                         
   5   9   4       1035.75        943.64        60.99 o                         
   7   9   4       2140.17       1923.31       110.68 o                         
   9   9   4       1249.50       1319.30        77.89 o                         
  11   9   4         10.48         10.23        10.00 o                         
  13   9   4         97.80         98.22        29.64 o                         
 -12  10   4         96.47         92.40        22.09 o                         
 -10  10   4        219.39        192.96        31.06 o                         
  -8  10   4        161.38        142.60        24.08 o                         
  -6  10   4       1242.65       1172.27       134.33 o                         
  -4  10   4        807.46        782.98        63.13 o                         
  -2  10   4       1135.63       1060.41        64.72 o                         
   0  10   4       1213.62       1326.00        90.22 o                         
   2  10   4       1286.88       1255.33        86.49 o                         
   4  10   4       1704.33       1582.53        90.48 o                         
   6  10   4         46.92         72.68        16.82 o                         
   8  10   4        274.31        294.65        37.84 o                         
  10  10   4        216.68        250.01        42.54 o                         
  12  10   4        255.58        253.72        47.15 o                         
 -11  11   4        271.34        412.22        54.03 o                         
  -9  11   4        266.82        240.57        45.17 o                         
  -7  11   4        223.97        187.36        36.06 o                         
  -5  11   4       3335.88       3784.14       155.17 o                         
  -3  11   4        616.56        592.19        58.72 o                         
  -1  11   4       7135.10       7857.63       354.67 o                         
   1  11   4          7.00         76.09        29.03 o                         
   3  11   4        461.41        397.67        50.71 o                         
   5  11   4          2.51         14.40        14.98 o                         
   7  11   4         18.26         38.47        15.64 o                         
   9  11   4         81.14        104.22        29.29 o                         
  11  11   4          8.33         21.23        13.27 o                         
  -8  12   4        262.80        281.62        39.42 o                         
  -6  12   4        591.18        730.65        71.35 o                         
  -4  12   4        466.19        585.96        49.84 o                         
  -2  12   4          2.06         17.18        14.05 o                         
   0  12   4         64.88         61.79        22.35 o                         
   2  12   4        240.85        246.17        38.21 o                         
   4  12   4        754.56        794.45        77.46 o                         
   6  12   4         19.15         38.68        25.42 o                         
   8  12   4         34.42         29.48        18.94 o                         
  -5  13   4         58.32         56.25        18.88 o                         
  -3  13   4         21.79         29.60         8.82 o                         
  -1  13   4         43.41         38.34        24.49 o                         
   1  13   4         39.51         19.86        13.30 o                         
   3  13   4        113.89        101.78        29.84 o                         
   5  13   4        128.77        149.70        48.11 o                         
 -17   1   5          1.61         27.51        18.81 o                         
 -15   1   5         18.21         31.56        20.92 o                         
 -13   1   5       1609.95       1851.20       123.13 o                         
 -11   1   5       3162.51       2231.27       398.63 o                         
  -9   1   5       1095.09       1015.33       106.05 o                         
  -7   1   5       7878.82       6947.29       184.54 o                         
  -5   1   5       2419.37       2011.46       331.54 o                         
  -3   1   5       4640.52       3526.16       199.73 o                         
  -1   1   5      76525.05      76404.09      1425.89 o                         
   1   1   5      31277.60      31931.17       809.29 o                         
   3   1   5      15566.65      17400.42       188.45 o                         
   5   1   5       2971.84       3130.56        65.25 o                         
   7   1   5        151.83        138.40        18.60 o                         
   9   1   5        274.93        340.27        31.99 o                         
  11   1   5       1226.59       1365.58        86.55 o                         
  13   1   5         50.15         83.07        18.95 o                         
  15   1   5        265.11        322.91        38.68 o                         
  17   1   5          0.02         20.88        10.56 o                         
 -18   2   5         34.33         57.85        23.99 o                         
 -16   2   5         95.14        120.63        45.16 o                         
 -14   2   5        333.49        269.46        70.06 o                         
 -12   2   5        164.07        102.77        30.76 o                         
 -10   2   5        148.62        109.37        16.57 o                         
  -8   2   5       1992.02       1968.94        57.67 o                         
  -6   2   5        576.60        563.83        32.06 o                         
  -4   2   5      12324.74      12396.88       203.60 o                         
  -2   2   5      18147.27      17460.49       656.40 o                         
   0   2   5       3940.31       4220.84       212.21 o                         
   2   2   5       5402.52       5616.27       158.38 o                         
   4   2   5        616.68        628.31        40.92 o                         
   6   2   5       1100.21       1039.19        36.52 o                         
   8   2   5       6787.25       7879.39       224.37 o                         
  10   2   5       2530.58       2681.31        93.87 o                         
  12   2   5         51.94        111.30        22.53 o                         
  14   2   5        335.14        378.00        36.33 o                         
  16   2   5        129.64        160.37        26.93 o                         
  18   2   5         19.20         17.37        12.94 o                         
 -17   3   5         45.78         54.09        22.74 o                         
 -15   3   5       1061.80       1314.58       115.14 o                         
 -13   3   5        165.19        163.29        30.83 o                         
 -11   3   5       1624.15       1506.88        83.41 o                         
  -9   3   5         49.32         58.89         9.15 o                         
  -7   3   5       2124.92       2237.56        86.30 o                         
  -5   3   5       2653.42       2193.77       376.22 o                         
  -3   3   5        250.46        222.34        12.88 o                         
  -1   3   5        314.32        297.60        20.10 o                         
   1   3   5       5403.81       6073.40       127.20 o                         
   3   3   5       1004.80        864.69        46.64 o                         
   5   3   5       4980.27       5266.08       187.34 o                         
   7   3   5      15511.35      16603.25       240.22 o                         
   9   3   5        283.21        325.63        30.42 o                         
  11   3   5       7523.04       7303.80       188.90 o                         
  13   3   5       1353.01       1346.35        66.14 o                         
  15   3   5        766.01        831.88        55.19 o                         
  17   3   5         44.54         32.97        15.67 o                         
 -16   4   5         31.42         32.31        23.42 o                         
 -14   4   5        192.27        203.93        31.67 o                         
 -12   4   5          3.62         32.75        15.37 o                         
 -10   4   5        397.11        268.36        58.70 o                         
  -8   4   5        394.10        307.41        28.19 o                         
  -6   4   5        714.76        702.74        33.01 o                         
  -4   4   5        521.01        362.26        20.06 o                         
  -2   4   5         22.54         15.27         4.68 o                         
   0   4   5        699.10        506.94        53.77 o                         
   2   4   5      10851.11      10397.43       139.15 o                         
   4   4   5       1600.50       1665.73        56.71 o                         
   6   4   5       3427.20       3208.09        70.13 o                         
   8   4   5        141.31        180.55        21.62 o                         
  10   4   5       1276.09       1322.97        59.94 o                         
  12   4   5        284.22        274.40        34.48 o                         
  14   4   5       2067.54       1990.31       128.03 o                         
  16   4   5        653.32        678.33        92.01 o                         
 -17   5   5        111.70         99.10        27.94 o                         
 -15   5   5        137.51         84.60        43.03 o                         
 -13   5   5        456.25        518.63        47.36 o                         
 -11   5   5         80.04         72.53        18.19 o                         
  -9   5   5       2540.27       1928.51       261.33 o                         
  -7   5   5       2749.49       2814.13        87.23 o                         
  -5   5   5       9950.02      11425.98       208.94 o                         
  -3   5   5       8697.67       7254.40       592.13 o                         
  -1   5   5      16308.43      16808.65       200.58 o                         
   1   5   5       5132.56       4823.00        88.01 o                         
   3   5   5      11234.99      10927.72       227.25 o                         
   5   5   5       5419.12       5069.47       106.59 o                         
   7   5   5         39.04         41.96         8.03 o                         
   9   5   5       1641.58       1656.44        66.37 o                         
  11   5   5        638.34        600.91        42.87 o                         
  13   5   5          2.96         21.87        11.52 o                         
  15   5   5          7.41         34.30        14.08 o                         
  17   5   5        107.85         73.72        20.56 o                         
 -16   6   5        497.65        517.15        63.82 o                         
 -14   6   5        167.76        217.03        33.44 o                         
 -12   6   5        804.89        837.87        57.84 o                         
 -10   6   5       4086.28       4149.68       513.24 o                         
  -8   6   5       2362.54       2392.70       110.89 o                         
  -6   6   5       5839.66       6275.57       192.21 o                         
  -4   6   5       6208.60       6635.55       159.01 o                         
  -2   6   5        177.33        231.36        20.68 o                         
   0   6   5       4514.62       4635.23       112.64 o                         
   2   6   5        107.96        167.48        18.63 o                         
   4   6   5       3775.44       3494.50        96.79 o                         
   6   6   5        182.41        177.37        22.28 o                         
   8   6   5        140.58        114.96        26.58 o                         
  10   6   5        458.23        462.92        37.05 o                         
  12   6   5        341.35        328.73        34.19 o                         
  14   6   5         63.48         73.35        19.76 o                         
  16   6   5        245.96        181.71        37.92 o                         
 -15   7   5        880.70        990.82        86.90 o                         
 -13   7   5        299.06        301.20        34.39 o                         
 -11   7   5        178.88        202.09        24.71 o                         
  -9   7   5          3.07          7.27         5.18 o                         
  -7   7   5        165.83        151.10        17.88 o                         
  -5   7   5         20.46         25.68         9.85 o                         
  -3   7   5       1468.84       1483.36        53.64 o                         
  -1   7   5         11.21          5.87         5.18 o                         
   1   7   5       1224.44       1389.39        55.74 o                         
   3   7   5       5945.20       6170.74       153.45 o                         
   5   7   5       1406.64       1439.40        66.80 o                         
   7   7   5       1862.80       1658.16       155.57 o                         
   9   7   5        408.10        363.56        62.58 o                         
  11   7   5        362.56        376.24        35.78 o                         
  13   7   5         63.32         71.13        21.53 o                         
  15   7   5       1757.80       1759.44       141.69 o                         
 -14   8   5         35.43         36.04        13.93 o                         
 -12   8   5         52.80         73.37        17.75 o                         
 -10   8   5        205.52        247.28        29.04 o                         
  -8   8   5         54.95         71.82        15.36 o                         
  -6   8   5         30.07         19.77        10.18 o                         
  -4   8   5        972.76        952.88       103.31 o                         
  -2   8   5       1270.63       1417.75        83.42 o                         
   0   8   5       2411.32       2413.93       101.78 o                         
   2   8   5        129.90        114.81        17.15 o                         
   4   8   5        724.93        769.75        45.24 o                         
   6   8   5       1515.49       1534.04        86.74 o                         
   8   8   5        807.05        795.81        78.91 o                         
  10   8   5       2767.14       2431.93       134.79 o                         
  12   8   5        689.12        726.09        68.81 o                         
  14   8   5        459.93        392.24        57.57 o                         
 -13   9   5          3.92         10.89         6.88 o                         
 -11   9   5        460.10        429.20        46.58 o                         
  -9   9   5         26.65         40.17        11.95 o                         
  -7   9   5       1873.88       1936.40       132.05 o                         
  -5   9   5       2052.70       2164.74       105.94 o                         
  -3   9   5       2948.76       2867.02       175.20 o                         
  -1   9   5        308.88        366.25        45.30 o                         
   1   9   5        752.98        882.21        78.22 o                         
   3   9   5         90.37        101.20        21.85 o                         
   5   9   5       2423.03       2336.42       134.46 o                         
   7   9   5       1013.68        984.47        72.57 o                         
   9   9   5       2837.02       2726.09       148.72 o                         
  11   9   5        278.35        278.76        42.31 o                         
  13   9   5        175.47        135.95        41.35 o                         
 -12  10   5        123.84        130.81        39.16 o                         
 -10  10   5         82.23         96.59        31.52 o                         
  -8  10   5        104.80         83.66        22.44 o                         
  -6  10   5        164.23        143.21        24.06 o                         
  -4  10   5        588.37        487.16        65.05 o                         
  -2  10   5        202.19        241.01        38.30 o                         
   0  10   5       2393.95       2670.77       217.19 o                         
   2  10   5        766.79        765.19        69.77 o                         
   4  10   5       2027.95       1474.96       141.66 o                         
   6  10   5        168.67        156.46        25.65 o                         
   8  10   5         15.13         12.92        10.82 o                         
  10  10   5         60.68         32.27        19.65 o                         
  12  10   5         89.91         78.54        27.79 o                         
 -11  11   5         13.20         32.57        20.61 o                         
  -9  11   5        101.04         96.11        24.77 o                         
  -7  11   5        319.36        377.59        49.76 o                         
  -5  11   5         45.44         98.49        24.58 o                         
  -3  11   5       1680.38       1780.69       171.78 o                         
  -1  11   5        312.27        314.79        47.59 o                         
   1  11   5       3530.58       4104.62       230.64 o                         
   3  11   5       1372.32       1276.65       104.96 o                         
   5  11   5       1458.24       1142.47        91.93 o                         
   7  11   5        124.27        110.21        22.23 o                         
   9  11   5          6.31          4.00         7.94 o                         
  -8  12   5        396.31        389.53        41.11 o                         
  -6  12   5        171.67        200.94        49.22 o                         
  -4  12   5        556.59        564.32        57.77 o                         
  -2  12   5          0.26          4.37        21.54 o                         
   0  12   5        983.89        977.31       100.38 o                         
   2  12   5       1662.76       1490.62       141.78 o                         
   4  12   5        415.71        422.71        56.58 o                         
   6  12   5        676.21        647.44        69.52 o                         
   8  12   5        897.23        745.23        96.39 o                         
  -5  13   5         77.15        122.55        33.12 o                         
  -3  13   5        393.22        288.37        41.11 o                         
  -1  13   5         90.67        103.63        28.62 o                         
   1  13   5          4.39          2.03        12.73 o                         
   3  13   5         87.38         90.98        27.05 o                         
   5  13   5         11.60         55.48        37.60 o                         
 -18   0   6        259.73        451.81       112.31 o                         
 -16   0   6        777.96        852.41       134.04 o                         
 -14   0   6       2762.66       3362.11       246.99 o                         
 -12   0   6       2729.15       2650.94       255.59 o                         
 -10   0   6       3201.71       2073.61       502.76 o                         
  -8   0   6       9449.64       8422.81       163.75 o                         
  -6   0   6       3467.91       3439.56       114.09 o                         
  -4   0   6       2647.52       1989.89       140.72 o                         
  -2   0   6       1925.62       2067.69       124.14 o                         
   0   0   6        654.01        568.28        42.06 o                         
   2   0   6      15598.61      18348.13       834.66 o                         
   4   0   6       3087.65       3312.10        95.21 o                         
   6   0   6        429.67        609.41        56.58 o                         
   8   0   6         11.80          7.80        16.46 o                         
  10   0   6        269.23        235.77        41.53 o                         
  12   0   6       1368.58       1413.03       104.66 o                         
  14   0   6       1185.09       1214.28       105.61 o                         
  16   0   6        355.74        369.73        61.17 o                         
  18   0   6        419.29        238.31       116.39 o                         
 -17   1   6        772.11        856.46        99.05 o                         
 -15   1   6          8.13         -9.45        17.64 o                         
 -13   1   6        864.20        878.54        98.61 o                         
 -11   1   6         19.48         20.56         7.36 o                         
  -9   1   6       1091.29        796.72       107.06 o                         
  -7   1   6       2539.61       2378.58        61.96 o                         
  -5   1   6       2856.90       2197.12       246.33 o                         
  -3   1   6       9284.67       8077.91       263.06 o                         
  -1   1   6       7348.03       7676.57       182.48 o                         
   1   1   6       1271.94       1319.89        41.37 o                         
   3   1   6       5301.91       5430.89        96.73 o                         
   5   1   6        515.74        570.39        32.69 o                         
   7   1   6       5834.31       6124.19       117.36 o                         
   9   1   6         63.65         64.25        15.09 o                         
  11   1   6        111.24        118.73        23.24 o                         
  13   1   6         71.70         81.65        20.81 o                         
  15   1   6          0.13         24.64        13.10 o                         
  17   1   6        524.06        568.33        55.69 o                         
 -18   2   6         94.28         75.07        43.97 o                         
 -16   2   6        148.73        226.33        52.31 o                         
 -14   2   6        154.68        119.76        25.58 o                         
 -12   2   6          4.77         11.59         5.83 o                         
 -10   2   6        524.10        507.66        32.59 o                         
  -8   2   6        750.02        747.93        35.82 o                         
  -6   2   6        220.36        170.92        14.02 o                         
  -4   2   6       1142.52       1078.03       101.19 o                         
  -2   2   6      29962.70      28150.67      1077.26 o                         
   0   2   6       2106.14       2106.46        72.81 o                         
   2   2   6       6454.16       6678.07       167.93 o                         
   4   2   6         45.52         59.55        12.65 o                         
   6   2   6        711.59        602.29        33.72 o                         
   8   2   6       4214.10       4376.28        94.32 o                         
  10   2   6        903.51        955.77        53.06 o                         
  12   2   6      10562.10      10727.37       208.16 o                         
  14   2   6          0.44         24.51        13.80 o                         
  16   2   6        422.55        477.46        44.99 o                         
 -17   3   6          2.34         20.05        20.86 o                         
 -15   3   6        185.56        197.19        45.56 o                         
 -13   3   6        542.36        557.13        62.55 o                         
 -11   3   6         60.99         72.04        12.27 o                         
  -9   3   6        970.92       1065.05        51.31 o                         
  -7   3   6       1977.54       2522.95       141.03 o                         
  -5   3   6        129.11        114.58        17.64 o                         
  -3   3   6        180.29        178.54        11.75 o                         
  -1   3   6       1418.61       1646.36        51.73 o                         
   1   3   6       3476.19       3538.25       164.90 o                         
   3   3   6      11665.79      11798.18       183.11 o                         
   5   3   6        126.47        127.38        23.30 o                         
   7   3   6       6376.09       7070.85       117.76 o                         
   9   3   6        157.60        175.65        22.26 o                         
  11   3   6         49.43         72.07        15.10 o                         
  13   3   6         42.79         56.65        17.67 o                         
  15   3   6         47.23         47.11         9.13 o                         
  17   3   6        432.04        396.32        47.43 o                         
 -16   4   6        136.12        105.23        26.57 o                         
 -14   4   6         52.34         70.84        20.77 o                         
 -12   4   6       1487.81       1605.42       116.76 o                         
 -10   4   6          5.76          8.61         6.96 o                         
  -8   4   6        806.00        647.76        51.39 o                         
  -6   4   6        466.38        455.37        31.28 o                         
  -4   4   6       5092.31       5378.97        78.34 o                         
  -2   4   6        119.44        178.13        16.69 o                         
   0   4   6       3117.35       2823.95        91.19 o                         
   2   4   6         52.15        101.56        15.64 o                         
   4   4   6       1514.71       1382.59        67.07 o                         
   6   4   6        508.10        464.22        41.75 o                         
   8   4   6       1369.44       1410.81        53.92 o                         
  10   4   6        150.97        159.58        20.18 o                         
  12   4   6        193.07        198.56        26.04 o                         
  14   4   6       1043.88       1013.39        71.92 o                         
  16   4   6        536.85        496.77        76.55 o                         
 -17   5   6          6.76         79.52        30.23 o                         
 -15   5   6        456.34        570.57       101.98 o                         
 -13   5   6        604.54        746.76        52.43 o                         
 -11   5   6       2312.09       2613.37       159.95 o                         
  -9   5   6        187.86        164.88        22.47 o                         
  -7   5   6        341.87        413.59        29.16 o                         
  -5   5   6        745.79        998.26        35.53 o                         
  -3   5   6       1839.92       2070.79        61.11 o                         
  -1   5   6       5636.14       6612.71       136.05 o                         
   1   5   6        388.44        401.51        34.35 o                         
   3   5   6        198.18        251.73        25.19 o                         
   5   5   6       1011.03        986.52        55.00 o                         
   7   5   6         85.16        104.25        13.10 o                         
   9   5   6        114.92         93.28        19.02 o                         
  11   5   6          0.02         12.28        11.23 o                         
  13   5   6        192.14        226.95        33.71 o                         
  15   5   6          1.07         12.31        10.96 o                         
 -16   6   6          7.40         22.33        17.93 o                         
 -14   6   6         29.96         62.76        19.09 o                         
 -12   6   6        121.07        180.53        27.94 o                         
 -10   6   6       1966.35       1667.01       249.74 o                         
  -8   6   6       2742.22       2406.66       272.40 o                         
  -6   6   6        428.96        419.93        26.21 o                         
  -4   6   6       2376.05       1976.22       233.37 o                         
  -2   6   6         24.14         57.23        10.99 o                         
   0   6   6        561.92        485.49        27.27 o                         
   2   6   6         78.03         78.71        12.45 o                         
   4   6   6       5964.63       5628.90       187.10 o                         
   6   6   6        103.14        110.52        18.53 o                         
   8   6   6       2184.13       1548.52       360.99 o                         
  10   6   6        283.30        254.82        29.98 o                         
  12   6   6         17.76         26.78        10.98 o                         
  14   6   6        102.46        102.36        23.69 o                         
  16   6   6          0.56          6.27         6.79 o                         
 -15   7   6         22.02         18.72        11.76 o                         
 -13   7   6         51.80         85.97        18.90 o                         
 -11   7   6          1.16          3.21        10.56 o                         
  -9   7   6        376.71        351.44        44.04 o                         
  -7   7   6        198.35        164.98        31.88 o                         
  -5   7   6          2.22         25.79         7.60 o                         
  -3   7   6       1182.96       1132.78        54.77 o                         
  -1   7   6         78.24         60.44        10.40 o                         
   1   7   6        882.84        885.35        53.71 o                         
   3   7   6         23.36         38.68        11.75 o                         
   5   7   6        646.16        602.00        44.67 o                         
   7   7   6        397.60        410.90        44.44 o                         
   9   7   6       1508.36       1483.59       119.95 o                         
  11   7   6         10.80         10.47        18.63 o                         
  13   7   6        814.02        867.41        78.06 o                         
  15   7   6         83.50        147.84        39.71 o                         
 -14   8   6          6.17          3.59         6.33 o                         
 -12   8   6         25.64         33.40        14.13 o                         
 -10   8   6        232.03        225.23        31.26 o                         
  -8   8   6        120.62        107.26        21.89 o                         
  -6   8   6       2170.13       1987.43       237.88 o                         
  -4   8   6        472.36        324.79        55.16 o                         
  -2   8   6        920.38        918.56        59.89 o                         
   0   8   6        375.92        377.24        39.07 o                         
   2   8   6       4692.78       4741.62       132.06 o                         
   4   8   6        224.06        201.34        24.78 o                         
   6   8   6       2283.09       2103.96        94.75 o                         
   8   8   6        392.51        335.20        42.50 o                         
  10   8   6        186.13        225.76        37.32 o                         
  12   8   6        458.85        489.27        57.98 o                         
  14   8   6        298.50        272.75        60.60 o                         
 -13   9   6          1.72         12.33         9.97 o                         
 -11   9   6         15.13         22.69        15.28 o                         
  -9   9   6         69.11         57.85        18.35 o                         
  -7   9   6         16.92          9.41         5.04 o                         
  -5   9   6       1100.23       1132.26        94.22 o                         
  -3   9   6       2214.88       2119.16       250.82 o                         
  -1   9   6        779.93        752.32        66.76 o                         
   1   9   6         12.51          9.52         6.27 o                         
   3   9   6       2168.88       2074.97        92.28 o                         
   5   9   6        195.59        148.55        21.75 o                         
   7   9   6        495.12        512.47        47.37 o                         
   9   9   6        210.35        221.15        35.05 o                         
  11   9   6        798.18        844.95        76.07 o                         
  13   9   6         67.34         91.07        34.98 o                         
 -12  10   6        858.27       1226.80       147.51 o                         
 -10  10   6        364.65        360.31        55.64 o                         
  -8  10   6       1705.37       1882.08       315.97 o                         
  -6  10   6         20.90         28.91        15.79 o                         
  -4  10   6        113.61        143.91        29.34 o                         
  -2  10   6       1070.04       1080.20       103.51 o                         
   0  10   6        684.88        685.40        73.49 o                         
   2  10   6        816.50        797.02        70.18 o                         
   4  10   6        887.41        718.99        60.90 o                         
   6  10   6          0.01          3.54         7.45 o                         
   8  10   6        514.81        414.36        45.26 o                         
  10  10   6        622.67        477.51        57.73 o                         
  12  10   6        101.18         68.71        24.90 o                         
  -9  11   6        182.40        233.63        38.57 o                         
  -7  11   6         10.75         40.19        10.62 o                         
  -5  11   6       1048.18        978.83       141.05 o                         
  -3  11   6        215.96        282.92        45.94 o                         
  -1  11   6         61.94         82.53        26.54 o                         
   1  11   6        131.41        177.77        36.71 o                         
   3  11   6        506.48        430.92        54.84 o                         
   5  11   6        226.65        246.93        59.19 o                         
   7  11   6          0.03          4.92        12.20 o                         
   9  11   6         47.78         57.55        23.96 o                         
  -8  12   6        202.02        300.63        55.96 o                         
  -6  12   6        356.92        466.74        69.79 o                         
  -4  12   6        380.44        468.92        81.31 o                         
  -2  12   6        667.34        708.51        79.78 o                         
   0  12   6        132.70        128.31        31.74 o                         
   2  12   6        401.09        447.04        59.97 o                         
   4  12   6        234.66        290.36        48.48 o                         
   6  12   6        291.63        263.89        60.32 o                         
   8  12   6        345.81        384.00       103.49 o                         
  -3  13   6        313.96        200.28        75.87 o                         
  -1  13   6         99.75        138.72        36.74 o                         
   1  13   6        115.23         95.10        30.23 o                         
   3  13   6         30.06         83.34        28.86 o                         
 -17   1   7        292.30        414.37        72.48 o                         
 -15   1   7        161.60        194.80        46.10 o                         
 -13   1   7       1321.69       1430.56        78.22 o                         
 -11   1   7        248.05        258.24        28.19 o                         
  -9   1   7        284.95        194.18        32.91 o                         
  -7   1   7        745.22        530.72        68.33 o                         
  -5   1   7        255.42        257.11        21.83 o                         
  -3   1   7        228.21        211.67        16.23 o                         
  -1   1   7        152.80        163.72        16.70 o                         
   1   1   7        403.20        520.56        27.84 o                         
   3   1   7        257.54        317.75        23.46 o                         
   5   1   7       3087.67       3599.64        77.47 o                         
   7   1   7        464.74        502.06        46.90 o                         
   9   1   7       1231.88       1414.36        64.07 o                         
  11   1   7        460.11        452.88        41.80 o                         
  13   1   7       1528.93       1630.68        85.75 o                         
  15   1   7        186.30        249.70        36.90 o                         
  17   1   7        455.76        450.61        45.97 o                         
 -16   2   7        116.90        164.62        43.42 o                         
 -14   2   7        177.90        136.57        33.97 o                         
 -12   2   7        474.75        508.65        37.93 o                         
 -10   2   7         47.39         51.98         9.45 o                         
  -8   2   7        181.49        162.84        16.73 o                         
  -6   2   7          0.84          2.74         6.77 o                         
  -4   2   7       2869.53       2413.69       161.72 o                         
  -2   2   7        161.42        198.43        18.46 o                         
   0   2   7       4159.13       4371.22       163.01 o                         
   2   2   7        790.50        819.38        37.18 o                         
   4   2   7        451.76        498.51        31.68 o                         
   6   2   7        368.29        413.76        29.52 o                         
   8   2   7       2357.84       2608.20        91.44 o                         
  10   2   7        184.83        201.65        23.68 o                         
  12   2   7        855.58        989.29        59.40 o                         
  14   2   7        306.33        304.30        35.62 o                         
  16   2   7        104.04        112.06        23.25 o                         
 -17   3   7          2.57         33.20        26.71 o                         
 -15   3   7        210.99        260.95        52.42 o                         
 -13   3   7        535.74        475.98        58.79 o                         
 -11   3   7        841.25        818.53        64.64 o                         
  -9   3   7       2209.72       2360.58       126.64 o                         
  -7   3   7      14727.75      15671.17       272.65 o                         
  -5   3   7       5006.45       4056.68       493.47 o                         
  -3   3   7      34437.25      37269.44       661.99 o                         
  -1   3   7       7478.52       7993.34       114.48 o                         
   1   3   7       4840.37       5821.26       267.88 o                         
   3   3   7      10841.32      10438.91       312.93 o                         
   5   3   7       2307.28       2503.34        94.65 o                         
   7   3   7       5257.91       5304.50       118.75 o                         
   9   3   7        907.77        944.70        56.58 o                         
  11   3   7        140.02        164.87        25.54 o                         
  13   3   7          3.18         19.11        11.75 o                         
  15   3   7         17.83         16.81        14.78 o                         
  17   3   7          8.94         20.15        13.53 o                         
 -16   4   7         63.23         86.34        34.22 o                         
 -14   4   7        158.04        149.05        29.14 o                         
 -12   4   7       3093.60       3302.19       149.80 o                         
 -10   4   7       2513.47       2473.92       131.15 o                         
  -8   4   7       1346.67       1339.72        80.94 o                         
  -6   4   7       1885.26       2014.48        62.75 o                         
  -4   4   7        210.17        260.97        29.09 o                         
  -2   4   7       2905.53       2813.58        95.64 o                         
   0   4   7        188.85        208.13        20.35 o                         
   2   4   7       9465.76       9564.33       248.28 o                         
   4   4   7         54.04         47.86        12.47 o                         
   6   4   7        393.49        434.33        42.13 o                         
   8   4   7       1297.13       1332.64        77.08 o                         
  10   4   7        189.84        220.86        29.75 o                         
  12   4   7        966.24       1072.49        61.58 o                         
  14   4   7        164.18        157.89        28.99 o                         
  16   4   7         28.43         41.57        17.58 o                         
 -15   5   7         58.78         51.78        23.65 o                         
 -13   5   7       2422.20       2995.82       261.95 o                         
 -11   5   7        149.24        156.31        20.78 o                         
  -9   5   7       2246.27       2406.99        97.93 o                         
  -7   5   7        143.11        134.51        18.02 o                         
  -5   5   7        205.19        219.13        17.90 o                         
  -3   5   7       1170.35        864.27       137.54 o                         
  -1   5   7       1160.03       1235.81        56.56 o                         
   1   5   7       1983.08       2015.22        72.25 o                         
   3   5   7        792.71        728.91        44.07 o                         
   5   5   7       1909.78       1733.55        68.51 o                         
   7   5   7        144.77        133.77        16.29 o                         
   9   5   7       1270.58       1452.65        85.27 o                         
  11   5   7          2.11         15.45         7.38 o                         
  13   5   7       2583.10       2464.80       116.11 o                         
  15   5   7         33.99         15.32        15.48 o                         
 -16   6   7        166.02        107.47        51.14 o                         
 -14   6   7         11.23         28.55        10.79 o                         
 -12   6   7        992.49       1130.39        92.70 o                         
 -10   6   7        159.91        169.65        33.88 o                         
  -8   6   7       2026.19       2343.63       114.05 o                         
  -6   6   7         60.92         60.70        10.94 o                         
  -4   6   7        529.84        489.29        37.16 o                         
  -2   6   7         24.50          7.61         6.58 o                         
   0   6   7          0.49          2.18         7.45 o                         
   2   6   7       1187.86        781.86       134.65 o                         
   4   6   7       1663.23       1527.61        67.17 o                         
   6   6   7         36.25         42.93        14.62 o                         
   8   6   7       3623.70       2667.54       507.93 o                         
  10   6   7        627.08        670.26        62.97 o                         
  12   6   7        297.64        302.51        36.92 o                         
  14   6   7          0.85         -7.83        10.33 o                         
 -15   7   7         61.91         57.34        17.70 o                         
 -13   7   7        102.64        129.47        24.92 o                         
 -11   7   7        880.65       1088.81        72.85 o                         
  -9   7   7        143.26        172.77        33.88 o                         
  -7   7   7       2931.10       3181.94       108.83 o                         
  -5   7   7       2082.98       2052.62       114.64 o                         
  -3   7   7       2214.62       1986.17       238.93 o                         
  -1   7   7       1688.38       1623.54        74.50 o                         
   1   7   7          5.03         -0.56         6.56 o                         
   3   7   7        712.18        525.88        42.17 o                         
   5   7   7         50.61         50.20        11.80 o                         
   7   7   7       2323.72       2122.60       160.10 o                         
   9   7   7        537.88        546.78        55.37 o                         
  11   7   7       3353.33       3341.66       223.74 o                         
  13   7   7          1.53         25.56        20.72 o                         
 -14   8   7        120.42         81.63        22.51 o                         
 -12   8   7        162.55        226.79        34.71 o                         
 -10   8   7        507.98        521.22        74.07 o                         
  -8   8   7         90.55         92.78        19.28 o                         
  -6   8   7        302.56        186.91        37.71 o                         
  -4   8   7        345.24        264.76        48.07 o                         
  -2   8   7       2825.56       2721.31       145.36 o                         
   0   8   7        125.82        120.88        22.36 o                         
   2   8   7       7693.65       7610.23       268.67 o                         
   4   8   7        127.16         88.05        16.35 o                         
   6   8   7        306.49        266.87        28.09 o                         
   8   8   7        238.47        204.02        34.88 o                         
  10   8   7        333.98        282.06        42.95 o                         
  12   8   7        361.68        279.13        45.22 o                         
  14   8   7          1.64          9.16        18.97 o                         
 -13   9   7          8.94         15.05         9.70 o                         
 -11   9   7         33.45         46.68        23.14 o                         
  -9   9   7         21.20         35.48        13.79 o                         
  -7   9   7          2.80          5.76         7.89 o                         
  -5   9   7        315.13        242.34        53.20 o                         
  -3   9   7         72.03         61.27        17.15 o                         
  -1   9   7         11.01         14.12        15.11 o                         
   1   9   7        431.97        419.22        43.03 o                         
   3   9   7       1872.87       1781.53        86.87 o                         
   5   9   7         42.71         36.94        11.09 o                         
   7   9   7         75.41         66.49        20.47 o                         
   9   9   7          7.02         35.93        18.86 o                         
  11   9   7         37.46         65.30        24.25 o                         
 -10  10   7          1.62         21.54        12.74 o                         
  -8  10   7        130.25        206.09        45.00 o                         
  -6  10   7          5.17         19.55        28.01 o                         
  -4  10   7        199.67        174.13        38.07 o                         
  -2  10   7        459.75        477.51        55.37 o                         
   0  10   7        216.03        175.59        33.52 o                         
   2  10   7        222.85        177.56        34.70 o                         
   4  10   7        527.89        466.95        54.03 o                         
   6  10   7        256.49        196.74        30.41 o                         
   8  10   7         18.18         20.31        13.84 o                         
  10  10   7         56.91         34.31        15.67 o                         
  -9  11   7        416.32        548.66        72.59 o                         
  -7  11   7         90.05        170.12        41.44 o                         
  -5  11   7          0.35          6.65        43.78 o                         
  -3  11   7          0.09         16.34        14.61 o                         
  -1  11   7         63.50         63.67        20.81 o                         
   1  11   7         12.65         31.57        21.87 o                         
   3  11   7        215.91        206.88        37.52 o                         
   5  11   7         59.08         39.28        17.02 o                         
   7  11   7         10.18         14.13        11.86 o                         
   9  11   7         77.62         38.13        21.39 o                         
  -6  12   7         61.28         87.86        34.52 o                         
  -4  12   7        540.26        623.62       104.58 o                         
  -2  12   7         46.50         49.39        10.32 o                         
   0  12   7        185.96        145.03        33.83 o                         
   2  12   7        482.53        374.60        87.46 o                         
   4  12   7        617.42        626.92        68.94 o                         
   6  12   7          0.73         11.87        11.78 o                         
  -3  13   7        188.55        261.26        69.39 o                         
  -1  13   7       1057.03       1107.36       144.78 o                         
   1  13   7        224.19        262.97        48.17 o                         
 -16   0   8         50.61         90.79        52.93 o                         
 -14   0   8        721.89        829.59       125.86 o                         
 -12   0   8         59.34         74.99        24.29 o                         
 -10   0   8       1880.92       1711.28        95.89 o                         
  -8   0   8        796.19        898.26        47.99 o                         
  -6   0   8          0.04         17.97        11.48 o                         
  -4   0   8        972.54        968.58       107.46 o                         
  -2   0   8       2423.57       2369.47        87.69 o                         
   0   0   8       1375.77       1154.05        93.80 o                         
   2   0   8       9256.28      10028.49       216.21 o                         
   4   0   8        202.69        121.55        21.19 o                         
   6   0   8      13965.05      15512.50       247.16 o                         
   8   0   8       1987.42       2147.79       123.23 o                         
  10   0   8       5585.30       5852.65       296.90 o                         
  12   0   8       3116.81       3370.20       397.48 o                         
  14   0   8       4177.51       4190.03       215.90 o                         
  16   0   8        123.90        155.66       101.44 o                         
 -17   1   8          2.77          9.74        20.38 o                         
 -15   1   8          0.06         10.78        17.15 o                         
 -13   1   8          9.54         13.46         6.80 o                         
 -11   1   8        828.03        695.05       113.77 o                         
  -9   1   8        432.66        276.31        49.12 o                         
  -7   1   8        332.00        277.95        23.61 o                         
  -5   1   8         55.06         62.47         8.74 o                         
  -3   1   8          0.44          4.33         7.44 o                         
  -1   1   8       2520.57       2956.33        95.52 o                         
   1   1   8        587.75        676.12        34.85 o                         
   3   1   8       3145.06       3142.20        78.41 o                         
   5   1   8        840.95        868.91        40.40 o                         
   7   1   8        617.21        705.19        43.19 o                         
   9   1   8        669.97        846.22        64.95 o                         
  11   1   8        101.15        126.36        26.34 o                         
  13   1   8          4.82         38.02        18.74 o                         
  15   1   8        145.00        180.25        32.62 o                         
  17   1   8         24.71         49.33        14.87 o                         
 -16   2   8        226.55        319.84        62.22 o                         
 -14   2   8        281.57        326.65        37.37 o                         
 -12   2   8        368.58        338.14        38.73 o                         
 -10   2   8         11.29         13.74         9.50 o                         
  -8   2   8       2141.25       2199.89        80.98 o                         
  -6   2   8       1001.15        836.68        34.75 o                         
  -4   2   8        172.51        167.51        14.23 o                         
  -2   2   8       7438.42       7125.75       241.96 o                         
   0   2   8       7141.84       7342.43       228.95 o                         
   2   2   8       7682.95       7580.34       205.31 o                         
   4   2   8         22.15         14.90        13.12 o                         
   6   2   8       6064.32       6259.93       118.61 o                         
   8   2   8         56.97         78.32        16.63 o                         
  10   2   8         21.18         20.89        12.57 o                         
  12   2   8        520.17        562.30        45.92 o                         
  14   2   8          0.16          3.61         9.09 o                         
  16   2   8        253.62        292.94        38.17 o                         
 -17   3   8         15.39         26.17        25.57 o                         
 -15   3   8         75.16        131.36        41.03 o                         
 -13   3   8        517.36        522.79        52.55 o                         
 -11   3   8         58.92         42.21         9.74 o                         
  -9   3   8        300.76        266.30        35.58 o                         
  -7   3   8         16.66         12.87         7.03 o                         
  -5   3   8       1798.33       1312.35       144.78 o                         
  -3   3   8        608.75        504.40        26.76 o                         
  -1   3   8        248.98        261.04        20.15 o                         
   1   3   8        188.68        157.37        16.31 o                         
   3   3   8        925.75        929.85        51.21 o                         
   5   3   8       2823.87       3042.63       108.58 o                         
   7   3   8        130.81        121.33        19.47 o                         
   9   3   8        390.56        402.10        44.50 o                         
  11   3   8        822.16        871.09        79.05 o                         
  13   3   8        536.38        583.00        52.89 o                         
  15   3   8         37.07         59.45        17.35 o                         
 -16   4   8         75.22        128.58        35.91 o                         
 -14   4   8         82.94         72.98        19.05 o                         
 -12   4   8       1298.09       1305.05       129.64 o                         
 -10   4   8        134.45        176.96        23.04 o                         
  -8   4   8        244.92        162.32        56.02 o                         
  -6   4   8         12.61          9.39         4.71 o                         
  -4   4   8        200.13        217.57        18.43 o                         
  -2   4   8         36.88         46.87         7.56 o                         
   0   4   8       1394.14       1359.58        53.59 o                         
   2   4   8        201.69        157.88        22.45 o                         
   4   4   8       1248.88       1046.70        63.51 o                         
   6   4   8        388.51        301.75        36.09 o                         
   8   4   8       1197.02       1217.75        60.82 o                         
  10   4   8       1450.97       1545.31        92.32 o                         
  12   4   8        573.32        615.44        62.13 o                         
  14   4   8        211.91        234.19        41.32 o                         
  16   4   8        274.16        269.24        39.17 o                         
 -15   5   8          4.61         22.12        14.96 o                         
 -13   5   8        571.11        627.82        77.62 o                         
 -11   5   8         29.96         27.29         7.60 o                         
  -9   5   8        435.02        480.17        35.66 o                         
  -7   5   8         16.31         34.50        10.99 o                         
  -5   5   8        697.91        703.45        39.59 o                         
  -3   5   8        161.85        129.55        16.80 o                         
  -1   5   8         27.13         33.64        15.64 o                         
   1   5   8        270.10        343.62        32.05 o                         
   3   5   8        366.91        437.96        36.20 o                         
   5   5   8        170.85        163.34        22.63 o                         
   7   5   8        319.38        300.49        29.64 o                         
   9   5   8        183.04        182.50        26.27 o                         
  11   5   8        180.73        205.27        36.74 o                         
  13   5   8          0.85          9.33        19.00 o                         
  15   5   8        382.02        337.73        66.85 o                         
 -14   6   8        284.93        324.00        64.46 o                         
 -12   6   8         54.61         65.73        19.07 o                         
 -10   6   8        114.76        128.26        19.91 o                         
  -8   6   8        429.87        468.96        36.46 o                         
  -6   6   8          0.39          3.68         3.32 o                         
  -4   6   8       1394.42       1507.87        55.19 o                         
  -2   6   8        727.15        803.88        51.25 o                         
   0   6   8        155.26        159.56        22.67 o                         
   2   6   8       2168.71       2083.32        80.28 o                         
   4   6   8       3011.64       2954.53        97.42 o                         
   6   6   8       3765.42       3443.56       115.70 o                         
   8   6   8       1881.58       1690.94       120.58 o                         
  10   6   8        999.10        995.76        76.67 o                         
  12   6   8         29.17         21.10        12.46 o                         
  14   6   8        151.69        168.50        37.65 o                         
 -13   7   8        501.76        549.16        81.90 o                         
 -11   7   8        211.78        295.44        39.45 o                         
  -9   7   8        173.59        171.76        24.31 o                         
  -7   7   8         92.14         84.94        18.10 o                         
  -5   7   8        589.72        545.97        35.16 o                         
  -3   7   8       1530.50       1560.56        74.58 o                         
  -1   7   8       1285.07       1333.46        69.21 o                         
   1   7   8       1649.22       1458.88        70.97 o                         
   3   7   8        431.14        305.91        43.04 o                         
   5   7   8        196.71        193.29        26.44 o                         
   7   7   8        299.97        223.78        31.92 o                         
   9   7   8        307.38        339.25        45.87 o                         
  11   7   8        275.75        322.69        49.93 o                         
  13   7   8        191.10        232.41        42.28 o                         
 -14   8   8        286.92        248.15        86.33 o                         
 -12   8   8          3.41         16.44         7.13 o                         
 -10   8   8       1388.00       1881.46       137.02 o                         
  -8   8   8        590.59        560.02        54.39 o                         
  -6   8   8       3596.01       4075.52       150.49 o                         
  -4   8   8        266.57        213.76        32.60 o                         
  -2   8   8      10177.18      11806.39       391.83 o                         
   0   8   8        368.54        377.44        39.12 o                         
   2   8   8       5214.74       4949.93       176.65 o                         
   4   8   8        101.29         81.37        15.12 o                         
   6   8   8          5.41         13.10         7.70 o                         
   8   8   8       1552.20       1555.45        98.01 o                         
  10   8   8        447.48        515.10        60.05 o                         
  12   8   8        175.48        189.49        39.50 o                         
 -11   9   8        764.45       1008.06        95.08 o                         
  -9   9   8        338.88        343.79        59.91 o                         
  -7   9   8       1332.94       1326.59       107.90 o                         
  -5   9   8        646.31        774.45        80.43 o                         
  -3   9   8        108.78        109.46        22.40 o                         
  -1   9   8          9.21        -12.20        14.67 o                         
   1   9   8        271.98        270.13        35.35 o                         
   3   9   8         14.44         29.19        13.78 o                         
   5   9   8        644.99        514.76        58.53 o                         
   7   9   8       1311.17       1059.12        72.04 o                         
   9   9   8       1848.21       1827.95       112.24 o                         
  11   9   8          2.37         37.35        21.24 o                         
 -10  10   8         45.44        133.25        40.72 o                         
  -8  10   8        130.24        181.48        34.57 o                         
  -6  10   8        234.96        307.06        69.29 o                         
  -4  10   8        221.54        210.14        42.31 o                         
  -2  10   8        319.31        354.08        41.91 o                         
   0  10   8       2142.26       2179.35       175.89 o                         
   2  10   8        291.93        328.80        47.28 o                         
   4  10   8       1784.44       1659.69       102.32 o                         
   6  10   8       1080.69       1179.75        88.85 o                         
   8  10   8        179.48        170.53        36.04 o                         
  10  10   8        507.65        473.79       104.15 o                         
  -9  11   8         11.50         46.21        29.49 o                         
  -7  11   8         23.83         12.21        26.74 o                         
  -5  11   8        476.90        626.45       106.50 o                         
  -3  11   8         43.37         44.80        22.86 o                         
  -1  11   8        557.30        538.55        87.06 o                         
   1  11   8        421.54        486.36        64.22 o                         
   3  11   8         11.64          1.00        14.35 o                         
   5  11   8        613.59        588.58        79.65 o                         
   7  11   8         14.07         31.83         9.33 o                         
  -6  12   8        181.87        360.25        63.05 o                         
  -4  12   8        182.47        252.31        89.00 o                         
  -2  12   8         38.66         46.17        25.32 o                         
   0  12   8         14.63         14.29        18.79 o                         
   2  12   8        211.49        245.84        45.06 o                         
   4  12   8         56.85        113.31        33.42 o                         
   6  12   8         43.06         61.03        23.57 o                         
 -17   1   9         37.19         40.65        21.69 o                         
 -15   1   9        134.77        103.61        20.36 o                         
 -13   1   9        288.49        295.12        29.14 o                         
 -11   1   9         11.60         17.82         7.82 o                         
  -9   1   9          1.12          3.23         4.51 o                         
  -7   1   9       1475.18       1394.69        43.80 o                         
  -5   1   9        330.03        333.51        32.96 o                         
  -3   1   9       2052.22       1858.71       102.09 o                         
  -1   1   9      25013.35      26173.32       537.36 o                         
   1   1   9      10887.77      11007.83       183.82 o                         
   3   1   9      12923.13      14011.28       174.03 o                         
   5   1   9       2228.22       2120.88        65.02 o                         
   7   1   9        820.12        885.16        49.38 o                         
   9   1   9        186.14        244.65        34.91 o                         
  11   1   9       1049.77       1169.40       100.02 o                         
  13   1   9        131.34        206.71        44.78 o                         
  15   1   9          9.09         15.41        17.04 o                         
 -16   2   9         76.46        128.04        38.29 o                         
 -14   2   9          7.24          8.48         9.42 o                         
 -12   2   9         11.12         39.25         8.63 o                         
 -10   2   9       3057.40       3379.43       192.80 o                         
  -8   2   9        882.46        694.98        98.01 o                         
  -6   2   9       7085.10       6938.33       195.68 o                         
  -4   2   9       1292.40       1217.92        46.98 o                         
  -2   2   9         72.72         43.93         9.70 o                         
   0   2   9       1431.76       1644.51        55.32 o                         
   2   2   9        116.72        136.55        17.17 o                         
   4   2   9        916.88        900.65        46.63 o                         
   6   2   9        479.59        568.50        38.45 o                         
   8   2   9       5038.02       5473.03       124.47 o                         
  10   2   9        713.46        853.62        62.14 o                         
  12   2   9        292.04        420.52        57.68 o                         
  14   2   9        103.83        122.06        33.14 o                         
  16   2   9         41.60         60.95        19.73 o                         
 -15   3   9        773.18       1148.70        98.13 o                         
 -13   3   9         41.61         60.41        12.31 o                         
 -11   3   9        952.29       1101.21        54.61 o                         
  -9   3   9        128.47        110.17        24.41 o                         
  -7   3   9       1717.57       1394.57       235.35 o                         
  -5   3   9       4778.60       3793.21       399.99 o                         
  -3   3   9       2685.91       2804.82        74.24 o                         
  -1   3   9      12281.96      13056.65       165.15 o                         
   1   3   9       1245.11       1233.54        57.76 o                         
   3   3   9        388.67        421.34        31.67 o                         
   5   3   9         90.62         91.67        22.28 o                         
   7   3   9       2091.49       1984.74        79.77 o                         
   9   3   9         10.89         20.81         9.72 o                         
  11   3   9        343.55        356.53        46.84 o                         
  13   3   9        473.80        540.29        74.13 o                         
  15   3   9         35.37         45.46        26.34 o                         
 -16   4   9        235.99        431.63        65.73 o                         
 -14   4   9        513.27        637.55        88.69 o                         
 -12   4   9        249.39        279.14        31.40 o                         
 -10   4   9       2202.18       2777.04       100.14 o                         
  -8   4   9          9.58          3.43         5.47 o                         
  -6   4   9        816.15        763.03        56.80 o                         
  -4   4   9         30.80         29.49         7.12 o                         
  -2   4   9        203.18        215.41        19.37 o                         
   0   4   9       2609.31       2761.37        75.53 o                         
   2   4   9       1639.42       1595.40        70.06 o                         
   4   4   9       1506.96       1418.11        77.02 o                         
   6   4   9         87.16        130.48        24.94 o                         
   8   4   9         11.71         29.79        10.50 o                         
  10   4   9         35.86         53.69        20.77 o                         
  12   4   9          6.15         15.57        18.33 o                         
  14   4   9       1437.75       1442.25       126.06 o                         
 -15   5   9        537.47        682.43       107.86 o                         
 -13   5   9         55.70         61.79        15.45 o                         
 -11   5   9        311.50        334.64        37.09 o                         
  -9   5   9        282.20        294.01        31.32 o                         
  -7   5   9        518.96        462.39        51.77 o                         
  -5   5   9       1747.65       1572.69       144.97 o                         
  -3   5   9       3036.14       3320.98        92.60 o                         
  -1   5   9       2520.44       2686.43        92.14 o                         
   1   5   9       1918.21       1825.72        74.54 o                         
   3   5   9        997.17        981.03        55.98 o                         
   5   5   9       5208.51       4954.88       127.10 o                         
   7   5   9        350.93        330.96        38.26 o                         
   9   5   9       3817.83       3574.24       168.31 o                         
  11   5   9        796.88        833.30        73.42 o                         
  13   5   9        112.69        123.00        35.27 o                         
  15   5   9          1.82         18.72        14.88 o                         
 -14   6   9          2.83         16.70        12.70 o                         
 -12   6   9        238.91        248.49        29.50 o                         
 -10   6   9       1052.43       1355.27        74.81 o                         
  -8   6   9        514.74        476.90        37.81 o                         
  -6   6   9       3523.67       3797.96       109.70 o                         
  -4   6   9       2281.87       2384.45        71.53 o                         
  -2   6   9          0.52          2.83         9.75 o                         
   0   6   9       1744.73       1652.02        74.69 o                         
   2   6   9       1874.95       1802.35        77.74 o                         
   4   6   9        937.59        891.76        57.43 o                         
   6   6   9       1512.01       1544.96        75.06 o                         
   8   6   9        556.16        501.37        74.33 o                         
  10   6   9        903.11        968.79        77.95 o                         
  12   6   9         89.21         73.77        26.78 o                         
  14   6   9         58.12         62.35        23.83 o                         
 -13   7   9         11.33         31.44        14.58 o                         
 -11   7   9        620.34        798.08        69.75 o                         
  -9   7   9         48.89         57.98        11.89 o                         
  -7   7   9          0.16         16.55        11.35 o                         
  -5   7   9          0.54          3.05         6.79 o                         
  -3   7   9         71.92         79.85        21.81 o                         
  -1   7   9         62.14         42.33        11.19 o                         
   1   7   9        343.16        355.58        37.08 o                         
   3   7   9        311.04        268.65        45.65 o                         
   5   7   9        482.89        447.46        42.20 o                         
   7   7   9        467.59        405.61        50.20 o                         
   9   7   9          4.98         11.44        10.99 o                         
  11   7   9        151.51        156.64        35.83 o                         
  13   7   9         14.66         36.38        20.00 o                         
 -12   8   9        182.99        216.72        58.56 o                         
 -10   8   9        401.56        511.79        69.92 o                         
  -8   8   9          2.55         20.52        11.87 o                         
  -6   8   9        106.95        142.85        27.76 o                         
  -4   8   9       1515.59       1769.46       106.77 o                         
  -2   8   9          0.57         36.40        15.98 o                         
   0   8   9       3832.35       3750.86       124.92 o                         
   2   8   9         54.60         73.77        18.31 o                         
   4   8   9        705.83        682.11        54.79 o                         
   6   8   9         97.25         94.56        21.26 o                         
   8   8   9        377.00        380.42        51.51 o                         
  10   8   9        207.92        269.34        47.40 o                         
  12   8   9        353.72        449.24        61.36 o                         
 -11   9   9        109.46        124.02        55.53 o                         
  -9   9   9       1566.75       1923.48       139.57 o                         
  -7   9   9          6.86         57.76        27.65 o                         
  -5   9   9       3462.86       3789.66       178.47 o                         
  -3   9   9        151.13        162.02        28.33 o                         
  -1   9   9         68.06         95.17        22.13 o                         
   1   9   9        134.17        158.04        26.35 o                         
   3   9   9          4.11          8.04        11.36 o                         
   5   9   9        587.11        486.51        47.36 o                         
   7   9   9        779.78        732.83        71.34 o                         
   9   9   9       1020.59        974.05        85.73 o                         
  11   9   9         27.34         54.78        25.28 o                         
 -10  10   9        574.83        689.84        85.99 o                         
  -8  10   9          8.87         11.31        16.13 o                         
  -6  10   9        132.70        155.72        48.40 o                         
  -4  10   9          6.68         79.49        29.88 o                         
  -2  10   9        873.50        753.24        84.43 o                         
   0  10   9        972.81        855.43        67.05 o                         
   2  10   9        126.18        130.30        24.42 o                         
   4  10   9         55.90         77.56        23.28 o                         
   6  10   9        192.29        174.17        35.33 o                         
   8  10   9        539.28        504.55        62.33 o                         
  10  10   9          0.43         -2.11        17.94 o                         
  -7  11   9        151.44        192.57        64.53 o                         
  -5  11   9         16.50         30.96        35.81 o                         
  -3  11   9         73.26        202.05        61.50 o                         
  -1  11   9         85.63         77.92        23.83 o                         
   1  11   9        104.86        132.84        39.38 o                         
   3  11   9         94.91         73.40        24.78 o                         
   5  11   9        243.76        250.75        45.23 o                         
   7  11   9         64.92         80.51        26.97 o                         
  -4  12   9        210.68        338.64        79.92 o                         
  -2  12   9        820.38        964.00       135.44 o                         
   0  12   9        403.34        399.97        67.25 o                         
   2  12   9         11.62          1.45         5.99 o                         
   4  12   9         95.15        125.36        31.34 o                         
 -16   0  10         17.75         12.14        19.79 o                         
 -14   0  10        588.99        524.60       136.83 o                         
 -12   0  10       3604.17       3527.02       575.14 o                         
 -10   0  10        911.44        989.08        69.31 o                         
  -8   0  10       5857.47       6142.99       164.43 o                         
  -6   0  10        122.58         92.42        14.29 o                         
  -4   0  10        513.06        382.34        37.22 o                         
  -2   0  10       1838.58       1901.11        89.01 o                         
   0   0  10       2503.94       2243.34       143.72 o                         
   2   0  10       2784.60       3421.54       143.61 o                         
   4   0  10       3687.12       3673.98       137.71 o                         
   6   0  10       2985.55       3362.80       124.85 o                         
   8   0  10        521.14        618.58        72.39 o                         
  10   0  10       1027.61       1005.81       138.99 o                         
  12   0  10       1020.54       1094.67       152.97 o                         
  14   0  10          5.84         71.43        44.11 o                         
  16   0  10        101.99        170.18        69.92 o                         
 -15   1  10         67.37         64.19        14.76 o                         
 -13   1  10        155.85        176.00        27.28 o                         
 -11   1  10        355.92        329.27        26.42 o                         
  -9   1  10          0.25         -3.34         3.65 o                         
  -7   1  10       2429.30       2660.47        70.57 o                         
  -5   1  10        389.30        285.82        17.45 o                         
  -3   1  10       3955.91       3706.54        99.69 o                         
  -1   1  10         42.45          2.67        13.55 o                         
   1   1  10       1607.56       1592.74        58.52 o                         
   3   1  10       7002.56       7114.09       143.67 o                         
   5   1  10        319.67        311.21        26.54 o                         
   7   1  10       1509.13       1616.96        69.82 o                         
   9   1  10        692.98        708.73        62.43 o                         
  11   1  10         43.27         49.69        21.01 o                         
  13   1  10        323.72        294.42        57.25 o                         
  15   1  10        453.17        566.61        85.20 o                         
 -16   2  10         32.95         63.51        21.48 o                         
 -14   2  10          0.28          8.97         6.83 o                         
 -12   2  10         30.79         57.62        15.81 o                         
 -10   2  10         15.17         16.56         6.99 o                         
  -8   2  10         79.82         61.56        11.30 o                         
  -6   2  10        300.71        288.11        22.35 o                         
  -4   2  10          6.11          8.08         8.18 o                         
  -2   2  10      12452.59      12122.33       403.54 o                         
   0   2  10       1908.63       1932.38        63.46 o                         
   2   2  10        752.91        701.28        40.08 o                         
   4   2  10          1.07          1.72         7.34 o                         
   6   2  10         40.32         28.40        10.36 o                         
   8   2  10       1918.73       2015.54        78.01 o                         
  10   2  10       1815.03       1946.13        94.69 o                         
  12   2  10       6016.77       6836.63       201.69 o                         
  14   2  10         66.37        109.54        29.38 o                         
 -15   3  10          1.23          3.47         7.46 o                         
 -13   3  10        194.91        259.68        30.32 o                         
 -11   3  10        141.04        142.75        19.78 o                         
  -9   3  10        110.96        129.07        20.97 o                         
  -7   3  10        727.93        621.46        38.35 o                         
  -5   3  10        352.70        314.60        26.81 o                         
  -3   3  10       1210.02       1282.39        46.61 o                         
  -1   3  10       1180.21       1200.77        50.28 o                         
   1   3  10        199.86        162.37        19.85 o                         
   3   3  10       2349.26       2424.80       131.29 o                         
   5   3  10         96.65         81.79        21.40 o                         
   7   3  10       1121.57       1130.32        62.33 o                         
   9   3  10        162.30        160.82        24.99 o                         
  11   3  10       1101.91       1196.31        87.81 o                         
  13   3  10         49.15         69.09        33.66 o                         
  15   3  10          0.57         13.12        21.55 o                         
 -14   4  10        261.81        303.12        35.78 o                         
 -12   4  10        718.15        777.47        81.49 o                         
 -10   4  10        462.56        543.36        39.26 o                         
  -8   4  10        767.51        760.39        45.97 o                         
  -6   4  10        118.32        100.11        17.30 o                         
  -4   4  10       3181.19       3152.36       110.89 o                         
  -2   4  10          9.61         13.48         7.87 o                         
   0   4  10        656.58        569.96        33.23 o                         
   2   4  10       1907.82       2006.01        93.10 o                         
   4   4  10        998.76        948.00        65.22 o                         
   6   4  10       3196.66       3239.51       125.45 o                         
   8   4  10       1887.80       1790.32        80.54 o                         
  10   4  10        826.77        879.27        72.96 o                         
  12   4  10        452.16        486.55        59.14 o                         
  14   4  10        614.26        605.86        85.87 o                         
 -15   5  10         37.14         71.14        19.51 o                         
 -13   5  10         46.75         62.72        14.54 o                         
 -11   5  10        575.58        615.35        59.37 o                         
  -9   5  10         36.75         53.04        16.35 o                         
  -7   5  10         20.36          9.52         8.11 o                         
  -5   5  10        129.76        122.86        20.93 o                         
  -3   5  10         71.26         80.88        16.44 o                         
  -1   5  10         27.80         41.70        11.58 o                         
   1   5  10       1645.80       1700.33        74.31 o                         
   3   5  10       1218.54       1133.43        63.23 o                         
   5   5  10       1700.33       1618.46        90.09 o                         
   7   5  10         63.19         78.56        17.91 o                         
   9   5  10       1007.96        897.53        59.55 o                         
  11   5  10        288.35        313.90        45.89 o                         
  13   5  10        369.42        372.10        53.22 o                         
 -14   6  10          2.59         20.90        12.97 o                         
 -12   6  10         11.52         40.20        10.72 o                         
 -10   6  10        583.94        679.55        59.51 o                         
  -8   6  10       2860.03       3128.65       124.52 o                         
  -6   6  10          1.73         22.06         8.35 o                         
  -4   6  10       6300.40       6747.18       139.24 o                         
  -2   6  10        126.20        141.47        20.83 o                         
   0   6  10       6469.71       6400.45       153.33 o                         
   2   6  10        692.77        693.36        51.08 o                         
   4   6  10       5219.78       5117.12       138.15 o                         
   6   6  10        271.24        256.21        33.46 o                         
   8   6  10        429.02        369.50        40.91 o                         
  10   6  10        135.22        121.32        25.95 o                         
  12   6  10        143.99        125.89        33.60 o                         
  14   6  10          4.07         14.95         7.73 o                         
 -13   7  10        394.80        377.93        83.36 o                         
 -11   7  10          2.95          7.94         6.05 o                         
  -9   7  10        300.47        333.47        39.55 o                         
  -7   7  10         89.42        110.43        19.92 o                         
  -5   7  10       3141.79       3471.15       131.04 o                         
  -3   7  10         96.92         87.28        16.87 o                         
  -1   7  10       1610.86       1446.52        76.45 o                         
   1   7  10          4.40          7.78        13.70 o                         
   3   7  10         16.99          4.55         6.42 o                         
   5   7  10         38.15         21.31        14.10 o                         
   7   7  10          0.49         35.00        13.17 o                         
   9   7  10         31.47         43.85        21.96 o                         
  11   7  10         37.68         63.86        25.72 o                         
  13   7  10         14.29         50.22        22.48 o                         
 -12   8  10          0.12          7.60         9.87 o                         
 -10   8  10        806.35        988.00        83.23 o                         
  -8   8  10         38.32         57.36        17.82 o                         
  -6   8  10          7.49         27.17        19.64 o                         
  -4   8  10       1029.20       1055.86        69.77 o                         
  -2   8  10          6.11         39.64        18.63 o                         
   0   8  10         35.67         75.75        21.87 o                         
   2   8  10       1168.60       1171.36        87.54 o                         
   4   8  10          0.75         30.15        11.13 o                         
   6   8  10        758.22        663.29        79.07 o                         
   8   8  10       1046.67       1055.12        85.97 o                         
  10   8  10         25.01         40.00        18.22 o                         
  12   8  10        446.17        466.08        63.43 o                         
 -11   9  10        169.78        140.47        60.59 o                         
  -9   9  10          1.44         19.75        14.63 o                         
  -7   9  10         78.81         68.43        29.22 o                         
  -5   9  10        529.61        716.25        79.81 o                         
  -3   9  10        907.41       1185.48       103.53 o                         
  -1   9  10        372.29        370.03        43.56 o                         
   1   9  10          2.70         46.38        19.84 o                         
   3   9  10       1481.20       1338.55       104.21 o                         
   5   9  10          2.52          3.00         9.28 o                         
   7   9  10       1081.91        953.05        94.96 o                         
   9   9  10        265.30        269.68        48.81 o                         
  -8  10  10       1067.07       1605.56       163.28 o                         
  -6  10  10        434.48        471.85        70.03 o                         
  -4  10  10       1354.61       1709.69       129.38 o                         
  -2  10  10        210.69        235.24        35.72 o                         
   0  10  10       1934.18       1939.81       197.97 o                         
   2  10  10        222.50        190.27        34.19 o                         
   4  10  10        892.54        745.91        96.83 o                         
   6  10  10        177.04        175.53        41.18 o                         
   8  10  10          0.09         11.01        15.92 o                         
  -7  11  10         68.30        117.84        47.73 o                         
  -5  11  10        123.35        187.17        59.17 o                         
  -3  11  10        706.81        869.84        94.99 o                         
  -1  11  10          0.07          8.03        11.96 o                         
   1  11  10       1836.96       1527.12       358.21 o                         
   3  11  10        215.83        163.22        34.06 o                         
   5  11  10        899.19        882.90        83.71 o                         
  -2  12  10        264.21        392.13        82.45 o                         
   0  12  10        333.19        315.12        86.70 o                         
   2  12  10        749.10        690.75        98.41 o                         
 -15   1  11          7.94         25.89        10.76 o                         
 -13   1  11          2.78          7.38        11.96 o                         
 -11   1  11        299.84        296.65        28.69 o                         
  -9   1  11        200.00        183.19        18.04 o                         
  -7   1  11       1073.24       1042.89        53.41 o                         
  -5   1  11        993.21        862.14        68.05 o                         
  -3   1  11        203.95        181.36        21.71 o                         
  -1   1  11       1658.35       1606.25        75.80 o                         
   1   1  11        131.12        146.26        19.87 o                         
   3   1  11        106.67        124.17        20.14 o                         
   5   1  11         18.82         41.11        10.10 o                         
   7   1  11        664.36        619.44        44.38 o                         
   9   1  11        131.32        154.47        33.07 o                         
  11   1  11       1292.21       1578.58       105.74 o                         
  13   1  11         34.81         63.27        32.02 o                         
  15   1  11        705.71        897.90        88.93 o                         
 -16   2  11        224.18        263.47        59.39 o                         
 -14   2  11          3.93         21.39        12.42 o                         
 -12   2  11        463.58        544.59        37.02 o                         
 -10   2  11          0.26          9.71         6.50 o                         
  -8   2  11         18.04          5.31         4.75 o                         
  -6   2  11          0.02          9.61         5.64 o                         
  -4   2  11         49.68         55.97        14.06 o                         
  -2   2  11         13.51         20.26        12.63 o                         
   0   2  11          7.26         19.45         9.01 o                         
   2   2  11        125.51        151.33        20.21 o                         
   4   2  11         15.21         24.21         4.03 o                         
   6   2  11        131.76        159.81        23.42 o                         
   8   2  11        213.28        202.64        29.12 o                         
  10   2  11        134.78        167.09        28.92 o                         
  12   2  11        134.03        231.25        39.68 o                         
  14   2  11        356.66        382.80        56.22 o                         
 -15   3  11         39.69         61.50        18.69 o                         
 -13   3  11        170.02        171.67        25.63 o                         
 -11   3  11        300.25        362.52        30.05 o                         
  -9   3  11         22.04         25.05         8.95 o                         
  -7   3  11        535.06        490.48        34.63 o                         
  -5   3  11        165.68        146.87        22.48 o                         
  -3   3  11       5518.20       5703.10       158.14 o                         
  -1   3  11       4305.41       3947.98        96.23 o                         
   1   3  11        548.25        599.98        38.99 o                         
   3   3  11       3368.30       3314.97        98.39 o                         
   5   3  11          3.53         -3.37         8.76 o                         
   7   3  11        827.29        877.26        57.09 o                         
   9   3  11        261.62        261.73        32.67 o                         
  11   3  11        824.35        936.24        81.43 o                         
  13   3  11        748.02        891.02        84.07 o                         
 -14   4  11        172.40        180.98        36.35 o                         
 -12   4  11       1303.48       1494.01        84.25 o                         
 -10   4  11         68.60        100.17        20.54 o                         
  -8   4  11        870.95        953.69        65.90 o                         
  -6   4  11         24.91         16.88         7.20 o                         
  -4   4  11         48.47         41.81         9.30 o                         
  -2   4  11        812.92        859.76        41.26 o                         
   0   4  11        314.08        257.84        41.10 o                         
   2   4  11        800.96        754.45        51.88 o                         
   4   4  11       1240.46       1145.27        74.76 o                         
   6   4  11       1738.94       1602.89        75.64 o                         
   8   4  11       3292.79       3181.64       110.96 o                         
  10   4  11        650.34        682.95        66.49 o                         
  12   4  11        118.24        141.50        34.98 o                         
  14   4  11        335.37        390.81        72.09 o                         
 -13   5  11        627.25        820.90        82.20 o                         
 -11   5  11        325.04        307.30        28.48 o                         
  -9   5  11       2015.16       2282.14       104.58 o                         
  -7   5  11         82.07        104.58        17.41 o                         
  -5   5  11       1942.40       2096.32        95.42 o                         
  -3   5  11       2484.39       2596.43       102.23 o                         
  -1   5  11        120.00        128.28        19.61 o                         
   1   5  11        373.94        320.19        30.95 o                         
   3   5  11        172.77        162.92        25.59 o                         
   5   5  11        510.56        472.40        51.22 o                         
   7   5  11         49.19         65.42        15.74 o                         
   9   5  11        301.36        248.65        31.00 o                         
  11   5  11          1.83         -2.65        13.81 o                         
  13   5  11        226.39        280.22        49.47 o                         
 -14   6  11        190.41        198.22        41.39 o                         
 -12   6  11         32.19         44.79        18.00 o                         
 -10   6  11        176.78        183.92        25.05 o                         
  -8   6  11        246.49        296.11        31.58 o                         
  -6   6  11          6.42          9.52        10.33 o                         
  -4   6  11        714.27        740.52        48.05 o                         
  -2   6  11       2235.62       2417.27       102.96 o                         
   0   6  11       1524.05       1511.18        76.53 o                         
   2   6  11       4496.86       4511.93       132.70 o                         
   4   6  11        905.90        846.96        59.17 o                         
   6   6  11       1242.41       1168.11        70.35 o                         
   8   6  11         43.65         34.63        11.51 o                         
  10   6  11          0.33         -8.80        15.11 o                         
  12   6  11         28.48        -10.41        19.43 o                         
 -13   7  11        241.75        192.58        68.26 o                         
 -11   7  11         95.23         78.82        18.26 o                         
  -9   7  11         47.55         50.43        12.67 o                         
  -7   7  11       1520.14       1545.60        72.59 o                         
  -5   7  11         20.08         20.89        14.33 o                         
  -3   7  11        985.14       1072.35        68.30 o                         
  -1   7  11        494.14        400.83        41.53 o                         
   1   7  11        133.41        129.97        25.65 o                         
   3   7  11          0.70          2.97         4.41 o                         
   5   7  11         75.17         69.21        15.06 o                         
   7   7  11       2119.90       2106.67       118.84 o                         
   9   7  11         59.96         63.85        19.72 o                         
  11   7  11       1487.37       1474.14       107.79 o                         
 -10   8  11         39.25         49.04        18.27 o                         
  -8   8  11        975.87       1182.53        88.42 o                         
  -6   8  11        740.33        751.17       102.17 o                         
  -4   8  11       1557.94       1689.63       118.05 o                         
  -2   8  11         73.65         80.96        22.44 o                         
   0   8  11        124.73        124.55        26.12 o                         
   2   8  11       1925.27       1833.96       139.45 o                         
   4   8  11        103.86        108.06        22.78 o                         
   6   8  11          1.30         10.04        11.43 o                         
   8   8  11         38.33         50.93        23.98 o                         
  10   8  11         57.15         67.24        29.05 o                         
  -9   9  11        245.81        372.09        55.96 o                         
  -7   9  11        144.10        128.71        36.28 o                         
  -5   9  11          5.41         29.39        20.16 o                         
  -3   9  11          3.82         29.67        19.72 o                         
  -1   9  11        145.01        175.01        31.80 o                         
   1   9  11        170.36        153.90        29.42 o                         
   3   9  11       1259.72       1214.22        80.58 o                         
   5   9  11         64.59         60.13        16.09 o                         
   7   9  11         18.99         38.80        23.42 o                         
   9   9  11          8.49         31.85        25.33 o                         
  -8  10  11          2.61         35.82        28.08 o                         
  -6  10  11         39.69          1.90        18.69 o                         
  -4  10  11         50.17         88.96        34.91 o                         
  -2  10  11        413.25        392.88        49.23 o                         
   0  10  11          3.28         38.08        25.50 o                         
   2  10  11         38.75         56.28        19.83 o                         
   4  10  11         23.99         32.49        19.01 o                         
   6  10  11        365.84        368.51        54.76 o                         
  -5  11  11         64.81        107.68        34.45 o                         
  -3  11  11          4.67         20.01        16.45 o                         
  -1  11  11         68.35        109.08        25.93 o                         
   1  11  11         34.12         43.22        19.60 o                         
   3  11  11        328.90        281.98        69.49 o                         
   5  11  11        164.81        161.11        38.10 o                         
 -14   0  12       1606.43       2328.04       242.26 o                         
 -12   0  12         32.61         41.68        17.58 o                         
 -10   0  12        711.43        612.54        88.13 o                         
  -8   0  12         52.27         92.18        23.34 o                         
  -6   0  12        539.82        228.77       111.34 o                         
  -4   0  12        681.85        506.27        48.40 o                         
  -2   0  12       1712.53       1548.88        89.91 o                         
   0   0  12       1859.46       1924.88       105.24 o                         
   2   0  12         19.50         46.45        21.50 o                         
   4   0  12       1805.83       1930.55        95.89 o                         
   6   0  12       1662.89       1845.60       100.57 o                         
   8   0  12       1152.12       1395.06       114.16 o                         
  10   0  12       4804.28       5596.24       284.86 o                         
  12   0  12        613.63        734.08       132.32 o                         
  14   0  12       1380.59       1658.79       208.48 o                         
 -15   1  12         57.35         62.15        18.78 o                         
 -13   1  12        106.01        123.96        19.17 o                         
 -11   1  12        911.94        809.95        91.36 o                         
  -9   1  12         87.59         82.77        14.78 o                         
  -7   1  12        209.23        212.76        24.29 o                         
  -5   1  12       1320.36       1001.85        70.52 o                         
  -3   1  12         37.51         46.81        11.25 o                         
  -1   1  12       2539.07       2419.81        95.04 o                         
   1   1  12        288.13        329.37        29.76 o                         
   3   1  12       2813.66       2919.89        90.91 o                         
   5   1  12       1329.41       1349.58        63.91 o                         
   7   1  12        932.11       1008.92        53.63 o                         
   9   1  12        115.37        138.64        30.83 o                         
  11   1  12        610.92        660.93        70.72 o                         
  13   1  12         31.31         70.98        35.61 o                         
 -14   2  12       1403.66       1530.93       197.52 o                         
 -12   2  12        294.71        327.85        33.10 o                         
 -10   2  12       2249.12       2387.82        88.76 o                         
  -8   2  12       2714.52       2719.24       168.47 o                         
  -6   2  12       4295.77       4162.58       296.91 o                         
  -4   2  12       1044.63       1000.09        61.80 o                         
  -2   2  12       4348.34       3926.60       193.09 o                         
   0   2  12       2349.68       2220.95        99.46 o                         
   2   2  12       1566.07       1569.56        65.54 o                         
   4   2  12       1555.20       1526.80        67.41 o                         
   6   2  12       1768.85       1797.28        68.41 o                         
   8   2  12        373.78        398.25        41.19 o                         
  10   2  12         13.99         53.47        23.43 o                         
  12   2  12        221.62        229.95        39.02 o                         
  14   2  12         31.23         56.82        34.93 o                         
 -15   3  12        228.48        233.79        66.66 o                         
 -13   3  12        474.86        505.62        64.35 o                         
 -11   3  12       1700.95       1783.00       109.13 o                         
  -9   3  12        507.58        541.31        49.39 o                         
  -7   3  12       1755.91       1687.39        90.18 o                         
  -5   3  12       2793.94       2612.59       194.92 o                         
  -3   3  12       1853.39       1732.40        66.51 o                         
  -1   3  12        450.75        429.89        34.16 o                         
   1   3  12       1414.00       1335.44        59.91 o                         
   3   3  12         98.47         74.07        10.83 o                         
   5   3  12        915.41       1075.41        64.71 o                         
   7   3  12        387.38        409.16        40.44 o                         
   9   3  12       1170.50       1255.91        74.84 o                         
  11   3  12         63.74        123.71        34.04 o                         
  13   3  12       1208.39       1358.73       107.22 o                         
 -14   4  12         60.56         38.81        12.87 o                         
 -12   4  12          4.79         20.65        10.38 o                         
 -10   4  12          8.03         29.31        13.55 o                         
  -8   4  12          9.89          5.14         7.36 o                         
  -6   4  12         90.36         54.56        13.39 o                         
  -4   4  12        799.76        636.62        79.28 o                         
  -2   4  12        473.86        437.84        31.50 o                         
   0   4  12       2862.55       2942.38        83.29 o                         
   2   4  12        147.76        136.76        21.28 o                         
   4   4  12        628.64        650.90        58.49 o                         
   6   4  12       1120.84       1064.35        64.54 o                         
   8   4  12        718.80        716.12        54.92 o                         
  10   4  12       1432.65       1396.45        81.99 o                         
  12   4  12        516.49        544.70        66.80 o                         
 -13   5  12         13.58         12.33        16.83 o                         
 -11   5  12        264.99        272.25        29.80 o                         
  -9   5  12         77.77        114.83        21.94 o                         
  -7   5  12         47.24         47.23        11.74 o                         
  -5   5  12          7.23          1.99         9.35 o                         
  -3   5  12        286.15        282.55        29.31 o                         
  -1   5  12         19.86          8.36         6.80 o                         
   1   5  12       2305.09       2302.89        85.80 o                         
   3   5  12       2013.07       2011.04        90.48 o                         
   5   5  12       2982.86       2892.95       128.53 o                         
   7   5  12       1450.27       1325.64        77.69 o                         
   9   5  12        369.09        307.10        36.86 o                         
  11   5  12          0.47         -2.38         8.56 o                         
  13   5  12          8.78          8.75         8.03 o                         
 -12   6  12         83.95        102.40        22.39 o                         
 -10   6  12        162.61        164.20        37.84 o                         
  -8   6  12         21.60         10.75         6.29 o                         
  -6   6  12        413.98        456.64        42.95 o                         
  -4   6  12       1139.96       1071.11        59.91 o                         
  -2   6  12        413.90        394.75        36.19 o                         
   0   6  12        781.63        769.61        56.93 o                         
   2   6  12        238.93        196.66        29.07 o                         
   4   6  12        401.71        411.17        42.11 o                         
   6   6  12        673.38        550.65        51.15 o                         
   8   6  12         44.67         47.14        12.59 o                         
  10   6  12        425.64        364.48        51.35 o                         
  12   6  12          8.81          6.46         7.46 o                         
 -11   7  12        301.10        368.26        64.44 o                         
  -9   7  12        476.00        412.51        76.56 o                         
  -7   7  12        407.24        404.82        41.30 o                         
  -5   7  12         90.98         77.65        24.02 o                         
  -3   7  12        396.03        374.58        41.58 o                         
  -1   7  12         47.97         92.75        20.78 o                         
   1   7  12       1075.34        987.13        67.20 o                         
   3   7  12         47.58         72.02        18.39 o                         
   5   7  12          1.80          5.38         5.77 o                         
   7   7  12       1534.66       1562.06       105.11 o                         
   9   7  12        343.64        361.65        52.63 o                         
  11   7  12        390.89        381.91        58.19 o                         
 -10   8  12        390.00        457.88        79.27 o                         
  -8   8  12        212.14        176.19        34.26 o                         
  -6   8  12       1763.70       2228.56       144.62 o                         
  -4   8  12         27.84         38.89        18.00 o                         
  -2   8  12       4524.83       4857.55       239.72 o                         
   0   8  12        115.08        124.77        25.81 o                         
   2   8  12       3995.87       4030.85       144.28 o                         
   4   8  12        983.99        922.00        69.96 o                         
   6   8  12        171.49        164.82        39.77 o                         
   8   8  12          0.71         31.02        21.61 o                         
  10   8  12        255.69        294.52        50.60 o                         
  -9   9  12         47.08         46.23        28.64 o                         
  -7   9  12        820.18        861.84        98.49 o                         
  -5   9  12        421.55        472.09        69.56 o                         
  -3   9  12        678.14        737.65        83.68 o                         
  -1   9  12        391.89        432.77        49.34 o                         
   1   9  12        352.55        336.38        43.51 o                         
   3   9  12        371.72        348.53        45.92 o                         
   5   9  12          4.25          8.19         9.99 o                         
   7   9  12        896.84        927.57        87.22 o                         
  -6  10  12         28.09         32.56        13.62 o                         
  -4  10  12          0.01         -1.56         9.80 o                         
  -2  10  12         85.85        130.89        37.15 o                         
   0  10  12        918.12       1004.28        79.35 o                         
   2  10  12          1.03          4.62        10.03 o                         
   4  10  12        677.81        584.86        93.85 o                         
   6  10  12         44.39         50.57        24.83 o                         
  -3  11  12          0.08         31.58        18.61 o                         
  -1  11  12        198.12        259.12        55.52 o                         
   1  11  12         10.34         14.83        10.63 o                         
 -13   1  13         28.60         12.24         8.46 o                         
 -11   1  13        380.86        299.73        36.65 o                         
  -9   1  13        422.27        428.65        36.55 o                         
  -7   1  13        111.39        121.79        24.89 o                         
  -5   1  13        368.12        383.03        34.45 o                         
  -3   1  13          6.62          6.23         5.13 o                         
  -1   1  13         27.77         22.72        11.71 o                         
   1   1  13       1893.61       1842.66        71.43 o                         
   3   1  13         13.52         22.94        11.79 o                         
   5   1  13       2801.03       2938.25        88.63 o                         
   7   1  13          9.09          7.31        11.96 o                         
   9   1  13        260.22        303.32        38.30 o                         
  11   1  13        100.66        152.80        32.40 o                         
  13   1  13        368.93        367.37        58.72 o                         
 -14   2  13        231.61        177.57        42.08 o                         
 -12   2  13         90.17         97.64        21.34 o                         
 -10   2  13       1856.95       1923.99        96.16 o                         
  -8   2  13        162.93        151.59        23.46 o                         
  -6   2  13       1464.75       1259.30       119.84 o                         
  -4   2  13        672.92        612.70        40.90 o                         
  -2   2  13          0.54         13.96        17.30 o                         
   0   2  13       1011.53       1068.93        53.73 o                         
   2   2  13        131.40         96.57        17.33 o                         
   4   2  13        128.30        133.60        19.82 o                         
   6   2  13         60.79         41.76        12.65 o                         
   8   2  13        142.64        121.55        23.87 o                         
  10   2  13        879.66       1033.65        86.18 o                         
  12   2  13         77.04        155.53        43.67 o                         
 -13   3  13        117.19        103.99        24.60 o                         
 -11   3  13         34.52         73.47        16.78 o                         
  -9   3  13          5.10         11.97         6.30 o                         
  -7   3  13        191.25        170.17        25.25 o                         
  -5   3  13       4095.13       3428.95       494.07 o                         
  -3   3  13       1358.63       1267.76        75.81 o                         
  -1   3  13       6223.96       6034.14       146.89 o                         
   1   3  13       1768.36       1717.96        71.67 o                         
   3   3  13        381.49        397.17        35.32 o                         
   5   3  13        122.22        120.47        18.00 o                         
   7   3  13          0.05         20.39        12.09 o                         
   9   3  13          7.80         22.40         9.40 o                         
  11   3  13         12.43         70.06        25.02 o                         
  13   3  13        299.27        356.80        57.71 o                         
 -12   4  13          0.74         15.59         6.83 o                         
 -10   4  13        786.10       1000.50        66.04 o                         
  -8   4  13          7.86         24.06         3.61 o                         
  -6   4  13         25.07         34.75         9.39 o                         
  -4   4  13         14.02          4.83         7.03 o                         
  -2   4  13        487.84        455.40        33.52 o                         
   0   4  13       2632.66       2668.80        83.19 o                         
   2   4  13          8.46         25.98        12.70 o                         
   4   4  13       2213.86       2310.11       115.64 o                         
   6   4  13        753.58        667.28        52.71 o                         
   8   4  13          1.53         16.66        11.92 o                         
  10   4  13        565.08        514.96        51.01 o                         
  12   4  13         11.90         14.57        12.22 o                         
 -13   5  13          0.74         -2.13         7.13 o                         
 -11   5  13         26.34         23.89        11.62 o                         
  -9   5  13         78.91         91.75        20.98 o                         
  -7   5  13        657.00        726.40        60.42 o                         
  -5   5  13        364.74        356.48        42.73 o                         
  -3   5  13        656.66        604.40        45.98 o                         
  -1   5  13        105.71        112.30        21.11 o                         
   1   5  13        650.95        696.55        49.29 o                         
   3   5  13          1.31         28.93        15.99 o                         
   5   5  13       3444.56       3490.75       147.46 o                         
   7   5  13         68.45         93.62        21.02 o                         
   9   5  13       2338.59       2334.18       105.64 o                         
  11   5  13        177.81        206.66        42.55 o                         
 -12   6  13        152.57        124.69        34.39 o                         
 -10   6  13          1.77          2.99        13.92 o                         
  -8   6  13        148.98        102.90        16.37 o                         
  -6   6  13        271.33        271.87        37.87 o                         
  -4   6  13        884.67        897.17        69.07 o                         
  -2   6  13         60.50         22.31        10.43 o                         
   0   6  13        847.87        807.51        60.89 o                         
   2   6  13        913.03        837.40        61.81 o                         
   4   6  13          0.33         -3.08         7.36 o                         
   6   6  13        403.52        427.68        46.22 o                         
   8   6  13          3.07          7.71         6.73 o                         
  10   6  13        622.81        712.88        74.95 o                         
 -11   7  13        179.47        210.37        41.16 o                         
  -9   7  13         17.59         15.93        11.83 o                         
  -7   7  13         16.96         26.12        11.92 o                         
  -5   7  13         64.06         48.64        15.04 o                         
  -3   7  13         43.70         51.13        17.84 o                         
  -1   7  13          3.41          5.96         8.40 o                         
   1   7  13        302.59        306.66        39.65 o                         
   3   7  13          8.66          8.77         9.97 o                         
   5   7  13        138.60        121.21        28.13 o                         
   7   7  13        523.79        556.46        66.13 o                         
   9   7  13        567.70        569.92        67.99 o                         
  -8   8  13         85.57         35.84        17.63 o                         
  -6   8  13         12.25         26.39        17.16 o                         
  -4   8  13         19.14         26.13        21.18 o                         
  -2   8  13         39.06         63.67        17.83 o                         
   0   8  13         23.91         34.08        13.82 o                         
   2   8  13        154.48        169.89        31.07 o                         
   4   8  13          2.74         11.07         9.01 o                         
   6   8  13         28.86         36.16        13.82 o                         
   8   8  13         97.56         86.23        27.35 o                         
  -7   9  13         61.66         71.37        32.10 o                         
  -5   9  13          0.37          0.93        17.52 o                         
  -3   9  13        159.87        248.96        47.74 o                         
  -1   9  13        499.03        497.19        54.96 o                         
   1   9  13         83.39        112.00        25.83 o                         
   3   9  13        409.50        382.50        74.17 o                         
   5   9  13         75.21        123.81        32.94 o                         
   7   9  13          7.22         -9.02        10.06 o                         
  -4  10  13          1.97          4.88        13.20 o                         
  -2  10  13        113.50        100.88        34.51 o                         
   0  10  13         19.26         42.50        18.20 o                         
   2  10  13         80.47         50.59        22.76 o                         
   4  10  13         24.98         12.33         9.73 o                         
 -12   0  14       1070.50       1019.89       104.46 o                         
 -10   0  14       1198.96       1255.67       107.44 o                         
  -8   0  14       3082.69       3012.29       393.40 o                         
  -6   0  14        423.78        344.24        73.37 o                         
  -4   0  14       4316.40       3316.59       139.28 o                         
  -2   0  14        255.46        275.41        42.25 o                         
   0   0  14      10355.74       9598.27       254.35 o                         
   2   0  14        121.82        210.42        37.18 o                         
   4   0  14       7819.47       7586.35       244.76 o                         
   6   0  14       1864.37       1828.74       106.26 o                         
   8   0  14         12.83         18.39        15.95 o                         
  10   0  14       1110.09       1389.11       127.75 o                         
  12   0  14        101.37         79.17        55.72 o                         
 -13   1  14         59.63         71.67        22.09 o                         
 -11   1  14          0.01         16.67         7.43 o                         
  -9   1  14        551.42        536.54        37.63 o                         
  -7   1  14        278.99        228.11        40.76 o                         
  -5   1  14       2519.52       1943.63       109.99 o                         
  -3   1  14       1220.33       1010.18        83.53 o                         
  -1   1  14       1525.91       1355.05        66.51 o                         
   1   1  14       3233.30       3240.08       108.77 o                         
   3   1  14        106.58        112.78        18.54 o                         
   5   1  14       1912.15       1972.06        76.10 o                         
   7   1  14        149.45        163.34        24.75 o                         
   9   1  14       1281.23       1346.99        78.39 o                         
  11   1  14         40.53          6.78        18.94 o                         
 -12   2  14        205.73        153.30        42.69 o                         
 -10   2  14        483.82        564.06        53.93 o                         
  -8   2  14        118.94         94.86        30.38 o                         
  -6   2  14        544.65        491.21        82.90 o                         
  -4   2  14        322.29        246.70        25.16 o                         
  -2   2  14        482.39        448.97        39.30 o                         
   0   2  14         24.10          4.44        11.33 o                         
   2   2  14          0.71         16.68         6.27 o                         
   4   2  14        279.01        243.73        26.96 o                         
   6   2  14        365.13        395.99        35.66 o                         
   8   2  14         84.01         85.54        19.96 o                         
  10   2  14       2039.13       2185.12       129.05 o                         
  12   2  14       1369.10       1424.89       112.58 o                         
 -13   3  14         92.20         78.57        21.23 o                         
 -11   3  14        391.94        472.14        61.37 o                         
  -9   3  14         97.97        110.82        22.90 o                         
  -7   3  14        280.22        297.71        53.94 o                         
  -5   3  14         22.21         46.46        16.04 o                         
  -3   3  14       1714.32       1543.63       130.64 o                         
  -1   3  14        665.44        661.97        45.46 o                         
   1   3  14        250.31        263.10        30.21 o                         
   3   3  14        715.59        639.08        48.30 o                         
   5   3  14        706.53        757.94        47.93 o                         
   7   3  14       1097.73       1128.57        72.46 o                         
   9   3  14         11.82         15.64         8.93 o                         
  11   3  14         74.02        112.67        34.21 o                         
 -12   4  14         38.01         35.96        18.45 o                         
 -10   4  14         45.52         58.71        17.23 o                         
  -8   4  14          0.10          4.07        12.05 o                         
  -6   4  14        385.99        384.28        42.91 o                         
  -4   4  14        377.30        336.90        46.02 o                         
  -2   4  14        113.26        110.46        17.45 o                         
   0   4  14         10.50         16.82         9.65 o                         
   2   4  14         73.27         76.99        18.00 o                         
   4   4  14        511.57        485.82        54.65 o                         
   6   4  14        125.44        130.11        24.82 o                         
   8   4  14        654.48        619.01        55.88 o                         
  10   4  14         67.35         89.47        26.19 o                         
 -11   5  14        182.08        153.87        26.19 o                         
  -9   5  14          6.00         36.88        17.29 o                         
  -7   5  14         42.16         72.36        19.93 o                         
  -5   5  14        220.13        255.24        38.19 o                         
  -3   5  14         64.20         59.62        14.34 o                         
  -1   5  14       1765.52       1789.29        89.67 o                         
   1   5  14        233.51        233.29        29.85 o                         
   3   5  14        914.56        876.01        64.94 o                         
   5   5  14        437.52        469.61        57.24 o                         
   7   5  14          8.64         17.14        11.29 o                         
   9   5  14         66.85         65.20        21.83 o                         
  11   5  14        125.96        158.91        37.77 o                         
 -10   6  14         27.93         29.42        14.42 o                         
  -8   6  14        111.06        133.08        35.62 o                         
  -6   6  14        216.56        209.79        34.34 o                         
  -4   6  14        567.90        718.33        63.73 o                         
  -2   6  14         44.72         67.36        16.98 o                         
   0   6  14        622.43        744.82        54.40 o                         
   2   6  14        150.80        167.15        30.88 o                         
   4   6  14          7.94         24.57        13.87 o                         
   6   6  14          9.71         41.84        19.13 o                         
   8   6  14         44.41         23.72        14.70 o                         
  10   6  14        710.76        734.31        79.26 o                         
  -9   7  14        105.83         83.37        29.56 o                         
  -7   7  14        186.70        166.35        37.65 o                         
  -5   7  14        506.97        498.76        62.47 o                         
  -3   7  14         42.93         48.17        15.94 o                         
  -1   7  14         10.44          8.46        14.78 o                         
   1   7  14         15.65         23.98        15.53 o                         
   3   7  14         74.15         84.76        23.98 o                         
   5   7  14          1.52         15.75         8.97 o                         
   7   7  14         46.62         39.40        19.44 o                         
   9   7  14         53.76         71.42        27.50 o                         
  -8   8  14         25.16          5.84         9.24 o                         
  -6   8  14          4.50         10.66        15.74 o                         
  -4   8  14        239.69        213.55        47.24 o                         
  -2   8  14         57.80         83.89        28.20 o                         
   0   8  14          5.76        -10.23        10.23 o                         
   2   8  14         27.72         25.04        13.48 o                         
   4   8  14          1.68         -1.60         7.36 o                         
   6   8  14        126.79        100.79        31.64 o                         
  -5   9  14        401.31        504.89        73.81 o                         
  -3   9  14        242.41        382.77        63.96 o                         
  -1   9  14         44.18         76.54        34.13 o                         
   1   9  14         19.20         46.64        15.84 o                         
   3   9  14          0.94          2.93        12.83 o                         
   5   9  14         30.95         22.55        13.45 o                         
 -11   1  15          7.34          6.07         3.48 o                         
  -9   1  15         62.89         53.23        17.22 o                         
  -7   1  15        421.45        267.18        91.01 o                         
  -5   1  15         23.19         43.70        20.73 o                         
  -3   1  15         34.15         50.65        15.47 o                         
  -1   1  15        213.87        222.45        28.49 o                         
   1   1  15          1.85         24.30        12.92 o                         
   3   1  15          1.02         -4.22         5.64 o                         
   5   1  15         20.97         40.72        12.68 o                         
   7   1  15        133.30        141.06        23.34 o                         
   9   1  15         95.80        155.12        27.16 o                         
  11   1  15          0.33         35.57        22.67 o                         
 -12   2  15        120.12        105.81        36.92 o                         
 -10   2  15          0.44         -9.30         9.30 o                         
  -8   2  15         67.72         75.08        27.47 o                         
  -6   2  15         17.81          5.28         6.12 o                         
  -4   2  15        149.56        121.08        22.11 o                         
  -2   2  15         29.07         41.68        14.76 o                         
   0   2  15        447.05        427.96        41.19 o                         
   2   2  15        175.01        185.48        25.60 o                         
   4   2  15        500.00        531.37        40.99 o                         
   6   2  15         64.53         85.11        18.52 o                         
   8   2  15         57.28         67.04        18.51 o                         
  10   2  15         19.98         46.65        26.14 o                         
 -11   3  15        415.97        437.08        51.74 o                         
  -9   3  15          2.71         24.33        20.10 o                         
  -7   3  15         49.84        102.49        37.26 o                         
  -5   3  15        427.29        369.46        48.92 o                         
  -3   3  15        754.25        648.24        73.17 o                         
  -1   3  15       3890.73       3388.05       162.30 o                         
   1   3  15        150.15        134.23        22.74 o                         
   3   3  15       1762.48       1765.38        82.79 o                         
   5   3  15         51.71         70.66        16.75 o                         
   7   3  15        708.44        732.57        61.85 o                         
   9   3  15        194.90        214.89        33.92 o                         
  11   3  15       1203.59       1286.56       107.25 o                         
 -10   4  15        380.82        381.50        48.50 o                         
  -8   4  15        865.41       1075.05        89.04 o                         
  -6   4  15        459.18        499.91        60.35 o                         
  -4   4  15        105.80         88.83        17.95 o                         
  -2   4  15        372.63        268.03        29.39 o                         
   0   4  15        355.84        353.82        32.69 o                         
   2   4  15        183.12        201.81        28.13 o                         
   4   4  15        243.18        238.28        36.56 o                         
   6   4  15        797.52        765.79        61.43 o                         
   8   4  15        965.25        918.20        70.48 o                         
  10   4  15         31.20         23.86        13.69 o                         
  -9   5  15        766.94       1018.87        98.57 o                         
  -7   5  15        858.00       1029.63        88.81 o                         
  -5   5  15       1291.18       1472.21       117.14 o                         
  -3   5  15       3577.64       3813.52       161.35 o                         
  -1   5  15        126.47        140.33        25.91 o                         
   1   5  15        690.92        669.41        53.29 o                         
   3   5  15        348.71        346.36        43.59 o                         
   5   5  15          7.42         16.24        12.94 o                         
   7   5  15        454.60        358.49        43.05 o                         
   9   5  15          8.84         20.85        16.25 o                         
  -8   6  15        165.79        162.29        31.16 o                         
  -6   6  15          0.31         15.75        15.06 o                         
  -4   6  15         97.87         98.18        22.08 o                         
  -2   6  15        879.72        979.60        64.20 o                         
   0   6  15         67.52         78.84        20.85 o                         
   2   6  15       1932.43       1963.15       102.77 o                         
   4   6  15         80.10         93.27        25.97 o                         
   6   6  15        467.07        391.45        88.17 o                         
   8   6  15         26.88         31.82        17.92 o                         
  -7   7  15        401.98        376.65        57.85 o                         
  -5   7  15        290.06        393.41        51.93 o                         
  -3   7  15         71.08         65.15        21.66 o                         
  -1   7  15         39.17         74.66        21.68 o                         
   1   7  15          0.25          6.25         9.66 o                         
   3   7  15        619.02        651.02        61.27 o                         
   5   7  15          2.55          6.18        20.17 o                         
   7   7  15       2094.25       2154.81       136.73 o                         
  -6   8  15          3.86          2.15        18.52 o                         
  -4   8  15         88.80        115.75        34.09 o                         
  -2   8  15        947.16        984.38        95.63 o                         
   0   8  15         88.75         79.55        22.94 o                         
   2   8  15       1160.29        971.30        78.10 o                         
   4   8  15        524.49        418.46        83.69 o                         
  -1   9  15         36.29        108.25        39.86 o                         
   1   9  15        103.21         62.78        16.26 o                         
 -10   0  16         15.96         63.68        40.23 o                         
  -8   0  16        967.72        798.35       466.87 o                         
  -6   0  16         27.25         39.73        43.03 o                         
  -4   0  16        758.62        726.12       108.65 o                         
  -2   0  16         71.25         55.41        19.95 o                         
   0   0  16        851.57        763.94        80.47 o                         
   2   0  16        761.99        810.18        68.37 o                         
   4   0  16       1219.23       1056.25        81.94 o                         
   6   0  16          6.06         48.84        24.75 o                         
   8   0  16        482.97        467.15        60.32 o                         
  10   0  16       2518.39       2727.08       204.61 o                         
 -11   1  16        166.45        182.50        43.19 o                         
  -9   1  16         17.85         -2.03        12.16 o                         
  -7   1  16         53.13         85.05        22.88 o                         
  -5   1  16         28.09         44.18        18.30 o                         
  -3   1  16        200.25        162.55        24.09 o                         
  -1   1  16          1.64         16.58        10.69 o                         
   1   1  16         18.65         25.07        12.45 o                         
   3   1  16         36.04         25.13         4.10 o                         
   5   1  16         25.78         34.89        13.73 o                         
   7   1  16         88.97         93.67        18.46 o                         
   9   1  16        334.69        344.95        41.29 o                         
 -10   2  16        104.57        107.11        30.14 o                         
  -8   2  16        269.84        266.98        46.65 o                         
  -6   2  16        117.31        172.55        41.84 o                         
  -4   2  16        465.50        300.65        61.95 o                         
  -2   2  16        306.15        358.07        34.83 o                         
   0   2  16        221.67        218.01        31.41 o                         
   2   2  16        357.97        312.96        34.35 o                         
   4   2  16        408.95        437.42        38.61 o                         
   6   2  16        533.78        554.56        45.69 o                         
   8   2  16        334.69        302.36        42.71 o                         
  10   2  16         85.20        116.06        35.76 o                         
  -9   3  16          7.33         25.89        16.82 o                         
  -7   3  16          0.14          9.68        15.54 o                         
  -5   3  16        422.14        349.34        50.87 o                         
  -3   3  16          2.19          9.52         6.00 o                         
  -1   3  16         74.24         78.82        22.21 o                         
   1   3  16        358.69        362.09        37.17 o                         
   3   3  16        204.27        224.52        31.63 o                         
   5   3  16         14.02         15.02         7.97 o                         
   7   3  16        110.38        126.20        28.23 o                         
   9   3  16          0.01         26.15        14.34 o                         
 -10   4  16        159.21        212.16        38.13 o                         
  -8   4  16          1.24        -15.06        15.06 o                         
  -6   4  16         49.12         80.43        25.82 o                         
  -4   4  16        392.69        323.91        41.50 o                         
  -2   4  16          0.16         11.19         7.72 o                         
   0   4  16        487.55        468.49        39.39 o                         
   2   4  16         11.81         15.96         7.50 o                         
   4   4  16         13.53         13.16        14.58 o                         
   6   4  16          4.23          9.98        11.66 o                         
   8   4  16         15.33         26.98        16.09 o                         
  -9   5  16        144.42        186.62        42.42 o                         
  -7   5  16          4.83         72.97        29.22 o                         
  -5   5  16        415.75        356.19        46.36 o                         
  -3   5  16        108.87        100.59        28.35 o                         
  -1   5  16        255.48        210.42        25.89 o                         
   1   5  16         37.36         26.26        11.30 o                         
   3   5  16         16.16         49.40        20.23 o                         
   5   5  16        515.05        511.70        64.73 o                         
   7   5  16         47.77         60.80        20.20 o                         
  -8   6  16          8.81         10.19        21.50 o                         
  -6   6  16        242.78        328.61        54.86 o                         
  -4   6  16        595.10        713.72        69.90 o                         
  -2   6  16         78.58         76.36        20.16 o                         
   0   6  16          7.79         18.09        13.25 o                         
   2   6  16        618.03        499.99        54.07 o                         
   4   6  16        325.10        282.30        42.54 o                         
   6   6  16         14.98         27.85        16.96 o                         
  -5   7  16         60.21         29.23        17.15 o                         
  -3   7  16         75.32        161.46        34.60 o                         
  -1   7  16          4.66          6.27         7.44 o                         
   1   7  16         56.69         26.86        11.75 o                         
   3   7  16         41.29         45.26        17.53 o                         
   5   7  16          0.00         -1.87         9.88 o                         
  -2   8  16        528.33        631.67        80.11 o                         
   0   8  16         62.26         50.10        23.33 o                         
   2   8  16        947.52        958.80        79.18 o                         
  -9   1  17          4.46         24.90        20.20 o                         
  -7   1  17         57.52         64.01        20.96 o                         
  -5   1  17        119.61         87.43        38.83 o                         
  -3   1  17        165.15        126.71        27.62 o                         
  -1   1  17         46.29         36.12        12.60 o                         
   1   1  17        492.99        441.60        40.16 o                         
   3   1  17         86.36         77.73        18.26 o                         
   5   1  17        886.24        948.64        63.06 o                         
   7   1  17        135.75        125.90        22.60 o                         
   9   1  17        303.85        389.72        45.76 o                         
  -8   2  17         11.29         25.86        15.16 o                         
  -6   2  17         24.23         24.16        11.64 o                         
  -4   2  17         49.54         54.86        20.56 o                         
  -2   2  17        123.03        104.19        20.10 o                         
   0   2  17        417.40        492.64        47.60 o                         
   2   2  17        279.33        241.20        35.36 o                         
   4   2  17        192.42        180.67        25.77 o                         
   6   2  17         55.35         39.93        10.89 o                         
   8   2  17         80.98         74.04        22.00 o                         
  -9   3  17          0.33         27.76        27.59 o                         
  -7   3  17        274.19        312.55        50.33 o                         
  -5   3  17        609.53        693.34        71.85 o                         
  -3   3  17        285.62        190.14        27.77 o                         
  -1   3  17        808.74        724.53        59.84 o                         
   1   3  17         23.00         23.92        12.48 o                         
   3   3  17        498.49        463.17        44.50 o                         
   5   3  17         77.85        111.94        21.78 o                         
   7   3  17        296.23        298.01        42.67 o                         
  -8   4  17        269.41        278.51        49.90 o                         
  -6   4  17        317.06        415.33        58.71 o                         
  -4   4  17         14.49         12.29         8.04 o                         
  -2   4  17         49.92         50.98        15.03 o                         
   0   4  17        304.21        323.12        33.01 o                         
   2   4  17          6.43         11.35         8.80 o                         
   4   4  17        174.51        230.77        39.71 o                         
   6   4  17         39.27         85.53        21.11 o                         
  -7   5  17         15.72          8.47        15.14 o                         
  -5   5  17        437.58        568.74        68.30 o                         
  -3   5  17        156.50        142.31        29.69 o                         
  -1   5  17        155.88        153.20        22.92 o                         
   1   5  17          1.99         -2.94        10.36 o                         
   3   5  17         55.75         85.97        26.73 o                         
   5   5  17       1373.74       1344.72        88.90 o                         
  -4   6  17        392.76        468.23        68.13 o                         
  -2   6  17         67.39         97.50        25.56 o                         
   0   6  17       1624.33       1714.05       118.13 o                         
   2   6  17          0.26         21.64        16.76 o                         
   4   6  17        416.99        369.28        48.64 o                         
  -1   7  17        510.80        499.68        68.59 o                         
   1   7  17        199.35        144.48        31.99 o                         
  -8   0  18         12.68         25.11        31.63 o                         
  -6   0  18        111.60         70.22        60.35 o                         
  -4   0  18        230.23        247.20        68.85 o                         
  -2   0  18          0.54         38.51        30.12 o                         
   0   0  18        553.03        526.66        59.09 o                         
   2   0  18        117.06        101.58        28.44 o                         
   4   0  18        836.36        870.46        79.95 o                         
   6   0  18       1275.52       1235.80       100.38 o                         
  -7   1  18          5.17          1.25         9.79 o                         
  -5   1  18         73.42         36.98        47.47 o                         
  -3   1  18         73.97         61.51        26.31 o                         
  -1   1  18          7.72         10.16        10.23 o                         
   1   1  18        459.88        431.02        36.99 o                         
   3   1  18        232.86        220.15        28.44 o                         
   5   1  18         22.81         24.66        13.03 o                         
   7   1  18          2.33         -1.32         7.34 o                         
  -6   2  18        513.00        711.64        98.86 o                         
  -4   2  18        556.31        604.09        69.00 o                         
  -2   2  18        108.05        132.27        27.05 o                         
   0   2  18          1.71         12.68         8.28 o                         
   2   2  18        282.16        267.52        32.99 o                         
   4   2  18         11.52         26.12        13.92 o                         
   6   2  18          3.01          2.00         7.04 o                         
  -7   3  18         39.49         69.05        25.40 o                         
  -5   3  18         40.52         55.48        24.36 o                         
  -3   3  18          0.11          0.63         6.33 o                         
  -1   3  18        473.83        366.54        51.23 o                         
   1   3  18        435.42        437.99        57.76 o                         
   3   3  18         17.15         14.57         8.19 o                         
   5   3  18         62.09         57.94        22.49 o                         
  -6   4  18        150.51        211.27        43.15 o                         
  -4   4  18         99.13        109.05        31.87 o                         
  -2   4  18       1773.88       1549.32       166.35 o                         
   0   4  18          0.71         21.59        12.11 o                         
   2   4  18        408.22        410.37        44.90 o                         
   4   4  18        283.74        267.85        37.19 o                         
  -3   5  18          0.71         -2.09         9.39 o                         
  -1   5  18        212.94        197.36        37.12 o                         
   1   5  18         28.26         23.55         9.27 o                         
   3   5  18        153.03        155.45        32.54 o                         
  -5   1  19         24.46          6.72        11.94 o                         
  -3   1  19         38.11         59.57        20.18 o                         
  -1   1  19        225.47        163.02        31.40 o                         
   1   1  19         24.84         65.86        16.65 o                         
   3   1  19         88.29         94.84        19.50 o                         
  -4   2  19        248.56        250.61        58.80 o                         
  -2   2  19          7.08         29.15        16.51 o                         
   0   2  19         87.27         76.68        18.63 o                         
   2   2  19        174.40        194.19        27.06 o                         
  -3   3  19        490.37        592.86        71.65 o                         
  -1   3  19         80.15         64.56        22.46 o                         
   1   3  19        197.58        172.12        35.99 o                         
                                                                                
